# Supplementary material for: Substrate-Dependent Fermentation of Bamboo in Giant Panda Gut Microbiomes: Leaf Primarily to Ethanol and Pith to Lactate
Source: Front Microbiol. 2020 Mar 31;11:530. doi: 10.3389/fmicb.2020.00530 (PMC7145396; doi:10.3389/fmicb.2020.00530)
Supplement: Supplementary file 2 [file Data_Sheet_2.xlsx]

## Sheet: Table S2
	Table S2: Total number of reads and relative abundance of 16S rRNA gene sequences in bamboo plant material fed to the giant panda and in faecal material derived from giant panda (see Figure 2 for the complete experimental set up).
						OTUs per sample	165	187	59	173	94	79	98	165	151
							Total number of reads										Relative abundance
	OTU	Phylum	Class	Order	Family	Genus	Green Leaf		Yellow Pith	Green Dung			Yellow Dung				Green Leaf		Yellow Pith	Green Dung			Yellow Dung			SUM
	Otu00001	Proteobacteria(100)	Gammaproteobacteria(100)	Enterobacteriales(100)	Enterobacteriaceae(100)	Escherichia/Shigella(100)	0	0	0	20405	11364	7899	8286	11376	13393		0	0	0	66.4117	61.9697	69.4479	57.6217	52.0593	58.094	365.604
	Otu00013	unclassified(100)	unclassified(100)	unclassified(100)	unclassified(100)	unclassified(100)	912	979	1430	20	15	10	0	0	1		56.1231	49.5445	86.9301	0.0650936	0.0817974	0.0879198	0	0	0.00433764	192.837
	Otu00004	Firmicutes(100)	Clostridia(100)	Clostridiales(100)	Clostridiaceae_1(100)	Clostridium_sensu_stricto(99)	1	0	0	1229	2302	749	2594	4437	4215		0.0615385	0	0	4	12.5532	6.58519	18.0389	20.3048	18.2832	79.8268
	Otu00009	Firmicutes(100)	Clostridia(100)	Clostridiales(100)	Clostridiaceae_1(100)	Clostridium_sensu_stricto(100)	0	0	0	7870	3322	2222	2	6	2		0	0	0	25.6143	18.1154	19.5358	0.0139082	0.0274574	0.00867528	63.3155
	Otu00003	Firmicutes(100)	Bacilli(100)	Lactobacillales(100)	Streptococcaceae(100)	Streptococcus(100)	1	1	0	188	640	160	1559	3003	1943		0.0615385	0.0506073	0	0.61188	3.49002	1.40672	10.8414	13.7424	8.42804	38.6327
	Otu00039	Actinobacteria(100)	Actinobacteria(100)	Actinomycetales(100)	Propionibacteriaceae(100)	Friedmanniella(100)	164	221	2	0	0	0	0	0	0		10.0923	11.1842	0.121581	0	0	0	0	0	0	21.3981
	Otu00011	Firmicutes(100)	Erysipelotrichia(100)	Erysipelotrichales(100)	Erysipelotrichaceae(100)	Turicibacter(100)	0	0	0	441	311	135	741	1194	1341		0	0	0	1.43531	1.69593	1.18692	5.15299	5.46403	5.81678	20.752
	Otu00006	Firmicutes(100)	Bacilli(100)	Lactobacillales(100)	Leuconostocaceae(100)	Leuconostoc(100)	0	0	0	18	37	8	513	952	936		0	0	0	0.0585842	0.201767	0.0703359	3.56745	4.35658	4.06003	12.3148
	Otu00020	Proteobacteria(100)	Epsilonproteobacteria(100)	Campylobacterales(100)	Helicobacteraceae(100)	Helicobacter(100)	0	0	0	0	0	0	529	624	915		0	0	0	0	0	0	3.67872	2.85557	3.96894	10.5032
	Otu00051	Actinobacteria(100)	Actinobacteria(100)	Actinomycetales(100)	Propionibacteriaceae(100)	Microlunatus(100)	60	91	1	0	0	0	0	0	0		3.69231	4.60526	0.0607903	0	0	0	0	0	0	8.35836
	Otu00052	Proteobacteria(100)	Alphaproteobacteria(100)	Sphingomonadales(100)	Sphingomonadaceae(100)	Sphingomonas(99)	62	79	2	0	0	0	0	0	0		3.81538	3.99798	0.121581	0	0	0	0	0	0	7.93494
	Otu00060	Proteobacteria(100)	Alphaproteobacteria(100)	Rhizobiales(100)	unclassified(100)	unclassified(100)	27	28	0	0	0	0	0	0	0		1.66154	1.417	0	0	0	0	0	0	0	3.07854
	Otu00068	Bacteroidetes(100)	Flavobacteriia(100)	Flavobacteriales(100)	Flavobacteriaceae(100)	Capnocytophaga(100)	0	0	41	0	0	0	0	0	0		0	0	2.4924	0	0	0	0	0	0	2.4924
	Otu00069	Actinobacteria(100)	Actinobacteria(100)	Actinomycetales(100)	Dermacoccaceae(100)	unclassified(100)	14	25	0	0	0	0	0	0	0		0.861538	1.26518	0	0	0	0	0	0	0	2.12672
	Otu00067	Actinobacteria(100)	Actinobacteria(100)	Actinomycetales(100)	Microbacteriaceae(100)	unclassified(79)	16	18	0	0	0	0	1	1	1		0.984615	0.910931	0	0	0	0	0.0069541	0.00457624	0.00433764	1.91141
	Otu00081	Proteobacteria(100)	Gammaproteobacteria(100)	Pasteurellales(100)	Pasteurellaceae(100)	unclassified(100)	0	0	30	0	0	0	0	0	0		0	0	1.82371	0	0	0	0	0	0	1.82371
	Otu00074	Proteobacteria(100)	Alphaproteobacteria(100)	Rhizobiales(100)	Methylobacteriaceae(100)	Methylobacterium(100)	11	21	0	0	1	1	0	0	0		0.676923	1.06275	0	0	0.00545316	0.00879198	0	0	0	1.75392
	Otu00079	Actinobacteria(100)	Actinobacteria(100)	Actinomycetales(100)	Pseudonocardiaceae(100)	Actinomycetospora(100)	13	18	0	0	0	0	0	0	0		0.8	0.910931	0	0	0	0	0	0	0	1.71093
	Otu00084	Proteobacteria(100)	Gammaproteobacteria(100)	Pseudomonadales(100)	Moraxellaceae(100)	Moraxella(100)	0	0	25	0	0	0	0	0	0		0	0	1.51976	0	0	0	0	0	0	1.51976
	Otu00083	Proteobacteria(100)	Alphaproteobacteria(100)	Rhizobiales(100)	Beijerinckiaceae(97)	unclassified(97)	14	12	0	0	0	0	0	0	0		0.861538	0.607287	0	0	0	0	0	0	0	1.46883
	Otu00087	Actinobacteria(100)	Actinobacteria(100)	Actinomycetales(100)	unclassified(100)	unclassified(100)	14	12	0	0	0	0	0	0	0		0.861538	0.607287	0	0	0	0	0	0	0	1.46883
	Otu00076	Actinobacteria(100)	Actinobacteria(100)	Actinomycetales(100)	Intrasporangiaceae(92)	unclassified(80)	7	18	1	1	0	0	2	1	3		0.430769	0.910931	0.0607903	0.00325468	0	0	0.0139082	0.00457624	0.0130129	1.43724
	Otu00089	Proteobacteria(100)	Alphaproteobacteria(100)	Sphingomonadales(100)	Sphingomonadaceae(100)	Novosphingobium(100)	9	15	0	0	0	0	0	0	0		0.553846	0.759109	0	0	0	0	0	0	0	1.31296
	Otu00092	unclassified(100)	unclassified(100)	unclassified(100)	unclassified(100)	unclassified(100)	11	8	3	0	0	0	0	0	0		0.676923	0.404858	0.182371	0	0	0	0	0	0	1.26415
	Otu00024	Proteobacteria(100)	Gammaproteobacteria(100)	Pasteurellales(100)	Pasteurellaceae(100)	unclassified(100)	0	0	12	11	1	3	17	28	46		0	0	0.729483	0.0358015	0.00545316	0.0263759	0.11822	0.128135	0.199532	1.243
	Otu00095	Proteobacteria(100)	Alphaproteobacteria(100)	Rhizobiales(100)	Methylobacteriaceae(100)	Methylobacterium(100)	9	12	0	1	0	0	0	0	0		0.553846	0.607287	0	0.00325468	0	0	0	0	0	1.16439
	Otu00100	Actinobacteria(100)	Actinobacteria(100)	Actinomycetales(100)	Mycobacteriaceae(100)	Mycobacterium(100)	8	12	0	0	0	0	0	0	0		0.492308	0.607287	0	0	0	0	0	0	0	1.0996
	Otu00030	Firmicutes(100)	Bacilli(100)	Lactobacillales(100)	Enterococcaceae(100)	Enterococcus(100)	0	0	0	116	68	35	1	0	0		0	0	0	0.377543	0.370815	0.307719	0.0069541	0	0	1.06303
	Otu00106	Acidobacteria(100)	Acidobacteria_Gp1(100)	unclassified(100)	unclassified(100)	unclassified(100)	10	8	0	0	0	0	0	0	0		0.615385	0.404858	0	0	0	0	0	0	0	1.02024
	Otu00105	Proteobacteria(100)	Alphaproteobacteria(100)	Rhodospirillales(100)	Acetobacteraceae(100)	unclassified(100)	6	12	0	0	0	0	0	0	0		0.369231	0.607287	0	0	0	0	0	0	0	0.976518
	Otu00022	Firmicutes(100)	Bacilli(100)	Lactobacillales(100)	Streptococcaceae(100)	Lactococcus(100)	0	0	0	66	91	28	0	0	0		0	0	0	0.214809	0.496237	0.246175	0	0	0	0.957222
	Otu00110	Actinobacteria(100)	Actinobacteria(100)	Actinomycetales(100)	Pseudonocardiaceae(100)	Actinomycetospora(100)	7	10	0	0	0	0	0	0	0		0.430769	0.506073	0	0	0	0	0	0	0	0.936842
	Otu00115	Proteobacteria(100)	Alphaproteobacteria(100)	Rhizobiales(100)	Beijerinckiaceae(82)	unclassified(82)	6	10	0	0	0	0	0	0	0		0.369231	0.506073	0	0	0	0	0	0	0	0.875304
	Otu00124	Bacteroidetes(100)	Cytophagia(100)	Cytophagales(100)	Cytophagaceae(100)	Hymenobacter(100)	9	6	0	0	0	0	0	0	0		0.553846	0.303644	0	0	0	0	0	0	0	0.85749
	Otu00108	Actinobacteria(100)	Actinobacteria(100)	Actinomycetales(100)	Nakamurellaceae(100)	Nakamurella(100)	6	9	0	0	0	0	0	0	1		0.369231	0.455466	0	0	0	0	0	0	0.00433764	0.829034
	Otu00119	Bacteroidetes(100)	Cytophagia(100)	Cytophagales(100)	Cytophagaceae(100)	Hymenobacter(100)	10	4	0	0	0	0	0	0	0		0.615385	0.202429	0	0	0	0	0	0	0	0.817814
	Otu00059	unclassified(100)	unclassified(100)	unclassified(100)	unclassified(100)	unclassified(100)	2	3	8	5	1	2	0	1	1		0.123077	0.151822	0.486322	0.0162734	0.00545316	0.017584	0	0.00457624	0.00433764	0.809445
	Otu00123	Proteobacteria(100)	Alphaproteobacteria(100)	Rhizobiales(100)	Beijerinckiaceae(100)	Beijerinckia(100)	7	7	0	0	0	0	0	0	0		0.430769	0.354251	0	0	0	0	0	0	0	0.78502
	Otu00128	Bacteroidetes(100)	Cytophagia(100)	Cytophagales(100)	Cytophagaceae(100)	Spirosoma(100)	2	12	0	0	0	0	0	0	0		0.123077	0.607287	0	0	0	0	0	0	0	0.730364
	Otu00127	Proteobacteria(100)	Alphaproteobacteria(100)	Sphingomonadales(100)	Sphingomonadaceae(100)	unclassified(100)	1	12	1	0	0	0	0	0	0		0.0615385	0.607287	0.0607903	0	0	0	0	0	0	0.729616
	Otu00136	Proteobacteria(100)	Gammaproteobacteria(100)	Xanthomonadales(100)	Xanthomonadaceae(100)	unclassified(100)	0	0	12	0	0	0	0	0	0		0	0	0.729483	0	0	0	0	0	0	0.729483
	Otu00138	Actinobacteria(100)	Actinobacteria(100)	Actinomycetales(100)	Propionibacteriaceae(100)	unclassified(100)	3	9	0	0	0	0	0	0	0		0.184615	0.455466	0	0	0	0	0	0	0	0.640081
	Otu00031	Firmicutes(100)	Clostridia(100)	Clostridiales(100)	Clostridiaceae_1(100)	Clostridium_sensu_stricto(100)	0	0	0	51	38	25	0	1	0		0	0	0	0.165989	0.20722	0.2198	0	0.00457624	0	0.597584
	Otu00149	Proteobacteria(100)	Alphaproteobacteria(100)	Rhodospirillales(100)	Acetobacteraceae(100)	unclassified(100)	4	6	0	0	0	0	0	0	0		0.246154	0.303644	0	0	0	0	0	0	0	0.549798
	Otu00160	Proteobacteria(100)	Betaproteobacteria(100)	Burkholderiales(100)	Comamonadaceae(100)	Brachymonas(100)	0	0	9	0	0	0	0	0	0		0	0	0.547112	0	0	0	0	0	0	0.547112
	Otu00141	Proteobacteria(100)	Alphaproteobacteria(100)	Sphingomonadales(100)	Sphingomonadaceae(100)	Novosphingobium(91)	3	7	0	0	0	0	0	0	0		0.184615	0.354251	0	0	0	0	0	0	0	0.538866
	Otu00077	Actinobacteria(100)	Actinobacteria(100)	Actinomycetales(100)	Microbacteriaceae(100)	unclassified(76)	5	3	0	3	2	1	1	1	1		0.307692	0.151822	0	0.00976404	0.0109063	0.00879198	0.0069541	0.00457624	0.00433764	0.504844
	Otu00158	Proteobacteria(100)	Alphaproteobacteria(100)	Sphingomonadales(100)	Sphingomonadaceae(100)	Sphingomonas(78)	4	5	0	0	0	0	0	0	0		0.246154	0.253036	0	0	0	0	0	0	0	0.49919
	Otu00053	Proteobacteria(100)	Gammaproteobacteria(100)	Pseudomonadales(100)	Pseudomonadaceae(100)	Pseudomonas(100)	0	1	0	1	1	1	19	32	34		0	0.0506073	0	0.00325468	0.00545316	0.00879198	0.132128	0.14644	0.14748	0.494155
	Otu00159	Acidobacteria(100)	Acidobacteria_Gp1(100)	Terriglobus(100)	unclassified(100)	unclassified(100)	3	6	0	0	0	0	0	0	0		0.184615	0.303644	0	0	0	0	0	0	0	0.488259
	Otu00183	unclassified(100)	unclassified(100)	unclassified(100)	unclassified(100)	unclassified(100)	0	0	8	0	0	0	0	0	0		0	0	0.486322	0	0	0	0	0	0	0.486322
	Otu00164	Proteobacteria(100)	Alphaproteobacteria(100)	Rhodospirillales(100)	Acetobacteraceae(100)	unclassified(100)	2	7	0	0	0	0	0	0	0		0.123077	0.354251	0	0	0	0	0	0	0	0.477328
	Otu00165	candidate_division_WPS-1(100)	unclassified(100)	unclassified(100)	unclassified(100)	unclassified(100)	5	3	0	0	0	0	0	0	0		0.307692	0.151822	0	0	0	0	0	0	0	0.459514
	Otu00157	Proteobacteria(100)	Betaproteobacteria(100)	unclassified(100)	unclassified(100)	unclassified(100)	3	5	0	0	0	0	0	0	0		0.184615	0.253036	0	0	0	0	0	0	0	0.437652
	Otu00172	Actinobacteria(100)	Actinobacteria(100)	Actinomycetales(100)	Propionibacteriaceae(100)	Microlunatus(100)	3	5	0	0	0	0	0	0	0		0.184615	0.253036	0	0	0	0	0	0	0	0.437652
	Otu00178	Bacteroidetes(100)	Cytophagia(100)	Cytophagales(100)	Cytophagaceae(100)	Hymenobacter(100)	3	5	0	0	0	0	0	0	0		0.184615	0.253036	0	0	0	0	0	0	0	0.437652
	Otu00186	Actinobacteria(100)	Actinobacteria(100)	Actinomycetales(100)	Nocardioidaceae(100)	unclassified(86)	4	3	0	0	0	0	0	0	0		0.246154	0.151822	0	0	0	0	0	0	0	0.397976
	Otu00196	Actinobacteria(100)	Actinobacteria(100)	Actinomycetales(100)	Propionibacteriaceae(100)	unclassified(100)	2	5	0	0	0	0	0	0	0		0.123077	0.253036	0	0	0	0	0	0	0	0.376113
	Otu00199	Actinobacteria(100)	Actinobacteria(100)	Actinomycetales(100)	unclassified(58)	unclassified(58)	2	5	0	0	0	0	0	0	0		0.123077	0.253036	0	0	0	0	0	0	0	0.376113
	Otu00193	Deinococcus-Thermus(100)	Deinococci(100)	Deinococcales(100)	Deinococcaceae(100)	Deinococcus(100)	1	6	0	0	0	0	0	0	0		0.0615385	0.303644	0	0	0	0	0	0	0	0.365182
	Otu00228	Fusobacteria(100)	Fusobacteriia(100)	Fusobacteriales(100)	Leptotrichiaceae(100)	Leptotrichia(100)	0	0	6	0	0	0	0	0	0		0	0	0.364742	0	0	0	0	0	0	0.364742
	Otu00231	Bacteroidetes(100)	Sphingobacteriia(100)	Sphingobacteriales(100)	Sphingobacteriaceae(100)	unclassified(100)	3	3	0	0	0	0	0	0	0		0.184615	0.151822	0	0	0	0	0	0	0	0.336437
	Otu00207	Actinobacteria(100)	Actinobacteria(100)	Actinomycetales(100)	unclassified(100)	unclassified(100)	2	4	0	0	0	0	0	0	0		0.123077	0.202429	0	0	0	0	0	0	0	0.325506
	Otu00220	Actinobacteria(100)	unclassified(100)	unclassified(100)	unclassified(100)	unclassified(100)	1	5	0	0	0	0	0	0	0		0.0615385	0.253036	0	0	0	0	0	0	0	0.314575
	Otu00230	Bacteroidetes(100)	Cytophagia(100)	Cytophagales(100)	Cytophagaceae(100)	Spirosoma(100)	0	6	0	0	0	0	0	0	0		0	0.303644	0	0	0	0	0	0	0	0.303644
	Otu00250	unclassified(100)	unclassified(100)	unclassified(100)	unclassified(100)	unclassified(100)	4	1	0	0	0	0	0	0	0		0.246154	0.0506073	0	0	0	0	0	0	0	0.296761
	Otu00241	Acidobacteria(100)	Acidobacteria_Gp1(100)	unclassified(100)	unclassified(100)	unclassified(100)	3	2	0	0	0	0	0	0	0		0.184615	0.101215	0	0	0	0	0	0	0	0.28583
	Otu00248	Proteobacteria(100)	Alphaproteobacteria(100)	Sphingomonadales(100)	Sphingomonadaceae(100)	Sphingomonas(100)	3	2	0	0	0	0	0	0	0		0.184615	0.101215	0	0	0	0	0	0	0	0.28583
	Otu00258	Actinobacteria(100)	Actinobacteria(100)	Actinomycetales(100)	Nocardioidaceae(100)	unclassified(100)	3	2	0	0	0	0	0	0	0		0.184615	0.101215	0	0	0	0	0	0	0	0.28583
	Otu00226	Actinobacteria(100)	Actinobacteria(100)	Actinomycetales(100)	unclassified(100)	unclassified(100)	2	3	0	0	0	0	0	0	0		0.123077	0.151822	0	0	0	0	0	0	0	0.274899
	Otu00229	Bacteroidetes(100)	Sphingobacteriia(100)	Sphingobacteriales(100)	Chitinophagaceae(100)	unclassified(100)	2	3	0	0	0	0	0	0	0		0.123077	0.151822	0	0	0	0	0	0	0	0.274899
	Otu00116	Firmicutes(100)	Bacilli(100)	Bacillales(100)	Staphylococcaceae(100)	Staphylococcus(100)	1	1	2	2	0	2	0	0	3		0.0615385	0.0506073	0.121581	0.00650936	0	0.017584	0	0	0.0130129	0.270833
	Otu00218	Actinobacteria(100)	Actinobacteria(100)	Actinomycetales(100)	unclassified(100)	unclassified(100)	1	4	0	0	0	0	0	0	0		0.0615385	0.202429	0	0	0	0	0	0	0	0.263968
	Otu00247	unclassified(100)	unclassified(100)	unclassified(100)	unclassified(100)	unclassified(100)	1	4	0	0	0	0	0	0	0		0.0615385	0.202429	0	0	0	0	0	0	0	0.263968
	Otu00251	Bacteroidetes(100)	Cytophagia(100)	Cytophagales(100)	Cytophagaceae(100)	Hymenobacter(100)	1	4	0	0	0	0	0	0	0		0.0615385	0.202429	0	0	0	0	0	0	0	0.263968
	Otu00253	unclassified(100)	unclassified(100)	unclassified(100)	unclassified(100)	unclassified(100)	1	4	0	0	0	0	0	0	0		0.0615385	0.202429	0	0	0	0	0	0	0	0.263968
	Otu00140	Actinobacteria(100)	Actinobacteria(100)	Actinomycetales(100)	Propionibacteriaceae(100)	Propionibacterium(100)	1	0	3	0	0	1	0	1	1		0.0615385	0	0.182371	0	0	0.00879198	0	0.00457624	0.00433764	0.261615
	Otu00292	Bacteroidetes(100)	Flavobacteriia(100)	Flavobacteriales(100)	Flavobacteriaceae(100)	unclassified(100)	0	0	4	0	0	0	0	0	0		0	0	0.243161	0	0	0	0	0	0	0.243161
	Otu00025	Proteobacteria(100)	Gammaproteobacteria(100)	Enterobacteriales(100)	Enterobacteriaceae(100)	unclassified(100)	0	0	0	31	15	6	0	0	1		0	0	0	0.100895	0.0817974	0.0527519	0	0	0.00433764	0.239782
	Otu00040	Proteobacteria(100)	Gammaproteobacteria(100)	Enterobacteriales(100)	Enterobacteriaceae(100)	unclassified(100)	1	0	0	15	12	6	1	0	0		0.0615385	0	0	0.0488202	0.0654379	0.0527519	0.0069541	0	0	0.235503
	Otu00287	Proteobacteria(100)	Alphaproteobacteria(100)	Sphingomonadales(100)	Sphingomonadaceae(100)	Sphingomonas(100)	3	1	0	0	0	0	0	0	0		0.184615	0.0506073	0	0	0	0	0	0	0	0.235223
	Otu00249	unclassified(100)	unclassified(100)	unclassified(100)	unclassified(100)	unclassified(100)	2	1	1	0	0	0	0	0	0		0.123077	0.0506073	0.0607903	0	0	0	0	0	0	0.234474
	Otu00263	Actinobacteria(100)	Actinobacteria(100)	Actinomycetales(100)	Microbacteriaceae(100)	unclassified(100)	2	2	0	0	0	1	0	0	0		0.123077	0.101215	0	0	0	0.00879198	0	0	0	0.233083
	Otu00098	Actinobacteria(100)	Actinobacteria(100)	Actinomycetales(100)	Propionibacteriaceae(100)	unclassified(100)	2	0	1	0	0	0	3	2	4		0.123077	0	0.0607903	0	0	0	0.0208623	0.00915248	0.0173506	0.231233
	Otu00274	Actinobacteria(100)	Actinobacteria(100)	Actinomycetales(100)	Propionibacteriaceae(100)	unclassified(100)	2	2	0	0	0	0	0	0	0		0.123077	0.101215	0	0	0	0	0	0	0	0.224291
	Otu00283	Proteobacteria(100)	Alphaproteobacteria(100)	Rhodospirillales(100)	Acetobacteraceae(100)	unclassified(100)	2	2	0	0	0	0	0	0	0		0.123077	0.101215	0	0	0	0	0	0	0	0.224291
	Otu00284	Bacteroidetes(100)	Cytophagia(100)	Cytophagales(100)	Cytophagaceae(100)	Spirosoma(100)	2	2	0	0	0	0	0	0	0		0.123077	0.101215	0	0	0	0	0	0	0	0.224291
	Otu00213	Proteobacteria(100)	Alphaproteobacteria(100)	Sphingomonadales(100)	Sphingomonadaceae(100)	Sphingomonas(100)	1	3	0	0	0	1	0	0	0		0.0615385	0.151822	0	0	0	0.00879198	0	0	0	0.222152
	Otu00271	Actinobacteria(100)	Actinobacteria(100)	Actinomycetales(100)	unclassified(100)	unclassified(100)	1	3	0	0	0	0	0	0	0		0.0615385	0.151822	0	0	0	0	0	0	0	0.21336
	Otu00290	Proteobacteria(100)	Alphaproteobacteria(100)	Rhodospirillales(100)	Acetobacteraceae(100)	unclassified(100)	1	3	0	0	0	0	0	0	0		0.0615385	0.151822	0	0	0	0	0	0	0	0.21336
	Otu00197	Actinobacteria(100)	Actinobacteria(100)	Actinomycetales(100)	Microbacteriaceae(100)	unclassified(100)	2	0	1	2	1	0	1	0	0		0.123077	0	0.0607903	0.00650936	0.00545316	0	0.0069541	0	0	0.202784
	Otu00289	Proteobacteria(100)	Alphaproteobacteria(100)	Rhodospirillales(100)	Acetobacteraceae(100)	unclassified(100)	0	4	0	0	0	0	0	0	0		0	0.202429	0	0	0	0	0	0	0	0.202429
	Otu00044	Firmicutes(100)	Bacilli(100)	Lactobacillales(100)	Streptococcaceae(100)	Streptococcus(100)	0	0	0	0	1	0	12	8	17		0	0	0	0	0.00545316	0	0.0834492	0.0366099	0.0737399	0.199252
	Otu00163	Actinobacteria(100)	Actinobacteria(100)	Actinomycetales(100)	Propionibacteriaceae(100)	unclassified(100)	3	0	0	0	1	0	0	0	1		0.184615	0	0	0	0.00545316	0	0	0	0.00433764	0.194406
	Otu00015	Firmicutes(100)	Clostridia(100)	Clostridiales(100)	Clostridiaceae_1(100)	Clostridium_sensu_stricto(100)	0	0	0	25	13	4	0	0	0		0	0	0	0.081367	0.070891	0.0351679	0	0	0	0.187426
	Otu00337	Proteobacteria(100)	Deltaproteobacteria(100)	Bdellovibrionales(100)	Bdellovibrionaceae(100)	Bdellovibrio(100)	3	0	0	0	0	0	0	0	0		0.184615	0	0	0	0	0	0	0	0	0.184615
	Otu00387	Planctomycetes(100)	Planctomycetia(100)	Planctomycetales(100)	Planctomycetaceae(100)	unclassified(100)	3	0	0	0	0	0	0	0	0		0.184615	0	0	0	0	0	0	0	0	0.184615
	Otu00394	Proteobacteria(100)	Betaproteobacteria(100)	Neisseriales(100)	Neisseriaceae(100)	Neisseria(100)	0	0	3	0	0	0	0	0	0		0	0	0.182371	0	0	0	0	0	0	0.182371
	Otu00318	unclassified(100)	unclassified(100)	unclassified(100)	unclassified(100)	unclassified(100)	2	1	0	0	0	0	0	0	0		0.123077	0.0506073	0	0	0	0	0	0	0	0.173684
	Otu00321	Proteobacteria(100)	Alphaproteobacteria(100)	Rhizobiales(100)	Hyphomicrobiaceae(100)	Devosia(100)	2	1	0	0	0	0	0	0	0		0.123077	0.0506073	0	0	0	0	0	0	0	0.173684
	Otu00324	Actinobacteria(100)	Actinobacteria(100)	Actinomycetales(100)	unclassified(67)	unclassified(67)	2	1	0	0	0	0	0	0	0		0.123077	0.0506073	0	0	0	0	0	0	0	0.173684
	Otu00371	Actinobacteria(100)	Actinobacteria(100)	Actinomycetales(100)	Propionibacteriaceae(100)	Microlunatus(100)	2	1	0	0	0	0	0	0	0		0.123077	0.0506073	0	0	0	0	0	0	0	0.173684
	Otu00294	Actinobacteria(100)	Actinobacteria(100)	Actinomycetales(100)	unclassified(100)	unclassified(100)	1	2	0	0	0	0	0	0	0		0.0615385	0.101215	0	0	0	0	0	0	0	0.162753
	Otu00357	Proteobacteria(100)	Betaproteobacteria(100)	Burkholderiales(100)	unclassified(100)	unclassified(100)	1	2	0	0	0	0	0	0	0		0.0615385	0.101215	0	0	0	0	0	0	0	0.162753
	Otu00378	Actinobacteria(100)	Actinobacteria(100)	Actinomycetales(100)	Pseudonocardiaceae(100)	Actinomycetospora(100)	1	2	0	0	0	0	0	0	0		0.0615385	0.101215	0	0	0	0	0	0	0	0.162753
	Otu00380	Armatimonadetes(100)	Armatimonadia(100)	Armatimonadales(100)	Armatimonadaceae(100)	Armatimonas/Armatimonadetes_gp1(100)	1	2	0	0	0	0	0	0	0		0.0615385	0.101215	0	0	0	0	0	0	0	0.162753
	Otu00386	Proteobacteria(100)	unclassified(100)	unclassified(100)	unclassified(100)	unclassified(100)	1	2	0	0	0	0	0	0	0		0.0615385	0.101215	0	0	0	0	0	0	0	0.162753
	Otu00404	Proteobacteria(100)	Alphaproteobacteria(100)	Rhizobiales(100)	unclassified(100)	unclassified(100)	1	2	0	0	0	0	0	0	0		0.0615385	0.101215	0	0	0	0	0	0	0	0.162753
	Otu00407	Proteobacteria(100)	Alphaproteobacteria(100)	Rhizobiales(100)	unclassified(100)	unclassified(100)	1	2	0	0	0	0	0	0	0		0.0615385	0.101215	0	0	0	0	0	0	0	0.162753
	Otu00282	Bacteroidetes(100)	Cytophagia(100)	Cytophagales(100)	Cytophagaceae(100)	Hymenobacter(100)	0	3	0	0	0	0	0	0	0		0	0.151822	0	0	0	0	0	0	0	0.151822
	Otu00309	Actinobacteria(100)	Actinobacteria(100)	Actinomycetales(100)	Kineosporiaceae(100)	Kineococcus(100)	0	3	0	0	0	0	0	0	0		0	0.151822	0	0	0	0	0	0	0	0.151822
	Otu00353	Bacteroidetes(100)	Cytophagia(100)	Cytophagales(100)	Cytophagaceae(100)	Hymenobacter(100)	0	3	0	0	0	0	0	0	0		0	0.151822	0	0	0	0	0	0	0	0.151822
	Otu00361	Proteobacteria(100)	Alphaproteobacteria(100)	Caulobacterales(100)	Caulobacteraceae(100)	Brevundimonas(67)	0	3	0	0	0	0	0	0	0		0	0.151822	0	0	0	0	0	0	0	0.151822
	Otu00368	Proteobacteria(100)	Alphaproteobacteria(100)	Rhizobiales(100)	Beijerinckiaceae(100)	Beijerinckia(100)	0	3	0	0	0	0	0	0	0		0	0.151822	0	0	0	0	0	0	0	0.151822
	Otu00376	Proteobacteria(100)	Betaproteobacteria(100)	Burkholderiales(100)	Oxalobacteraceae(100)	Massilia(100)	0	3	0	0	0	0	0	0	0		0	0.151822	0	0	0	0	0	0	0	0.151822
	Otu00377	Proteobacteria(100)	Betaproteobacteria(100)	Burkholderiales(100)	Comamonadaceae(100)	unclassified(100)	0	3	0	0	0	0	0	0	0		0	0.151822	0	0	0	0	0	0	0	0.151822
	Otu00384	Bacteroidetes(100)	Sphingobacteriia(100)	Sphingobacteriales(100)	Chitinophagaceae(100)	unclassified(100)	0	3	0	0	0	0	0	0	0		0	0.151822	0	0	0	0	0	0	0	0.151822
	Otu00393	Proteobacteria(100)	Alphaproteobacteria(100)	Sphingomonadales(100)	Sphingomonadaceae(100)	Sphingomonas(67)	0	3	0	0	0	0	0	0	0		0	0.151822	0	0	0	0	0	0	0	0.151822
	Otu00397	Actinobacteria(100)	Actinobacteria(100)	Solirubrobacterales(100)	unclassified(100)	unclassified(100)	0	3	0	0	0	0	0	0	0		0	0.151822	0	0	0	0	0	0	0	0.151822
	Otu00411	Bacteroidetes(100)	Cytophagia(100)	Cytophagales(100)	Cytophagaceae(100)	Spirosoma(100)	0	3	0	0	0	0	0	0	0		0	0.151822	0	0	0	0	0	0	0	0.151822
	Otu00224	Proteobacteria(100)	Betaproteobacteria(100)	Neisseriales(100)	Neisseriaceae(100)	unclassified(100)	0	0	2	1	0	0	1	2	0		0	0	0.121581	0.00325468	0	0	0.0069541	0.00915248	0	0.140942
	Otu00035	Firmicutes(100)	Clostridia(100)	Clostridiales(100)	Clostridiaceae_1(100)	Clostridium_sensu_stricto(98)	0	0	0	17	11	2	0	0	0		0	0	0	0.0553295	0.0599847	0.017584	0	0	0	0.132898
	Otu00396	Bacteroidetes(100)	Cytophagia(100)	Cytophagales(100)	Cytophagaceae(100)	Hymenobacter(100)	2	0	0	1	0	0	0	0	0		0.123077	0	0	0.00325468	0	0	0	0	0	0.126332
	Otu00273	Proteobacteria(100)	Betaproteobacteria(100)	Burkholderiales(100)	Sutterellaceae(100)	Parasutterella(100)	2	0	0	0	0	0	0	0	0		0.123077	0	0	0	0	0	0	0	0	0.123077
	Otu00418	Actinobacteria(100)	Actinobacteria(100)	Actinomycetales(100)	Kineosporiaceae(100)	unclassified(100)	2	0	0	0	0	0	0	0	0		0.123077	0	0	0	0	0	0	0	0	0.123077
	Otu00555	Bacteroidetes(100)	Bacteroidia(100)	Bacteroidales(100)	unclassified(100)	unclassified(100)	2	0	0	0	0	0	0	0	0		0.123077	0	0	0	0	0	0	0	0	0.123077
	Otu00626	Proteobacteria(100)	Alphaproteobacteria(100)	Sphingomonadales(100)	Sphingomonadaceae(100)	unclassified(100)	2	0	0	0	0	0	0	0	0		0.123077	0	0	0	0	0	0	0	0	0.123077
	Otu00442	SR1(100)	unclassified(100)	unclassified(100)	unclassified(100)	unclassified(100)	0	0	2	0	0	0	0	0	0		0	0	0.121581	0	0	0	0	0	0	0.121581
	Otu00473	Proteobacteria(100)	Gammaproteobacteria(100)	Cardiobacteriales(100)	Cardiobacteriaceae(100)	unclassified(100)	0	0	2	0	0	0	0	0	0		0	0	0.121581	0	0	0	0	0	0	0.121581
	Otu00323	Actinobacteria(100)	Actinobacteria(100)	Actinomycetales(100)	Microbacteriaceae(100)	unclassified(100)	1	1	0	0	0	1	0	0	0		0.0615385	0.0506073	0	0	0	0.00879198	0	0	0	0.120938
	Otu00071	Proteobacteria(100)	Epsilonproteobacteria(100)	Campylobacterales(100)	Campylobacteraceae(100)	Campylobacter(100)	0	0	0	0	0	0	3	12	10		0	0	0	0	0	0	0.0208623	0.0549149	0.0433764	0.119154
	Otu00090	Firmicutes(100)	Bacilli(100)	Bacillales(100)	Paenibacillaceae_1(100)	Paenibacillus(92)	0	0	0	10	12	2	0	0	0		0	0	0	0.0325468	0.0654379	0.017584	0	0	0	0.115569
	Otu00392	Proteobacteria(100)	Alphaproteobacteria(100)	Sphingomonadales(100)	unclassified(100)	unclassified(100)	1	1	0	0	0	0	0	0	0		0.0615385	0.0506073	0	0	0	0	0	0	0	0.112146
	Otu00454	Planctomycetes(100)	Planctomycetia(100)	Planctomycetales(100)	Planctomycetaceae(100)	Aquisphaera(100)	1	1	0	0	0	0	0	0	0		0.0615385	0.0506073	0	0	0	0	0	0	0	0.112146
	Otu00494	Proteobacteria(100)	Betaproteobacteria(100)	Burkholderiales(100)	Oxalobacteraceae(100)	Massilia(100)	1	1	0	0	0	0	0	0	0		0.0615385	0.0506073	0	0	0	0	0	0	0	0.112146
	Otu00502	Bacteroidetes(100)	Sphingobacteriia(100)	Sphingobacteriales(100)	Chitinophagaceae(100)	unclassified(100)	1	1	0	0	0	0	0	0	0		0.0615385	0.0506073	0	0	0	0	0	0	0	0.112146
	Otu00511	unclassified(100)	unclassified(100)	unclassified(100)	unclassified(100)	unclassified(100)	1	1	0	0	0	0	0	0	0		0.0615385	0.0506073	0	0	0	0	0	0	0	0.112146
	Otu00538	Bacteroidetes(100)	Flavobacteriia(100)	Flavobacteriales(100)	Flavobacteriaceae(100)	Flavobacterium(100)	1	1	0	0	0	0	0	0	0		0.0615385	0.0506073	0	0	0	0	0	0	0	0.112146
	Otu00540	Bacteroidetes(100)	Cytophagia(100)	Cytophagales(100)	Cytophagaceae(100)	Spirosoma(100)	1	1	0	0	0	0	0	0	0		0.0615385	0.0506073	0	0	0	0	0	0	0	0.112146
	Otu00542	Bacteroidetes(100)	Cytophagia(100)	Cytophagales(100)	Cytophagaceae(100)	Hymenobacter(100)	1	1	0	0	0	0	0	0	0		0.0615385	0.0506073	0	0	0	0	0	0	0	0.112146
	Otu00568	Bacteroidetes(100)	Flavobacteriia(100)	Flavobacteriales(100)	Flavobacteriaceae(100)	unclassified(100)	1	1	0	0	0	0	0	0	0		0.0615385	0.0506073	0	0	0	0	0	0	0	0.112146
	Otu00570	Candidatus_Saccharibacteria(100)	unclassified(100)	unclassified(100)	unclassified(100)	unclassified(100)	1	1	0	0	0	0	0	0	0		0.0615385	0.0506073	0	0	0	0	0	0	0	0.112146
	Otu00616	Deinococcus-Thermus(100)	Deinococci(100)	Deinococcales(100)	Deinococcaceae(100)	Deinococcus(100)	1	1	0	0	0	0	0	0	0		0.0615385	0.0506073	0	0	0	0	0	0	0	0.112146
	Otu00617	Actinobacteria(100)	Actinobacteria(100)	Actinomycetales(100)	unclassified(100)	unclassified(100)	1	1	0	0	0	0	0	0	0		0.0615385	0.0506073	0	0	0	0	0	0	0	0.112146
	Otu00618	Proteobacteria(100)	Alphaproteobacteria(100)	Sphingomonadales(100)	Sphingomonadaceae(100)	Sphingomonas(100)	1	1	0	0	0	0	0	0	0		0.0615385	0.0506073	0	0	0	0	0	0	0	0.112146
	Otu00640	Proteobacteria(100)	Alphaproteobacteria(100)	Rhodospirillales(100)	Acetobacteraceae(100)	Roseomonas(100)	1	1	0	0	0	0	0	0	0		0.0615385	0.0506073	0	0	0	0	0	0	0	0.112146
	Otu00619	Proteobacteria(100)	Alphaproteobacteria(100)	Sphingomonadales(100)	Sphingomonadaceae(100)	Sphingomonas(100)	0	1	1	0	0	0	0	0	0		0	0.0506073	0.0607903	0	0	0	0	0	0	0.111398
	Otu00082	Actinobacteria(100)	Actinobacteria(100)	Coriobacteriales(100)	Coriobacteriaceae(100)	Olsenella(100)	0	2	0	0	0	0	0	0	0		0	0.101215	0	0	0	0	0	0	0	0.101215
	Otu00331	Actinobacteria(100)	Actinobacteria(100)	Actinomycetales(100)	Micrococcaceae(100)	Arthrobacter(67)	0	2	0	0	0	0	0	0	0		0	0.101215	0	0	0	0	0	0	0	0.101215
	Otu00415	Actinobacteria(100)	Actinobacteria(100)	Actinomycetales(100)	Propionibacteriaceae(100)	Tessaracoccus(100)	0	2	0	0	0	0	0	0	0		0	0.101215	0	0	0	0	0	0	0	0.101215
	Otu00427	Planctomycetes(100)	Planctomycetia(100)	Planctomycetales(100)	Planctomycetaceae(100)	unclassified(100)	0	2	0	0	0	0	0	0	0		0	0.101215	0	0	0	0	0	0	0	0.101215
	Otu00458	Planctomycetes(100)	Planctomycetia(100)	Planctomycetales(100)	Planctomycetaceae(100)	unclassified(100)	0	2	0	0	0	0	0	0	0		0	0.101215	0	0	0	0	0	0	0	0.101215
	Otu00489	Proteobacteria(100)	Gammaproteobacteria(100)	Pseudomonadales(100)	Pseudomonadaceae(100)	Rhizobacter(100)	0	2	0	0	0	0	0	0	0		0	0.101215	0	0	0	0	0	0	0	0.101215
	Otu00490	Proteobacteria(100)	Gammaproteobacteria(100)	Pseudomonadales(100)	Pseudomonadaceae(100)	Rhizobacter(100)	0	2	0	0	0	0	0	0	0		0	0.101215	0	0	0	0	0	0	0	0.101215
	Otu00491	Proteobacteria(100)	Gammaproteobacteria(100)	Pseudomonadales(100)	Pseudomonadaceae(100)	Pseudomonas(100)	0	2	0	0	0	0	0	0	0		0	0.101215	0	0	0	0	0	0	0	0.101215
	Otu00519	Proteobacteria(100)	unclassified(100)	unclassified(100)	unclassified(100)	unclassified(100)	0	2	0	0	0	0	0	0	0		0	0.101215	0	0	0	0	0	0	0	0.101215
	Otu00522	Planctomycetes(100)	Planctomycetia(100)	Planctomycetales(100)	Planctomycetaceae(100)	Aquisphaera(100)	0	2	0	0	0	0	0	0	0		0	0.101215	0	0	0	0	0	0	0	0.101215
	Otu00523	Proteobacteria(100)	Alphaproteobacteria(100)	Rhodospirillales(100)	Acetobacteraceae(100)	Acidiphilium(100)	0	2	0	0	0	0	0	0	0		0	0.101215	0	0	0	0	0	0	0	0.101215
	Otu00541	Bacteroidetes(100)	Cytophagia(100)	Cytophagales(100)	Cytophagaceae(100)	Hymenobacter(100)	0	2	0	0	0	0	0	0	0		0	0.101215	0	0	0	0	0	0	0	0.101215
	Otu00622	Deinococcus-Thermus(100)	Deinococci(100)	Deinococcales(100)	Deinococcaceae(100)	Deinococcus(100)	0	2	0	0	0	0	0	0	0		0	0.101215	0	0	0	0	0	0	0	0.101215
	Otu00643	Planctomycetes(100)	Planctomycetia(100)	Planctomycetales(100)	Planctomycetaceae(100)	unclassified(100)	0	2	0	0	0	0	0	0	0		0	0.101215	0	0	0	0	0	0	0	0.101215
	Otu00171	Proteobacteria(100)	Betaproteobacteria(100)	Burkholderiales(100)	Burkholderiaceae(100)	Ralstonia(100)	1	0	0	2	0	0	0	3	1		0.0615385	0	0	0.00650936	0	0	0	0.0137287	0.00433764	0.0861142
	Otu00037	Proteobacteria(100)	Gammaproteobacteria(100)	Enterobacteriales(100)	Enterobacteriaceae(100)	unclassified(93)	0	0	0	7	2	4	1	2	0		0	0	0	0.0227828	0.0109063	0.0351679	0.0069541	0.00915248	0	0.0849636
	Otu00099	Actinobacteria(100)	Actinobacteria(100)	Actinomycetales(100)	Brevibacteriaceae(100)	Brevibacterium(100)	0	0	0	0	0	0	5	3	7		0	0	0	0	0	0	0.0347705	0.0137287	0.0303635	0.0788627
	Otu00168	Proteobacteria(100)	Betaproteobacteria(100)	Burkholderiales(100)	Comamonadaceae(100)	Pelomonas(89)	0	0	1	0	1	1	0	0	0		0	0	0.0607903	0	0.00545316	0.00879198	0	0	0	0.0750354
	Otu00264	Proteobacteria(100)	Alphaproteobacteria(100)	Rhodobacterales(100)	Rhodobacteraceae(100)	Paracoccus(100)	0	0	1	0	0	0	0	0	3		0	0	0.0607903	0	0	0	0	0	0.0130129	0.0738032
	Otu00223	Firmicutes(100)	Bacilli(100)	Bacillales(100)	Paenibacillaceae_1(100)	Paenibacillus(100)	0	1	0	1	2	1	0	0	0		0	0.0506073	0	0.00325468	0.0109063	0.00879198	0	0	0	0.0735603
	Otu00268	Proteobacteria(100)	Gammaproteobacteria(100)	Pseudomonadales(100)	Pseudomonadaceae(100)	Pseudomonas(100)	0	0	1	0	0	0	1	0	1		0	0	0.0607903	0	0	0	0.0069541	0	0.00433764	0.072082
	Otu00266	Proteobacteria(100)	Gammaproteobacteria(100)	Pseudomonadales(100)	Moraxellaceae(100)	Moraxella(100)	0	0	1	2	0	0	0	1	0		0	0	0.0607903	0.00650936	0	0	0	0.00457624	0	0.0718759
	Otu00488	Proteobacteria(100)	Gammaproteobacteria(100)	Pseudomonadales(100)	Pseudomonadaceae(100)	unclassified(100)	1	0	0	0	0	0	1	0	0		0.0615385	0	0	0	0	0	0.0069541	0	0	0.0684926
	Otu00080	Proteobacteria(100)	Gammaproteobacteria(100)	Enterobacteriales(100)	Enterobacteriaceae(100)	Escherichia/Shigella(97)	0	0	0	2	0	3	1	2	4		0	0	0	0.00650936	0	0.0263759	0.0069541	0.00915248	0.0173506	0.0663425
	Otu00184	Firmicutes(100)	Clostridia(100)	Clostridiales(100)	Clostridiaceae_1(100)	Clostridium_sensu_stricto(100)	0	0	1	0	1	0	0	0	0		0	0	0.0607903	0	0.00545316	0	0	0	0	0.0662434
	Otu00569	Bacteroidetes(100)	Flavobacteriia(100)	Flavobacteriales(100)	Flavobacteriaceae(100)	Flavobacterium(100)	1	0	0	0	0	0	0	0	1		0.0615385	0	0	0	0	0	0	0	0.00433764	0.0658761
	Otu00573	Firmicutes(100)	Bacilli(100)	Lactobacillales(100)	Aerococcaceae(100)	unclassified(100)	1	0	0	0	0	0	0	0	1		0.0615385	0	0	0	0	0	0	0	0.00433764	0.0658761
	Otu00620	Proteobacteria(100)	Alphaproteobacteria(100)	Sphingomonadales(100)	Sphingomonadaceae(100)	Sphingomonas(100)	1	0	0	0	0	0	0	0	1		0.0615385	0	0	0	0	0	0	0	0.00433764	0.0658761
	Otu00340	Proteobacteria(100)	Gammaproteobacteria(100)	Pasteurellales(100)	Pasteurellaceae(100)	unclassified(100)	0	0	1	0	0	0	0	0	1		0	0	0.0607903	0	0	0	0	0	0.00433764	0.0651279
	Otu00359	Proteobacteria(100)	Deltaproteobacteria(100)	Desulfovibrionales(100)	Desulfovibrionaceae(100)	Desulfovibrio(67)	0	0	1	1	0	0	0	0	0		0	0	0.0607903	0.00325468	0	0	0	0	0	0.064045
	Otu00385	Bacteroidetes(100)	Bacteroidia(100)	Bacteroidales(100)	Porphyromonadaceae(100)	unclassified(100)	1	0	0	0	0	0	0	0	0		0.0615385	0	0	0	0	0	0	0	0	0.0615385
	Otu00492	Proteobacteria(100)	Alphaproteobacteria(100)	Caulobacterales(100)	Caulobacteraceae(100)	Brevundimonas(100)	1	0	0	0	0	0	0	0	0		0.0615385	0	0	0	0	0	0	0	0	0.0615385
	Otu00552	Bacteroidetes(100)	Bacteroidia(100)	Bacteroidales(100)	Porphyromonadaceae(100)	unclassified(100)	1	0	0	0	0	0	0	0	0		0.0615385	0	0	0	0	0	0	0	0	0.0615385
	Otu00621	Proteobacteria(100)	Alphaproteobacteria(100)	Sphingomonadales(100)	Sphingomonadaceae(100)	Sphingopyxis(100)	1	0	0	0	0	0	0	0	0		0.0615385	0	0	0	0	0	0	0	0	0.0615385
	Otu00633	Actinobacteria(100)	Actinobacteria(100)	Actinomycetales(100)	unclassified(100)	unclassified(100)	1	0	0	0	0	0	0	0	0		0.0615385	0	0	0	0	0	0	0	0	0.0615385
	Otu00972	Bacteroidetes(100)	unclassified(100)	unclassified(100)	unclassified(100)	unclassified(100)	1	0	0	0	0	0	0	0	0		0.0615385	0	0	0	0	0	0	0	0	0.0615385
	Otu00974	Proteobacteria(100)	Alphaproteobacteria(100)	Sphingomonadales(100)	Sphingomonadaceae(100)	unclassified(100)	1	0	0	0	0	0	0	0	0		0.0615385	0	0	0	0	0	0	0	0	0.0615385
	Otu00984	Proteobacteria(100)	Alphaproteobacteria(100)	Sphingomonadales(100)	Sphingomonadaceae(100)	unclassified(100)	1	0	0	0	0	0	0	0	0		0.0615385	0	0	0	0	0	0	0	0	0.0615385
	Otu00985	Proteobacteria(100)	Alphaproteobacteria(100)	Sphingomonadales(100)	unclassified(100)	unclassified(100)	1	0	0	0	0	0	0	0	0		0.0615385	0	0	0	0	0	0	0	0	0.0615385
	Otu01013	unclassified(100)	unclassified(100)	unclassified(100)	unclassified(100)	unclassified(100)	1	0	0	0	0	0	0	0	0		0.0615385	0	0	0	0	0	0	0	0	0.0615385
	Otu01049	unclassified(100)	unclassified(100)	unclassified(100)	unclassified(100)	unclassified(100)	1	0	0	0	0	0	0	0	0		0.0615385	0	0	0	0	0	0	0	0	0.0615385
	Otu01050	unclassified(100)	unclassified(100)	unclassified(100)	unclassified(100)	unclassified(100)	1	0	0	0	0	0	0	0	0		0.0615385	0	0	0	0	0	0	0	0	0.0615385
	Otu01051	unclassified(100)	unclassified(100)	unclassified(100)	unclassified(100)	unclassified(100)	1	0	0	0	0	0	0	0	0		0.0615385	0	0	0	0	0	0	0	0	0.0615385
	Otu01052	unclassified(100)	unclassified(100)	unclassified(100)	unclassified(100)	unclassified(100)	1	0	0	0	0	0	0	0	0		0.0615385	0	0	0	0	0	0	0	0	0.0615385
	Otu01054	unclassified(100)	unclassified(100)	unclassified(100)	unclassified(100)	unclassified(100)	1	0	0	0	0	0	0	0	0		0.0615385	0	0	0	0	0	0	0	0	0.0615385
	Otu01085	Bacteroidetes(100)	Sphingobacteriia(100)	Sphingobacteriales(100)	Chitinophagaceae(100)	unclassified(100)	1	0	0	0	0	0	0	0	0		0.0615385	0	0	0	0	0	0	0	0	0.0615385
	Otu01086	Bacteroidetes(100)	Sphingobacteriia(100)	Sphingobacteriales(100)	Chitinophagaceae(100)	unclassified(100)	1	0	0	0	0	0	0	0	0		0.0615385	0	0	0	0	0	0	0	0	0.0615385
	Otu01099	Firmicutes(100)	Bacilli(100)	Bacillales(100)	Paenibacillaceae_1(100)	Paenibacillus(100)	1	0	0	0	0	0	0	0	0		0.0615385	0	0	0	0	0	0	0	0	0.0615385
	Otu01100	Firmicutes(100)	Bacilli(100)	Bacillales(100)	Bacillaceae_1(100)	Bacillus(100)	1	0	0	0	0	0	0	0	0		0.0615385	0	0	0	0	0	0	0	0	0.0615385
	Otu01103	Actinobacteria(100)	Actinobacteria(100)	Coriobacteriales(100)	Coriobacteriaceae(100)	Paraeggerthella(100)	1	0	0	0	0	0	0	0	0		0.0615385	0	0	0	0	0	0	0	0	0.0615385
	Otu01112	Actinobacteria(100)	Actinobacteria(100)	Solirubrobacterales(100)	Conexibacteraceae(100)	Conexibacter(100)	1	0	0	0	0	0	0	0	0		0.0615385	0	0	0	0	0	0	0	0	0.0615385
	Otu01119	Bacteroidetes(100)	Cytophagia(100)	Cytophagales(100)	Cytophagaceae(100)	Hymenobacter(100)	1	0	0	0	0	0	0	0	0		0.0615385	0	0	0	0	0	0	0	0	0.0615385
	Otu01120	Bacteroidetes(100)	Cytophagia(100)	Cytophagales(100)	Cytophagaceae(100)	Hymenobacter(100)	1	0	0	0	0	0	0	0	0		0.0615385	0	0	0	0	0	0	0	0	0.0615385
	Otu01121	Bacteroidetes(100)	Cytophagia(100)	Cytophagales(100)	Cytophagaceae(100)	Dyadobacter(100)	1	0	0	0	0	0	0	0	0		0.0615385	0	0	0	0	0	0	0	0	0.0615385
	Otu01122	Bacteroidetes(100)	Cytophagia(100)	Cytophagales(100)	Cytophagaceae(100)	Spirosoma(100)	1	0	0	0	0	0	0	0	0		0.0615385	0	0	0	0	0	0	0	0	0.0615385
	Otu01125	Proteobacteria(100)	Betaproteobacteria(100)	unclassified(100)	unclassified(100)	unclassified(100)	1	0	0	0	0	0	0	0	0		0.0615385	0	0	0	0	0	0	0	0	0.0615385
	Otu01128	Bacteroidetes(100)	Flavobacteriia(100)	Flavobacteriales(100)	Flavobacteriaceae(100)	Flavobacterium(100)	1	0	0	0	0	0	0	0	0		0.0615385	0	0	0	0	0	0	0	0	0.0615385
	Otu01130	Proteobacteria(100)	Alphaproteobacteria(100)	Rhizobiales(100)	unclassified(100)	unclassified(100)	1	0	0	0	0	0	0	0	0		0.0615385	0	0	0	0	0	0	0	0	0.0615385
	Otu01131	Proteobacteria(100)	Alphaproteobacteria(100)	Rhizobiales(100)	unclassified(100)	unclassified(100)	1	0	0	0	0	0	0	0	0		0.0615385	0	0	0	0	0	0	0	0	0.0615385
	Otu01132	Proteobacteria(100)	Alphaproteobacteria(100)	Rhizobiales(100)	Methylobacteriaceae(100)	Methylobacterium(100)	1	0	0	0	0	0	0	0	0		0.0615385	0	0	0	0	0	0	0	0	0.0615385
	Otu01133	Proteobacteria(100)	Alphaproteobacteria(100)	Rhizobiales(100)	unclassified(100)	unclassified(100)	1	0	0	0	0	0	0	0	0		0.0615385	0	0	0	0	0	0	0	0	0.0615385
	Otu01134	Proteobacteria(100)	Alphaproteobacteria(100)	Rhizobiales(100)	unclassified(100)	unclassified(100)	1	0	0	0	0	0	0	0	0		0.0615385	0	0	0	0	0	0	0	0	0.0615385
	Otu01158	Proteobacteria(100)	unclassified(100)	unclassified(100)	unclassified(100)	unclassified(100)	1	0	0	0	0	0	0	0	0		0.0615385	0	0	0	0	0	0	0	0	0.0615385
	Otu01159	Proteobacteria(100)	unclassified(100)	unclassified(100)	unclassified(100)	unclassified(100)	1	0	0	0	0	0	0	0	0		0.0615385	0	0	0	0	0	0	0	0	0.0615385
	Otu01166	Proteobacteria(100)	Betaproteobacteria(100)	Burkholderiales(100)	Burkholderiales_incertae_sedis(100)	unclassified(100)	1	0	0	0	0	0	0	0	0		0.0615385	0	0	0	0	0	0	0	0	0.0615385
	Otu01167	Proteobacteria(100)	Betaproteobacteria(100)	Burkholderiales(100)	Comamonadaceae(100)	Curvibacter(100)	1	0	0	0	0	0	0	0	0		0.0615385	0	0	0	0	0	0	0	0	0.0615385
	Otu01168	Proteobacteria(100)	Betaproteobacteria(100)	Burkholderiales(100)	Comamonadaceae(100)	unclassified(100)	1	0	0	0	0	0	0	0	0		0.0615385	0	0	0	0	0	0	0	0	0.0615385
	Otu01179	Proteobacteria(100)	Betaproteobacteria(100)	Burkholderiales(100)	Oxalobacteraceae(100)	Massilia(100)	1	0	0	0	0	0	0	0	0		0.0615385	0	0	0	0	0	0	0	0	0.0615385
	Otu01180	Proteobacteria(100)	Betaproteobacteria(100)	Burkholderiales(100)	unclassified(100)	unclassified(100)	1	0	0	0	0	0	0	0	0		0.0615385	0	0	0	0	0	0	0	0	0.0615385
	Otu01327	Actinobacteria(100)	Actinobacteria(100)	Actinomycetales(100)	Nocardioidaceae(100)	unclassified(100)	1	0	0	0	0	0	0	0	0		0.0615385	0	0	0	0	0	0	0	0	0.0615385
	Otu01334	Actinobacteria(100)	Actinobacteria(100)	Actinomycetales(100)	Microbacteriaceae(100)	unclassified(100)	1	0	0	0	0	0	0	0	0		0.0615385	0	0	0	0	0	0	0	0	0.0615385
	Otu01343	Actinobacteria(100)	Actinobacteria(100)	Actinomycetales(100)	Nocardioidaceae(100)	Nocardioides(100)	1	0	0	0	0	0	0	0	0		0.0615385	0	0	0	0	0	0	0	0	0.0615385
	Otu01344	Actinobacteria(100)	Actinobacteria(100)	Actinomycetales(100)	unclassified(100)	unclassified(100)	1	0	0	0	0	0	0	0	0		0.0615385	0	0	0	0	0	0	0	0	0.0615385
	Otu01346	Actinobacteria(100)	Actinobacteria(100)	Actinomycetales(100)	Micromonosporaceae(100)	unclassified(100)	1	0	0	0	0	0	0	0	0		0.0615385	0	0	0	0	0	0	0	0	0.0615385
	Otu01348	Actinobacteria(100)	Actinobacteria(100)	Actinomycetales(100)	Propionibacteriaceae(100)	Tessaracoccus(100)	1	0	0	0	0	0	0	0	0		0.0615385	0	0	0	0	0	0	0	0	0.0615385
	Otu01359	Acidobacteria(100)	Acidobacteria_Gp17(100)	Gp17(100)	unclassified(100)	unclassified(100)	1	0	0	0	0	0	0	0	0		0.0615385	0	0	0	0	0	0	0	0	0.0615385
	Otu01360	Acidobacteria(100)	Acidobacteria_Gp17(100)	Gp17(100)	unclassified(100)	unclassified(100)	1	0	0	0	0	0	0	0	0		0.0615385	0	0	0	0	0	0	0	0	0.0615385
	Otu01407	Planctomycetes(100)	Planctomycetia(100)	Planctomycetales(100)	Planctomycetaceae(100)	unclassified(100)	1	0	0	0	0	0	0	0	0		0.0615385	0	0	0	0	0	0	0	0	0.0615385
	Otu01845	Verrucomicrobia(100)	Verrucomicrobiae(100)	Verrucomicrobiales(100)	Verrucomicrobiaceae(100)	Luteolibacter(100)	1	0	0	0	0	0	0	0	0		0.0615385	0	0	0	0	0	0	0	0	0.0615385
	Otu01855	Proteobacteria(100)	Alphaproteobacteria(100)	Rhodospirillales(100)	Acetobacteraceae(100)	unclassified(100)	1	0	0	0	0	0	0	0	0		0.0615385	0	0	0	0	0	0	0	0	0.0615385
	Otu01856	Proteobacteria(100)	Alphaproteobacteria(100)	Rhodospirillales(100)	Acetobacteraceae(100)	Belnapia(100)	1	0	0	0	0	0	0	0	0		0.0615385	0	0	0	0	0	0	0	0	0.0615385
	Otu01857	Proteobacteria(100)	Alphaproteobacteria(100)	Rhodospirillales(100)	Acetobacteraceae(100)	unclassified(100)	1	0	0	0	0	0	0	0	0		0.0615385	0	0	0	0	0	0	0	0	0.0615385
	Otu01867	Acidobacteria(100)	Acidobacteria_Gp1(100)	Granulicella(100)	unclassified(100)	unclassified(100)	1	0	0	0	0	0	0	0	0		0.0615385	0	0	0	0	0	0	0	0	0.0615385
	Otu01881	Actinobacteria(100)	Actinobacteria(100)	unclassified(100)	unclassified(100)	unclassified(100)	1	0	0	0	0	0	0	0	0		0.0615385	0	0	0	0	0	0	0	0	0.0615385
	Otu02288	Firmicutes(100)	Bacilli(100)	Lactobacillales(100)	Carnobacteriaceae(100)	unclassified(100)	1	0	0	0	0	0	0	0	0		0.0615385	0	0	0	0	0	0	0	0	0.0615385
	Otu00125	Proteobacteria(100)	Gammaproteobacteria(100)	Pseudomonadales(100)	Moraxellaceae(100)	Acinetobacter(100)	0	0	0	0	0	0	5	2	4		0	0	0	0	0	0	0.0347705	0.00915248	0.0173506	0.0612736
	Otu00305	Bacteroidetes(100)	Sphingobacteriia(100)	Sphingobacteriales(100)	Sphingobacteriaceae(100)	Pedobacter(100)	0	1	0	1	0	0	1	0	0		0	0.0506073	0	0.00325468	0	0	0.0069541	0	0	0.0608161
	Otu00338	Actinobacteria(100)	Actinobacteria(100)	Actinomycetales(100)	Micrococcaceae(100)	Kocuria(67)	0	1	0	1	0	0	1	0	0		0	0.0506073	0	0.00325468	0	0	0.0069541	0	0	0.0608161
	Otu00028	Firmicutes(100)	Bacilli(100)	Lactobacillales(100)	Lactobacillaceae(100)	Lactobacillus(100)	0	0	1	0	0	0	0	0	0		0	0	0.0607903	0	0	0	0	0	0	0.0607903
	Otu00046	Firmicutes(100)	Clostridia(100)	Clostridiales(100)	Lachnospiraceae(100)	Clostridium_XlVa(100)	0	0	1	0	0	0	0	0	0		0	0	0.0607903	0	0	0	0	0	0	0.0607903
	Otu00194	Thermotogae(100)	Thermotogae(100)	Thermotogales(100)	unclassified(100)	unclassified(100)	0	0	1	0	0	0	0	0	0		0	0	0.0607903	0	0	0	0	0	0	0.0607903
	Otu00339	Firmicutes(100)	Bacilli(100)	Bacillales(100)	Staphylococcaceae(100)	Staphylococcus(100)	0	0	1	0	0	0	0	0	0		0	0	0.0607903	0	0	0	0	0	0	0.0607903
	Otu00698	Firmicutes(100)	Clostridia(100)	Clostridiales(100)	Eubacteriaceae(100)	Acetobacterium(100)	0	0	1	0	0	0	0	0	0		0	0	0.0607903	0	0	0	0	0	0	0.0607903
	Otu00729	Firmicutes(100)	Clostridia(100)	Clostridiales(100)	Lachnospiraceae(100)	Clostridium_XlVa(100)	0	0	1	0	0	0	0	0	0		0	0	0.0607903	0	0	0	0	0	0	0.0607903
	Otu00730	Firmicutes(100)	Clostridia(100)	Clostridiales(100)	Lachnospiraceae(100)	Clostridium_XlVa(100)	0	0	1	0	0	0	0	0	0		0	0	0.0607903	0	0	0	0	0	0	0.0607903
	Otu00971	Bacteroidetes(100)	unclassified(100)	unclassified(100)	unclassified(100)	unclassified(100)	0	0	1	0	0	0	0	0	0		0	0	0.0607903	0	0	0	0	0	0	0.0607903
	Otu01008	unclassified(100)	unclassified(100)	unclassified(100)	unclassified(100)	unclassified(100)	0	0	1	0	0	0	0	0	0		0	0	0.0607903	0	0	0	0	0	0	0.0607903
	Otu01015	unclassified(100)	unclassified(100)	unclassified(100)	unclassified(100)	unclassified(100)	0	0	1	0	0	0	0	0	0		0	0	0.0607903	0	0	0	0	0	0	0.0607903
	Otu01060	unclassified(100)	unclassified(100)	unclassified(100)	unclassified(100)	unclassified(100)	0	0	1	0	0	0	0	0	0		0	0	0.0607903	0	0	0	0	0	0	0.0607903
	Otu01078	Bacteroidetes(100)	Flavobacteriia(100)	Flavobacteriales(100)	Flavobacteriaceae(100)	unclassified(100)	0	0	1	0	0	0	0	0	0		0	0	0.0607903	0	0	0	0	0	0	0.0607903
	Otu01079	Bacteroidetes(100)	Flavobacteriia(100)	Flavobacteriales(100)	Flavobacteriaceae(100)	unclassified(100)	0	0	1	0	0	0	0	0	0		0	0	0.0607903	0	0	0	0	0	0	0.0607903
	Otu01080	Bacteroidetes(100)	Flavobacteriia(100)	Flavobacteriales(100)	Flavobacteriaceae(100)	Capnocytophaga(100)	0	0	1	0	0	0	0	0	0		0	0	0.0607903	0	0	0	0	0	0	0.0607903
	Otu01137	Proteobacteria(100)	Gammaproteobacteria(100)	Pseudomonadales(100)	Pseudomonadaceae(100)	unclassified(100)	0	0	1	0	0	0	0	0	0		0	0	0.0607903	0	0	0	0	0	0	0.0607903
	Otu01152	Proteobacteria(100)	Alphaproteobacteria(100)	Rhizobiales(100)	unclassified(100)	unclassified(100)	0	0	1	0	0	0	0	0	0		0	0	0.0607903	0	0	0	0	0	0	0.0607903
	Otu01162	Proteobacteria(100)	Betaproteobacteria(100)	Burkholderiales(100)	unclassified(100)	unclassified(100)	0	0	1	0	0	0	0	0	0		0	0	0.0607903	0	0	0	0	0	0	0.0607903
	Otu01176	Proteobacteria(100)	Betaproteobacteria(100)	Burkholderiales(100)	Comamonadaceae(100)	Variovorax(100)	0	0	1	0	0	0	0	0	0		0	0	0.0607903	0	0	0	0	0	0	0.0607903
	Otu01177	Proteobacteria(100)	Betaproteobacteria(100)	Burkholderiales(100)	Alcaligenaceae(100)	Achromobacter(100)	0	0	1	0	0	0	0	0	0		0	0	0.0607903	0	0	0	0	0	0	0.0607903
	Otu01326	Actinobacteria(100)	Actinobacteria(100)	Actinomycetales(100)	Corynebacteriaceae(100)	Corynebacterium(100)	0	0	1	0	0	0	0	0	0		0	0	0.0607903	0	0	0	0	0	0	0.0607903
	Otu01328	Actinobacteria(100)	Actinobacteria(100)	Actinomycetales(100)	unclassified(100)	unclassified(100)	0	0	1	0	0	0	0	0	0		0	0	0.0607903	0	0	0	0	0	0	0.0607903
	Otu01375	Proteobacteria(100)	Gammaproteobacteria(100)	Pasteurellales(100)	Pasteurellaceae(100)	unclassified(100)	0	0	1	0	0	0	0	0	0		0	0	0.0607903	0	0	0	0	0	0	0.0607903
	Otu01427	Actinobacteria(100)	Actinobacteria(100)	Actinomycetales(100)	Micrococcaceae(100)	unclassified(100)	0	0	1	0	0	0	0	0	0		0	0	0.0607903	0	0	0	0	0	0	0.0607903
	Otu01431	Actinobacteria(100)	Actinobacteria(100)	Actinomycetales(100)	Propionibacteriaceae(100)	Propionibacterium(100)	0	0	1	0	0	0	0	0	0		0	0	0.0607903	0	0	0	0	0	0	0.0607903
	Otu01854	Verrucomicrobia(100)	Verrucomicrobiae(100)	Verrucomicrobiales(100)	Verrucomicrobiaceae(100)	unclassified(100)	0	0	1	0	0	0	0	0	0		0	0	0.0607903	0	0	0	0	0	0	0.0607903
	Otu00017	Firmicutes(100)	Bacilli(100)	Lactobacillales(100)	Lactobacillaceae(100)	Lactobacillus(100)	0	1	0	0	0	0	0	1	0		0	0.0506073	0	0	0	0	0	0.00457624	0	0.0551835
	Otu00582	Candidatus_Saccharibacteria(100)	unclassified(100)	unclassified(100)	unclassified(100)	unclassified(100)	0	1	0	0	0	0	0	1	0		0	0.0506073	0	0	0	0	0	0.00457624	0	0.0551835
	Otu00567	Bacteroidetes(100)	Flavobacteriia(100)	Flavobacteriales(100)	Flavobacteriaceae(100)	Flavobacterium(100)	0	1	0	0	0	0	0	0	1		0	0.0506073	0	0	0	0	0	0	0.00433764	0.0549449
	Otu00612	Proteobacteria(100)	Alphaproteobacteria(100)	Sphingomonadales(100)	Sphingomonadaceae(100)	unclassified(100)	0	1	0	0	0	0	0	0	1		0	0.0506073	0	0	0	0	0	0	0.00433764	0.0549449
	Otu00002	Firmicutes(100)	Negativicutes(100)	Selenomonadales(100)	Veillonellaceae(100)	Veillonella(100)	0	0	0	7	1	3	0	0	0		0	0	0	0.0227828	0.00545316	0.0263759	0	0	0	0.0546119
	Otu00096	Bacteroidetes(100)	Sphingobacteriia(100)	Sphingobacteriales(100)	Sphingobacteriaceae(100)	Sphingobacterium(100)	0	0	0	0	0	0	1	2	8		0	0	0	0	0	0	0.0069541	0.00915248	0.0347011	0.0508077
	Otu00203	Proteobacteria(100)	Gammaproteobacteria(100)	Pseudomonadales(100)	Pseudomonadaceae(100)	Pseudomonas(100)	0	1	0	0	0	0	0	0	0		0	0.0506073	0	0	0	0	0	0	0	0.0506073
	Otu00256	Proteobacteria(100)	Deltaproteobacteria(100)	Desulfuromonadales(100)	Geobacteraceae(100)	Geobacter(100)	0	1	0	0	0	0	0	0	0		0	0.0506073	0	0	0	0	0	0	0	0.0506073
	Otu00300	Fusobacteria(100)	Fusobacteriia(100)	Fusobacteriales(100)	Fusobacteriaceae(100)	Fusobacterium(100)	0	1	0	0	0	0	0	0	0		0	0.0506073	0	0	0	0	0	0	0	0.0506073
	Otu00501	Bacteroidetes(100)	Sphingobacteriia(100)	Sphingobacteriales(100)	Sphingobacteriaceae(100)	Sphingobacterium(100)	0	1	0	0	0	0	0	0	0		0	0.0506073	0	0	0	0	0	0	0	0.0506073
	Otu00574	Firmicutes(100)	Bacilli(100)	Lactobacillales(100)	Lactobacillaceae(100)	Lactobacillus(100)	0	1	0	0	0	0	0	0	0		0	0.0506073	0	0	0	0	0	0	0	0.0506073
	Otu00590	Actinobacteria(100)	Actinobacteria(100)	Actinomycetales(100)	Nocardioidaceae(100)	Nocardioides(100)	0	1	0	0	0	0	0	0	0		0	0.0506073	0	0	0	0	0	0	0	0.0506073
	Otu00674	Proteobacteria(100)	Gammaproteobacteria(100)	Xanthomonadales(100)	Xanthomonadaceae(100)	Lysobacter(100)	0	1	0	0	0	0	0	0	0		0	0.0506073	0	0	0	0	0	0	0	0.0506073
	Otu00731	Firmicutes(100)	Clostridia(100)	Clostridiales(100)	Lachnospiraceae(100)	unclassified(100)	0	1	0	0	0	0	0	0	0		0	0.0506073	0	0	0	0	0	0	0	0.0506073
	Otu00830	Firmicutes(100)	unclassified(100)	unclassified(100)	unclassified(100)	unclassified(100)	0	1	0	0	0	0	0	0	0		0	0.0506073	0	0	0	0	0	0	0	0.0506073
	Otu00838	Acidobacteria(100)	Acidobacteria_Gp4(100)	Gp4(100)	unclassified(100)	unclassified(100)	0	1	0	0	0	0	0	0	0		0	0.0506073	0	0	0	0	0	0	0	0.0506073
	Otu00966	Proteobacteria(100)	Alphaproteobacteria(100)	Sphingomonadales(100)	Sphingomonadaceae(100)	Sphingomonas(100)	0	1	0	0	0	0	0	0	0		0	0.0506073	0	0	0	0	0	0	0	0.0506073
	Otu00999	unclassified(100)	unclassified(100)	unclassified(100)	unclassified(100)	unclassified(100)	0	1	0	0	0	0	0	0	0		0	0.0506073	0	0	0	0	0	0	0	0.0506073
	Otu01036	unclassified(100)	unclassified(100)	unclassified(100)	unclassified(100)	unclassified(100)	0	1	0	0	0	0	0	0	0		0	0.0506073	0	0	0	0	0	0	0	0.0506073
	Otu01037	unclassified(100)	unclassified(100)	unclassified(100)	unclassified(100)	unclassified(100)	0	1	0	0	0	0	0	0	0		0	0.0506073	0	0	0	0	0	0	0	0.0506073
	Otu01038	unclassified(100)	unclassified(100)	unclassified(100)	unclassified(100)	unclassified(100)	0	1	0	0	0	0	0	0	0		0	0.0506073	0	0	0	0	0	0	0	0.0506073
	Otu01039	unclassified(100)	unclassified(100)	unclassified(100)	unclassified(100)	unclassified(100)	0	1	0	0	0	0	0	0	0		0	0.0506073	0	0	0	0	0	0	0	0.0506073
	Otu01040	unclassified(100)	unclassified(100)	unclassified(100)	unclassified(100)	unclassified(100)	0	1	0	0	0	0	0	0	0		0	0.0506073	0	0	0	0	0	0	0	0.0506073
	Otu01041	unclassified(100)	unclassified(100)	unclassified(100)	unclassified(100)	unclassified(100)	0	1	0	0	0	0	0	0	0		0	0.0506073	0	0	0	0	0	0	0	0.0506073
	Otu01042	unclassified(100)	unclassified(100)	unclassified(100)	unclassified(100)	unclassified(100)	0	1	0	0	0	0	0	0	0		0	0.0506073	0	0	0	0	0	0	0	0.0506073
	Otu01043	unclassified(100)	unclassified(100)	unclassified(100)	unclassified(100)	unclassified(100)	0	1	0	0	0	0	0	0	0		0	0.0506073	0	0	0	0	0	0	0	0.0506073
	Otu01081	Bacteroidetes(100)	Sphingobacteriia(100)	Sphingobacteriales(100)	Chitinophagaceae(100)	Segetibacter(100)	0	1	0	0	0	0	0	0	0		0	0.0506073	0	0	0	0	0	0	0	0.0506073
	Otu01083	Bacteroidetes(100)	Sphingobacteriia(100)	Sphingobacteriales(100)	Chitinophagaceae(100)	unclassified(100)	0	1	0	0	0	0	0	0	0		0	0.0506073	0	0	0	0	0	0	0	0.0506073
	Otu01084	Bacteroidetes(100)	Sphingobacteriia(100)	Sphingobacteriales(100)	Chitinophagaceae(100)	Ferruginibacter(100)	0	1	0	0	0	0	0	0	0		0	0.0506073	0	0	0	0	0	0	0	0.0506073
	Otu01091	Bacteroidetes(100)	Sphingobacteriia(100)	Sphingobacteriales(100)	Sphingobacteriaceae(100)	Mucilaginibacter(100)	0	1	0	0	0	0	0	0	0		0	0.0506073	0	0	0	0	0	0	0	0.0506073
	Otu01093	Bacteroidetes(100)	Sphingobacteriia(100)	Sphingobacteriales(100)	Chitinophagaceae(100)	unclassified(100)	0	1	0	0	0	0	0	0	0		0	0.0506073	0	0	0	0	0	0	0	0.0506073
	Otu01094	Bacteroidetes(100)	Sphingobacteriia(100)	Sphingobacteriales(100)	Chitinophagaceae(100)	unclassified(100)	0	1	0	0	0	0	0	0	0		0	0.0506073	0	0	0	0	0	0	0	0.0506073
	Otu01095	Armatimonadetes(100)	Armatimonadia(100)	Armatimonadales(100)	Armatimonadaceae(100)	Armatimonas/Armatimonadetes_gp1(100)	0	1	0	0	0	0	0	0	0		0	0.0506073	0	0	0	0	0	0	0	0.0506073
	Otu01105	Bacteroidetes(100)	Cytophagia(100)	Cytophagales(100)	Cytophagaceae(100)	Hymenobacter(100)	0	1	0	0	0	0	0	0	0		0	0.0506073	0	0	0	0	0	0	0	0.0506073
	Otu01113	Armatimonadetes(100)	Armatimonadia(100)	Armatimonadales(100)	Armatimonadaceae(100)	Armatimonas/Armatimonadetes_gp1(100)	0	1	0	0	0	0	0	0	0		0	0.0506073	0	0	0	0	0	0	0	0.0506073
	Otu01114	Bacteroidetes(100)	Cytophagia(100)	Cytophagales(100)	Cytophagaceae(100)	Hymenobacter(100)	0	1	0	0	0	0	0	0	0		0	0.0506073	0	0	0	0	0	0	0	0.0506073
	Otu01115	Bacteroidetes(100)	Cytophagia(100)	Cytophagales(100)	Cytophagaceae(100)	Hymenobacter(100)	0	1	0	0	0	0	0	0	0		0	0.0506073	0	0	0	0	0	0	0	0.0506073
	Otu01116	Bacteroidetes(100)	Cytophagia(100)	Cytophagales(100)	Cytophagaceae(100)	Spirosoma(100)	0	1	0	0	0	0	0	0	0		0	0.0506073	0	0	0	0	0	0	0	0.0506073
	Otu01117	Bacteroidetes(100)	Cytophagia(100)	Cytophagales(100)	Cytophagaceae(100)	Hymenobacter(100)	0	1	0	0	0	0	0	0	0		0	0.0506073	0	0	0	0	0	0	0	0.0506073
	Otu01163	Armatimonadetes(100)	Armatimonadia(100)	Armatimonadales(100)	Armatimonadaceae(100)	Armatimonas/Armatimonadetes_gp1(100)	0	1	0	0	0	0	0	0	0		0	0.0506073	0	0	0	0	0	0	0	0.0506073
	Otu01169	Proteobacteria(100)	Betaproteobacteria(100)	Burkholderiales(100)	Oxalobacteraceae(100)	unclassified(100)	0	1	0	0	0	0	0	0	0		0	0.0506073	0	0	0	0	0	0	0	0.0506073
	Otu01239	Candidatus_Saccharibacteria(100)	unclassified(100)	unclassified(100)	unclassified(100)	unclassified(100)	0	1	0	0	0	0	0	0	0		0	0.0506073	0	0	0	0	0	0	0	0.0506073
	Otu01240	Candidatus_Saccharibacteria(100)	unclassified(100)	unclassified(100)	unclassified(100)	unclassified(100)	0	1	0	0	0	0	0	0	0		0	0.0506073	0	0	0	0	0	0	0	0.0506073
	Otu01260	Bacteroidetes(100)	Bacteroidia(100)	Bacteroidales(100)	Porphyromonadaceae(100)	unclassified(100)	0	1	0	0	0	0	0	0	0		0	0.0506073	0	0	0	0	0	0	0	0.0506073
	Otu01268	Bacteroidetes(100)	Bacteroidia(100)	Bacteroidales(100)	Bacteroidaceae(100)	Bacteroides(100)	0	1	0	0	0	0	0	0	0		0	0.0506073	0	0	0	0	0	0	0	0.0506073
	Otu01345	Actinobacteria(100)	Actinobacteria(100)	Actinomycetales(100)	Pseudonocardiaceae(100)	Actinomycetospora(100)	0	1	0	0	0	0	0	0	0		0	0.0506073	0	0	0	0	0	0	0	0.0506073
	Otu01347	Actinobacteria(100)	Actinobacteria(100)	Actinomycetales(100)	Propionibacteriaceae(100)	Friedmanniella(100)	0	1	0	0	0	0	0	0	0		0	0.0506073	0	0	0	0	0	0	0	0.0506073
	Otu01349	Actinobacteria(100)	Actinobacteria(100)	Actinomycetales(100)	Propionibacteriaceae(100)	Friedmanniella(100)	0	1	0	0	0	0	0	0	0		0	0.0506073	0	0	0	0	0	0	0	0.0506073
	Otu01350	Actinobacteria(100)	Actinobacteria(100)	Actinomycetales(100)	Geodermatophilaceae(100)	Geodermatophilus(100)	0	1	0	0	0	0	0	0	0		0	0.0506073	0	0	0	0	0	0	0	0.0506073
	Otu01423	Actinobacteria(100)	Actinobacteria(100)	Actinomycetales(100)	Nocardioidaceae(100)	unclassified(100)	0	1	0	0	0	0	0	0	0		0	0.0506073	0	0	0	0	0	0	0	0.0506073
	Otu01440	Actinobacteria(100)	Actinobacteria(100)	Actinomycetales(100)	Nocardioidaceae(100)	Nocardioides(100)	0	1	0	0	0	0	0	0	0		0	0.0506073	0	0	0	0	0	0	0	0.0506073
	Otu01441	Actinobacteria(100)	Actinobacteria(100)	Actinomycetales(100)	Microbacteriaceae(100)	unclassified(100)	0	1	0	0	0	0	0	0	0		0	0.0506073	0	0	0	0	0	0	0	0.0506073
	Otu01451	Planctomycetes(100)	Planctomycetia(100)	Planctomycetales(100)	Planctomycetaceae(100)	Aquisphaera(100)	0	1	0	0	0	0	0	0	0		0	0.0506073	0	0	0	0	0	0	0	0.0506073
	Otu01452	Planctomycetes(100)	Planctomycetia(100)	Planctomycetales(100)	Planctomycetaceae(100)	Aquisphaera(100)	0	1	0	0	0	0	0	0	0		0	0.0506073	0	0	0	0	0	0	0	0.0506073
	Otu01453	Planctomycetes(100)	Planctomycetia(100)	Planctomycetales(100)	Planctomycetaceae(100)	Aquisphaera(100)	0	1	0	0	0	0	0	0	0		0	0.0506073	0	0	0	0	0	0	0	0.0506073
	Otu01454	Planctomycetes(100)	Planctomycetia(100)	Planctomycetales(100)	Planctomycetaceae(100)	Aquisphaera(100)	0	1	0	0	0	0	0	0	0		0	0.0506073	0	0	0	0	0	0	0	0.0506073
	Otu01846	Proteobacteria(100)	Deltaproteobacteria(100)	Bdellovibrionales(100)	Bacteriovoracaceae(100)	Peredibacter(100)	0	1	0	0	0	0	0	0	0		0	0.0506073	0	0	0	0	0	0	0	0.0506073
	Otu01849	Verrucomicrobia(100)	unclassified(100)	unclassified(100)	unclassified(100)	unclassified(100)	0	1	0	0	0	0	0	0	0		0	0.0506073	0	0	0	0	0	0	0	0.0506073
	Otu01858	Proteobacteria(100)	Alphaproteobacteria(100)	Rhodospirillales(100)	unclassified(100)	unclassified(100)	0	1	0	0	0	0	0	0	0		0	0.0506073	0	0	0	0	0	0	0	0.0506073
	Otu01868	Proteobacteria(100)	Gammaproteobacteria(100)	Thiotrichales(100)	Thiotrichales_incertae_sedis(100)	Caedibacter(100)	0	1	0	0	0	0	0	0	0		0	0.0506073	0	0	0	0	0	0	0	0.0506073
	Otu01869	Armatimonadetes(100)	Armatimonadetes_gp5(100)	unclassified(100)	unclassified(100)	unclassified(100)	0	1	0	0	0	0	0	0	0		0	0.0506073	0	0	0	0	0	0	0	0.0506073
	Otu01870	Proteobacteria(100)	Gammaproteobacteria(100)	Legionellales(100)	Legionellaceae(100)	Legionella(100)	0	1	0	0	0	0	0	0	0		0	0.0506073	0	0	0	0	0	0	0	0.0506073
	Otu01871	Acidobacteria(100)	Acidobacteria_Gp4(100)	Blastocatella(100)	unclassified(100)	unclassified(100)	0	1	0	0	0	0	0	0	0		0	0.0506073	0	0	0	0	0	0	0	0.0506073
	Otu01872	Chloroflexi(100)	unclassified(100)	unclassified(100)	unclassified(100)	unclassified(100)	0	1	0	0	0	0	0	0	0		0	0.0506073	0	0	0	0	0	0	0	0.0506073
	Otu01873	Actinobacteria(100)	Actinobacteria(100)	Acidimicrobiales(100)	Acidimicrobiaceae(100)	Ilumatobacter(100)	0	1	0	0	0	0	0	0	0		0	0.0506073	0	0	0	0	0	0	0	0.0506073
	Otu00148	Firmicutes(100)	Clostridia(100)	Clostridiales(100)	Clostridiaceae_1(100)	Clostridium_sensu_stricto(100)	0	0	0	5	3	2	0	0	0		0	0	0	0.0162734	0.0163595	0.017584	0	0	0	0.0502168
	Otu00109	Proteobacteria(100)	Betaproteobacteria(100)	Neisseriales(100)	Neisseriaceae(100)	Neisseria(100)	0	0	0	0	0	0	1	3	6		0	0	0	0	0	0	0.0069541	0.0137287	0.0260259	0.0467087
	Otu00114	Firmicutes(100)	Clostridia(100)	Clostridiales(100)	Clostridiaceae_1(100)	Clostridium_sensu_stricto(100)	0	0	0	8	0	2	0	0	0		0	0	0	0.0260374	0	0.017584	0	0	0	0.0436214
	Otu00113	Actinobacteria(100)	Actinobacteria(100)	Actinomycetales(100)	Dermabacteraceae(100)	Brachybacterium(100)	0	0	0	0	0	0	0	4	5		0	0	0	0	0	0	0	0.018305	0.0216882	0.0399932
	Otu00038	Firmicutes(100)	Bacilli(100)	Lactobacillales(100)	Streptococcaceae(100)	Streptococcus(100)	0	0	0	0	1	1	1	2	2		0	0	0	0	0.00545316	0.00879198	0.0069541	0.00915248	0.00867528	0.039027
	Otu00042	Firmicutes(100)	Bacilli(100)	Lactobacillales(100)	Leuconostocaceae(100)	Weissella(100)	0	0	0	2	2	0	1	1	2		0	0	0	0.00650936	0.0109063	0	0.0069541	0.00457624	0.00867528	0.0376213
	Otu00202	Proteobacteria(100)	Gammaproteobacteria(100)	Pseudomonadales(100)	Moraxellaceae(100)	Acinetobacter(100)	0	0	0	0	0	1	2	1	2		0	0	0	0	0	0.00879198	0.0139082	0.00457624	0.00867528	0.0359517
	Otu00297	Fusobacteria(100)	Fusobacteriia(100)	Fusobacteriales(100)	Fusobacteriaceae(100)	Fusobacterium(100)	0	0	0	0	1	3	0	0	0		0	0	0	0	0.00545316	0.0263759	0	0	0	0.0318291
	Otu00094	Firmicutes(100)	Clostridia(100)	Clostridiales(100)	Peptostreptococcaceae(100)	Clostridium_XI(100)	0	0	0	1	2	2	0	0	0		0	0	0	0.00325468	0.0109063	0.017584	0	0	0	0.031745
	Otu00121	Actinobacteria(100)	Actinobacteria(100)	Actinomycetales(100)	Dermabacteraceae(100)	Brachybacterium(100)	0	0	0	0	0	0	1	3	2		0	0	0	0	0	0	0.0069541	0.0137287	0.00867528	0.0293581
	Otu00200	Actinobacteria(100)	Actinobacteria(100)	Actinomycetales(100)	Micrococcaceae(100)	Citricoccus(100)	0	0	0	0	0	0	1	2	3		0	0	0	0	0	0	0.0069541	0.00915248	0.0130129	0.0291195
	Otu00118	Firmicutes(100)	Negativicutes(100)	Selenomonadales(100)	Veillonellaceae(100)	Megamonas(100)	0	0	0	2	0	2	0	1	0		0	0	0	0.00650936	0	0.017584	0	0.00457624	0	0.0286696
	Otu00262	Proteobacteria(100)	Gammaproteobacteria(100)	Pseudomonadales(100)	Moraxellaceae(100)	Acinetobacter(100)	0	0	0	0	0	0	2	1	2		0	0	0	0	0	0	0.0139082	0.00457624	0.00867528	0.0271597
	Otu00161	Actinobacteria(100)	Actinobacteria(100)	Actinomycetales(100)	Propionibacteriaceae(100)	Tessaracoccus(100)	0	0	0	0	0	0	1	0	4		0	0	0	0	0	0	0.0069541	0	0.0173506	0.0243047
	Otu00198	Bacteroidetes(100)	Flavobacteriia(100)	Flavobacteriales(100)	Flavobacteriaceae(100)	Flavobacterium(100)	0	0	0	0	0	0	2	1	1		0	0	0	0	0	0	0.0139082	0.00457624	0.00433764	0.0228221
	Otu00319	unclassified(100)	unclassified(100)	unclassified(100)	unclassified(100)	unclassified(100)	0	0	0	0	0	1	2	0	0		0	0	0	0	0	0.00879198	0.0139082	0	0	0.0227002
	Otu00134	Actinobacteria(100)	Actinobacteria(100)	Actinomycetales(100)	Propionibacteriaceae(100)	unclassified(100)	0	0	0	0	0	0	0	4	1		0	0	0	0	0	0	0	0.018305	0.00433764	0.0226426
	Otu00072	Firmicutes(100)	Bacilli(100)	Lactobacillales(100)	Enterococcaceae(100)	Enterococcus(100)	0	0	0	5	1	0	0	0	0		0	0	0	0.0162734	0.00545316	0	0	0	0	0.0217266
	Otu00222	Bacteroidetes(100)	Flavobacteriia(100)	Flavobacteriales(100)	Flavobacteriaceae(100)	Chryseobacterium(100)	0	0	0	0	0	0	1	0	3		0	0	0	0	0	0	0.0069541	0	0.0130129	0.019967
	Otu00281	Proteobacteria(100)	Betaproteobacteria(100)	Neisseriales(100)	Neisseriaceae(100)	unclassified(100)	0	0	0	0	0	0	1	0	3		0	0	0	0	0	0	0.0069541	0	0.0130129	0.019967
	Otu00267	Firmicutes(100)	Clostridia(100)	Clostridiales(100)	Clostridiaceae_1(100)	unclassified(80)	0	0	0	3	0	1	0	0	0		0	0	0	0.00976404	0	0.00879198	0	0	0	0.018556
	Otu00320	Firmicutes(100)	Clostridia(100)	Clostridiales(100)	Ruminococcaceae(100)	Butyricicoccus(100)	0	0	0	0	1	0	0	0	3		0	0	0	0	0.00545316	0	0	0	0.0130129	0.0184661
	Otu00493	Proteobacteria(100)	Deltaproteobacteria(100)	Desulfovibrionales(100)	Desulfomicrobiaceae(100)	Desulfomicrobium(100)	0	0	0	0	0	2	0	0	0		0	0	0	0	0	0.017584	0	0	0	0.017584
	Otu00634	unclassified(100)	unclassified(100)	unclassified(100)	unclassified(100)	unclassified(100)	0	0	0	0	0	2	0	0	0		0	0	0	0	0	0.017584	0	0	0	0.017584
	Otu00191	Proteobacteria(100)	Alphaproteobacteria(100)	Rhizobiales(100)	Rhizobiaceae(100)	Rhizobium(100)	0	0	0	2	2	0	0	0	0		0	0	0	0.00650936	0.0109063	0	0	0	0	0.0174157
	Otu00034	Proteobacteria(100)	Gammaproteobacteria(100)	Enterobacteriales(100)	Enterobacteriaceae(100)	unclassified(97)	0	0	0	2	1	0	0	0	1		0	0	0	0.00650936	0.00545316	0	0	0	0.00433764	0.0163002
	Otu00362	Proteobacteria(100)	Gammaproteobacteria(100)	Enterobacteriales(100)	Enterobacteriaceae(100)	Escherichia/Shigella(100)	0	0	0	0	0	0	1	1	1		0	0	0	0	0	0	0.0069541	0.00457624	0.00433764	0.015868
	Otu00259	Proteobacteria(100)	Gammaproteobacteria(100)	Pseudomonadales(100)	Pseudomonadaceae(100)	unclassified(80)	0	0	0	0	0	0	1	0	2		0	0	0	0	0	0	0.0069541	0	0.00867528	0.0156294
	Otu00345	Actinobacteria(100)	Actinobacteria(100)	Actinomycetales(100)	Propionibacteriaceae(100)	unclassified(100)	0	0	0	0	0	0	1	0	2		0	0	0	0	0	0	0.0069541	0	0.00867528	0.0156294
	Otu00047	Firmicutes(100)	Clostridia(100)	Clostridiales(100)	Lachnospiraceae(100)	Cellulosilyticum(68)	0	0	0	2	0	1	0	0	0		0	0	0	0.00650936	0	0.00879198	0	0	0	0.0153013
	Otu00054	Firmicutes(100)	Clostridia(100)	Clostridiales(100)	Lachnospiraceae(100)	unclassified(100)	0	0	0	2	0	1	0	0	0		0	0	0	0.00650936	0	0.00879198	0	0	0	0.0153013
	Otu00021	Proteobacteria(100)	Gammaproteobacteria(100)	Pasteurellales(100)	Pasteurellaceae(100)	unclassified(100)	0	0	0	3	1	0	0	0	0		0	0	0	0.00976404	0.00545316	0	0	0	0	0.0152172
	Otu00485	Proteobacteria(100)	Alphaproteobacteria(100)	Rhizobiales(100)	Methylobacteriaceae(100)	Methylobacterium(100)	0	0	0	0	1	1	0	0	0		0	0	0	0	0.00545316	0.00879198	0	0	0	0.0142451
	Otu00291	Firmicutes(100)	Erysipelotrichia(100)	Erysipelotrichales(100)	Erysipelotrichaceae(100)	Turicibacter(100)	0	0	0	0	0	0	2	0	0		0	0	0	0	0	0	0.0139082	0	0	0.0139082
	Otu00420	Firmicutes(100)	Erysipelotrichia(100)	Erysipelotrichales(100)	Erysipelotrichaceae(100)	Turicibacter(100)	0	0	0	0	0	0	2	0	0		0	0	0	0	0	0	0.0139082	0	0	0.0139082
	Otu00496	Proteobacteria(100)	Gammaproteobacteria(100)	Enterobacteriales(100)	Enterobacteriaceae(100)	unclassified(100)	0	0	0	0	0	0	2	0	0		0	0	0	0	0	0	0.0139082	0	0	0.0139082
	Otu00204	Proteobacteria(100)	Gammaproteobacteria(100)	Xanthomonadales(100)	Xanthomonadaceae(100)	Luteimonas(72)	0	0	0	0	0	0	0	3	0		0	0	0	0	0	0	0	0.0137287	0	0.0137287
	Otu00169	Firmicutes(100)	Negativicutes(100)	Selenomonadales(100)	Veillonellaceae(100)	Megamonas(100)	0	0	0	0	0	1	0	1	0		0	0	0	0	0	0.00879198	0	0.00457624	0	0.0133682
	Otu00373	Firmicutes(100)	Erysipelotrichia(100)	Erysipelotrichales(100)	Erysipelotrichaceae(100)	Turicibacter(100)	0	0	0	0	0	1	0	1	0		0	0	0	0	0	0.00879198	0	0.00457624	0	0.0133682
	Otu00355	Proteobacteria(100)	Gammaproteobacteria(100)	Enterobacteriales(100)	Enterobacteriaceae(100)	unclassified(100)	0	0	0	0	0	0	0	1	2		0	0	0	0	0	0	0	0.00457624	0.00867528	0.0132515
	Otu00395	Firmicutes(100)	Clostridia(100)	Clostridiales(100)	Lachnospiraceae(100)	Clostridium_XlVa(67)	0	0	0	0	0	0	0	0	3		0	0	0	0	0	0	0	0	0.0130129	0.0130129
	Otu00189	Proteobacteria(100)	Gammaproteobacteria(100)	Enterobacteriales(100)	Enterobacteriaceae(100)	Escherichia/Shigella(100)	0	0	0	1	0	1	0	0	0		0	0	0	0.00325468	0	0.00879198	0	0	0	0.0120467
	Otu00495	Proteobacteria(100)	Alphaproteobacteria(100)	Rhizobiales(100)	Phyllobacteriaceae(100)	unclassified(100)	0	0	0	1	0	1	0	0	0		0	0	0	0.00325468	0	0.00879198	0	0	0	0.0120467
	Otu00027	Firmicutes(100)	Clostridia(100)	Clostridiales(100)	Lachnospiraceae(67)	Clostridium_XlVa(67)	0	0	0	2	1	0	0	0	0		0	0	0	0.00650936	0.00545316	0	0	0	0	0.0119625
	Otu00410	Firmicutes(100)	Clostridia(100)	Clostridiales(100)	Clostridiaceae_1(100)	unclassified(100)	0	0	0	2	1	0	0	0	0		0	0	0	0.00650936	0.00545316	0	0	0	0	0.0119625
	Otu00388	Deinococcus-Thermus(100)	Deinococci(100)	Deinococcales(100)	Deinococcaceae(100)	Deinococcus(100)	0	0	0	0	0	0	1	1	0		0	0	0	0	0	0	0.0069541	0.00457624	0	0.0115303
	Otu00635	Actinobacteria(100)	Actinobacteria(100)	Actinomycetales(100)	unclassified(100)	unclassified(100)	0	0	0	0	0	0	1	1	0		0	0	0	0	0	0	0.0069541	0.00457624	0	0.0115303
	Otu00299	Proteobacteria(100)	Gammaproteobacteria(100)	Pseudomonadales(100)	Moraxellaceae(100)	Acinetobacter(100)	0	0	0	0	0	0	1	0	1		0	0	0	0	0	0	0.0069541	0	0.00433764	0.0112917
	Otu00333	Proteobacteria(100)	Gammaproteobacteria(100)	Xanthomonadales(100)	Xanthomonadaceae(100)	Lysobacter(100)	0	0	0	0	0	0	1	0	1		0	0	0	0	0	0	0.0069541	0	0.00433764	0.0112917
	Otu00301	Firmicutes(100)	Clostridia(100)	Clostridiales(100)	Clostridiaceae_1(100)	unclassified(100)	0	0	0	2	0	0	0	1	0		0	0	0	0.00650936	0	0	0	0.00457624	0	0.0110856
	Otu00334	Proteobacteria(100)	Gammaproteobacteria(100)	unclassified(100)	unclassified(100)	unclassified(100)	0	0	0	2	0	0	0	0	1		0	0	0	0.00650936	0	0	0	0	0.00433764	0.010847
	Otu00233	Actinobacteria(100)	Actinobacteria(100)	Actinomycetales(100)	Microbacteriaceae(100)	Microbacterium(100)	0	0	0	1	0	0	1	0	0		0	0	0	0.00325468	0	0	0.0069541	0	0	0.0102088
	Otu00212	unclassified(100)	unclassified(100)	unclassified(100)	unclassified(100)	unclassified(100)	0	0	0	3	0	0	0	0	0		0	0	0	0.00976404	0	0	0	0	0	0.00976404
	Otu00180	Proteobacteria(100)	Betaproteobacteria(100)	Neisseriales(100)	Neisseriaceae(100)	unclassified(100)	0	0	0	0	0	0	0	2	0		0	0	0	0	0	0	0	0.00915248	0	0.00915248
	Otu00381	Firmicutes(100)	Erysipelotrichia(100)	Erysipelotrichales(100)	Erysipelotrichaceae(100)	Turicibacter(100)	0	0	0	0	0	0	0	2	0		0	0	0	0	0	0	0	0.00915248	0	0.00915248
	Otu00179	Firmicutes(100)	Erysipelotrichia(100)	Erysipelotrichales(100)	Erysipelotrichaceae(100)	Turicibacter(100)	0	0	0	0	0	0	0	1	1		0	0	0	0	0	0	0	0.00457624	0.00433764	0.00891388
	Otu00214	Firmicutes(100)	Clostridia(100)	Clostridiales(100)	Clostridiaceae_1(100)	unclassified(67)	0	0	0	0	0	0	0	1	1		0	0	0	0	0	0	0	0.00457624	0.00433764	0.00891388
	Otu00236	Bacteroidetes(100)	Sphingobacteriia(100)	Sphingobacteriales(100)	Sphingobacteriaceae(100)	Pedobacter(100)	0	0	0	0	0	0	0	1	1		0	0	0	0	0	0	0	0.00457624	0.00433764	0.00891388
	Otu00270	Bacteroidetes(100)	Flavobacteriia(100)	Flavobacteriales(100)	Flavobacteriaceae(100)	Flavobacterium(100)	0	0	0	0	0	0	0	1	1		0	0	0	0	0	0	0	0.00457624	0.00433764	0.00891388
	Otu00296	Proteobacteria(100)	Gammaproteobacteria(100)	Pseudomonadales(100)	Moraxellaceae(100)	Psychrobacter(100)	0	0	0	0	0	0	0	1	1		0	0	0	0	0	0	0	0.00457624	0.00433764	0.00891388
	Otu00432	Firmicutes(100)	Bacilli(100)	Lactobacillales(100)	Carnobacteriaceae(100)	Carnobacterium(100)	0	0	0	0	0	0	0	1	1		0	0	0	0	0	0	0	0.00457624	0.00433764	0.00891388
	Otu00504	Bacteroidetes(100)	Sphingobacteriia(100)	Sphingobacteriales(100)	Sphingobacteriaceae(100)	Sphingobacterium(100)	0	0	0	0	0	0	0	1	1		0	0	0	0	0	0	0	0.00457624	0.00433764	0.00891388
	Otu00428	Firmicutes(100)	Erysipelotrichia(100)	Erysipelotrichales(100)	Erysipelotrichaceae(100)	Turicibacter(100)	0	0	0	0	0	1	0	0	0		0	0	0	0	0	0.00879198	0	0	0	0.00879198
	Otu00471	Proteobacteria(100)	Gammaproteobacteria(100)	Pasteurellales(100)	Pasteurellaceae(100)	unclassified(100)	0	0	0	0	0	1	0	0	0		0	0	0	0	0	0.00879198	0	0	0	0.00879198
	Otu00513	Firmicutes(100)	Clostridia(100)	Clostridiales(100)	Lachnospiraceae(100)	Cellulosilyticum(100)	0	0	0	0	0	1	0	0	0		0	0	0	0	0	0.00879198	0	0	0	0.00879198
	Otu00613	Bacteroidetes(100)	Bacteroidia(100)	Bacteroidales(100)	Porphyromonadaceae(100)	Porphyromonas(100)	0	0	0	0	0	1	0	0	0		0	0	0	0	0	0.00879198	0	0	0	0.00879198
	Otu00623	Firmicutes(100)	Clostridia(100)	Clostridiales(100)	Clostridiaceae_1(100)	unclassified(100)	0	0	0	0	0	1	0	0	0		0	0	0	0	0	0.00879198	0	0	0	0.00879198
	Otu00740	Firmicutes(100)	Clostridia(100)	Clostridiales(100)	Clostridiaceae_1(100)	unclassified(100)	0	0	0	0	0	1	0	0	0		0	0	0	0	0	0.00879198	0	0	0	0.00879198
	Otu00742	Firmicutes(100)	Clostridia(100)	Clostridiales(100)	unclassified(100)	unclassified(100)	0	0	0	0	0	1	0	0	0		0	0	0	0	0	0.00879198	0	0	0	0.00879198
	Otu00744	Firmicutes(100)	Clostridia(100)	Clostridiales(100)	Clostridiaceae_1(100)	unclassified(100)	0	0	0	0	0	1	0	0	0		0	0	0	0	0	0.00879198	0	0	0	0.00879198
	Otu01031	unclassified(100)	unclassified(100)	unclassified(100)	unclassified(100)	unclassified(100)	0	0	0	0	0	1	0	0	0		0	0	0	0	0	0.00879198	0	0	0	0.00879198
	Otu01151	Proteobacteria(100)	Alphaproteobacteria(100)	Rhizobiales(100)	unclassified(100)	unclassified(100)	0	0	0	0	0	1	0	0	0		0	0	0	0	0	0.00879198	0	0	0	0.00879198
	Otu01185	Proteobacteria(100)	Alphaproteobacteria(100)	Rhodobacterales(100)	Rhodobacteraceae(100)	unclassified(100)	0	0	0	0	0	1	0	0	0		0	0	0	0	0	0.00879198	0	0	0	0.00879198
	Otu01242	Candidatus_Saccharibacteria(100)	unclassified(100)	unclassified(100)	unclassified(100)	unclassified(100)	0	0	0	0	0	1	0	0	0		0	0	0	0	0	0.00879198	0	0	0	0.00879198
	Otu01489	Proteobacteria(100)	Gammaproteobacteria(100)	Enterobacteriales(100)	Enterobacteriaceae(100)	Escherichia/Shigella(100)	0	0	0	0	0	1	0	0	0		0	0	0	0	0	0.00879198	0	0	0	0.00879198
	Otu01509	Proteobacteria(100)	Gammaproteobacteria(100)	Enterobacteriales(100)	Enterobacteriaceae(100)	unclassified(100)	0	0	0	0	0	1	0	0	0		0	0	0	0	0	0.00879198	0	0	0	0.00879198
	Otu01524	Proteobacteria(100)	Gammaproteobacteria(100)	Enterobacteriales(100)	Enterobacteriaceae(100)	unclassified(100)	0	0	0	0	0	1	0	0	0		0	0	0	0	0	0.00879198	0	0	0	0.00879198
	Otu01530	Proteobacteria(100)	Gammaproteobacteria(100)	Enterobacteriales(100)	Enterobacteriaceae(100)	Escherichia/Shigella(100)	0	0	0	0	0	1	0	0	0		0	0	0	0	0	0.00879198	0	0	0	0.00879198
	Otu01531	Proteobacteria(100)	Gammaproteobacteria(100)	Enterobacteriales(100)	Enterobacteriaceae(100)	Escherichia/Shigella(100)	0	0	0	0	0	1	0	0	0		0	0	0	0	0	0.00879198	0	0	0	0.00879198
	Otu01544	Proteobacteria(100)	Gammaproteobacteria(100)	Enterobacteriales(100)	Enterobacteriaceae(100)	Escherichia/Shigella(100)	0	0	0	0	0	1	0	0	0		0	0	0	0	0	0.00879198	0	0	0	0.00879198
	Otu01610	Proteobacteria(100)	Gammaproteobacteria(100)	Enterobacteriales(100)	Enterobacteriaceae(100)	unclassified(100)	0	0	0	0	0	1	0	0	0		0	0	0	0	0	0.00879198	0	0	0	0.00879198
	Otu01718	Proteobacteria(100)	Gammaproteobacteria(100)	unclassified(100)	unclassified(100)	unclassified(100)	0	0	0	0	0	1	0	0	0		0	0	0	0	0	0.00879198	0	0	0	0.00879198
	Otu01796	Proteobacteria(100)	Gammaproteobacteria(100)	Enterobacteriales(100)	Enterobacteriaceae(100)	Escherichia/Shigella(100)	0	0	0	0	0	1	0	0	0		0	0	0	0	0	0.00879198	0	0	0	0.00879198
	Otu01803	Proteobacteria(100)	Gammaproteobacteria(100)	Enterobacteriales(100)	Enterobacteriaceae(100)	Escherichia/Shigella(100)	0	0	0	0	0	1	0	0	0		0	0	0	0	0	0.00879198	0	0	0	0.00879198
	Otu01808	Proteobacteria(100)	Gammaproteobacteria(100)	Enterobacteriales(100)	Enterobacteriaceae(100)	Escherichia/Shigella(100)	0	0	0	0	0	1	0	0	0		0	0	0	0	0	0.00879198	0	0	0	0.00879198
	Otu01816	Proteobacteria(100)	Gammaproteobacteria(100)	Enterobacteriales(100)	Enterobacteriaceae(100)	Escherichia/Shigella(100)	0	0	0	0	0	1	0	0	0		0	0	0	0	0	0.00879198	0	0	0	0.00879198
	Otu01907	Proteobacteria(100)	Gammaproteobacteria(100)	Enterobacteriales(100)	Enterobacteriaceae(100)	Escherichia/Shigella(100)	0	0	0	0	0	1	0	0	0		0	0	0	0	0	0.00879198	0	0	0	0.00879198
	Otu01940	Proteobacteria(100)	Gammaproteobacteria(100)	Enterobacteriales(100)	Enterobacteriaceae(100)	Escherichia/Shigella(100)	0	0	0	0	0	1	0	0	0		0	0	0	0	0	0.00879198	0	0	0	0.00879198
	Otu02068	Proteobacteria(100)	Gammaproteobacteria(100)	Enterobacteriales(100)	Enterobacteriaceae(100)	unclassified(100)	0	0	0	0	0	1	0	0	0		0	0	0	0	0	0.00879198	0	0	0	0.00879198
	Otu02069	Proteobacteria(100)	Gammaproteobacteria(100)	Enterobacteriales(100)	Enterobacteriaceae(100)	unclassified(100)	0	0	0	0	0	1	0	0	0		0	0	0	0	0	0.00879198	0	0	0	0.00879198
	Otu02079	Firmicutes(100)	Bacilli(100)	Lactobacillales(100)	Streptococcaceae(100)	Streptococcus(100)	0	0	0	0	0	1	0	0	0		0	0	0	0	0	0.00879198	0	0	0	0.00879198
	Otu02114	Firmicutes(100)	Bacilli(100)	Lactobacillales(100)	unclassified(100)	unclassified(100)	0	0	0	0	0	1	0	0	0		0	0	0	0	0	0.00879198	0	0	0	0.00879198
	Otu02539	Firmicutes(100)	Negativicutes(100)	Selenomonadales(100)	Veillonellaceae(100)	unclassified(100)	0	0	0	0	0	1	0	0	0		0	0	0	0	0	0.00879198	0	0	0	0.00879198
	Otu00604	Firmicutes(100)	Bacilli(100)	Lactobacillales(100)	Enterococcaceae(100)	Enterococcus(100)	0	0	0	1	1	0	0	0	0		0	0	0	0.00325468	0.00545316	0	0	0	0	0.00870784
	Otu00360	Bacteroidetes(100)	Sphingobacteriia(100)	Sphingobacteriales(100)	Sphingobacteriaceae(100)	Sphingobacterium(100)	0	0	0	0	0	0	0	0	2		0	0	0	0	0	0	0	0	0.00867528	0.00867528
	Otu00416	Proteobacteria(100)	Betaproteobacteria(100)	Neisseriales(100)	Neisseriaceae(100)	unclassified(100)	0	0	0	0	0	0	0	0	2		0	0	0	0	0	0	0	0	0.00867528	0.00867528
	Otu00457	Proteobacteria(100)	Betaproteobacteria(100)	Neisseriales(100)	Neisseriaceae(100)	unclassified(100)	0	0	0	0	0	0	0	0	2		0	0	0	0	0	0	0	0	0.00867528	0.00867528
	Otu00532	Bacteroidetes(100)	Flavobacteriia(100)	Flavobacteriales(100)	Flavobacteriaceae(100)	Chryseobacterium(100)	0	0	0	0	0	0	0	0	2		0	0	0	0	0	0	0	0	0.00867528	0.00867528
	Otu00477	Firmicutes(100)	Bacilli(100)	Bacillales(100)	Planococcaceae(100)	unclassified(100)	0	0	0	1	0	0	0	1	0		0	0	0	0.00325468	0	0	0	0.00457624	0	0.00783092
	Otu00254	Proteobacteria(100)	Gammaproteobacteria(100)	Vibrionales(100)	Vibrionaceae(100)	Vibrio(80)	0	0	0	1	0	0	0	0	1		0	0	0	0.00325468	0	0	0	0	0.00433764	0.00759232
	Otu00487	Proteobacteria(100)	Gammaproteobacteria(100)	Pseudomonadales(100)	Moraxellaceae(100)	Acinetobacter(100)	0	0	0	1	0	0	0	0	1		0	0	0	0.00325468	0	0	0	0	0.00433764	0.00759232
	Otu00588	Firmicutes(100)	Negativicutes(100)	Selenomonadales(100)	Acidaminococcaceae(100)	Phascolarctobacterium(100)	0	0	0	1	0	0	0	0	1		0	0	0	0.00325468	0	0	0	0	0.00433764	0.00759232
	Otu00078	Proteobacteria(100)	Betaproteobacteria(100)	Burkholderiales(100)	Burkholderiaceae(100)	Ralstonia(100)	0	0	0	0	0	0	1	0	0		0	0	0	0	0	0	0.0069541	0	0	0.0069541
	Otu00351	Firmicutes(100)	Bacilli(100)	Lactobacillales(100)	Leuconostocaceae(100)	Leuconostoc(100)	0	0	0	0	0	0	1	0	0		0	0	0	0	0	0	0.0069541	0	0	0.0069541
	Otu00382	Bacteroidetes(100)	Sphingobacteriia(100)	Sphingobacteriales(100)	Sphingobacteriaceae(100)	Sphingobacterium(100)	0	0	0	0	0	0	1	0	0		0	0	0	0	0	0	0.0069541	0	0	0.0069541
	Otu00593	unclassified(100)	unclassified(100)	unclassified(100)	unclassified(100)	unclassified(100)	0	0	0	0	0	0	1	0	0		0	0	0	0	0	0	0.0069541	0	0	0.0069541
	Otu00605	Firmicutes(100)	Bacilli(100)	Lactobacillales(100)	unclassified(100)	unclassified(100)	0	0	0	0	0	0	1	0	0		0	0	0	0	0	0	0.0069541	0	0	0.0069541
	Otu00606	Firmicutes(100)	Bacilli(100)	Lactobacillales(100)	Leuconostocaceae(100)	Leuconostoc(100)	0	0	0	0	0	0	1	0	0		0	0	0	0	0	0	0.0069541	0	0	0.0069541
	Otu00632	Proteobacteria(100)	Gammaproteobacteria(100)	Vibrionales(100)	Vibrionaceae(100)	unclassified(100)	0	0	0	0	0	0	1	0	0		0	0	0	0	0	0	0.0069541	0	0	0.0069541
	Otu00654	Firmicutes(100)	Clostridia(100)	Clostridiales(100)	Clostridiaceae_1(100)	unclassified(100)	0	0	0	0	0	0	1	0	0		0	0	0	0	0	0	0.0069541	0	0	0.0069541
	Otu00746	Firmicutes(100)	Clostridia(100)	Clostridiales(100)	Clostridiaceae_1(100)	unclassified(100)	0	0	0	0	0	0	1	0	0		0	0	0	0	0	0	0.0069541	0	0	0.0069541
	Otu00868	Firmicutes(100)	Clostridia(100)	Clostridiales(100)	Clostridiaceae_1(100)	unclassified(100)	0	0	0	0	0	0	1	0	0		0	0	0	0	0	0	0.0069541	0	0	0.0069541
	Otu00869	Firmicutes(100)	Clostridia(100)	Clostridiales(100)	Clostridiaceae_1(100)	unclassified(100)	0	0	0	0	0	0	1	0	0		0	0	0	0	0	0	0.0069541	0	0	0.0069541
	Otu00870	Firmicutes(100)	Clostridia(100)	Clostridiales(100)	Ruminococcaceae(100)	Clostridium_IV(100)	0	0	0	0	0	0	1	0	0		0	0	0	0	0	0	0.0069541	0	0	0.0069541
	Otu00981	Proteobacteria(100)	unclassified(100)	unclassified(100)	unclassified(100)	unclassified(100)	0	0	0	0	0	0	1	0	0		0	0	0	0	0	0	0.0069541	0	0	0.0069541
	Otu00989	Proteobacteria(100)	Epsilonproteobacteria(100)	Campylobacterales(100)	Helicobacteraceae(100)	Helicobacter(100)	0	0	0	0	0	0	1	0	0		0	0	0	0	0	0	0.0069541	0	0	0.0069541
	Otu01028	unclassified(100)	unclassified(100)	unclassified(100)	unclassified(100)	unclassified(100)	0	0	0	0	0	0	1	0	0		0	0	0	0	0	0	0.0069541	0	0	0.0069541
	Otu01075	Bacteroidetes(100)	Flavobacteriia(100)	Flavobacteriales(100)	Flavobacteriaceae(100)	Chryseobacterium(100)	0	0	0	0	0	0	1	0	0		0	0	0	0	0	0	0.0069541	0	0	0.0069541
	Otu01076	Bacteroidetes(100)	Flavobacteriia(100)	Flavobacteriales(100)	Flavobacteriaceae(100)	Flavobacterium(100)	0	0	0	0	0	0	1	0	0		0	0	0	0	0	0	0.0069541	0	0	0.0069541
	Otu01118	Bacteroidetes(100)	Cytophagia(100)	Cytophagales(100)	Cytophagaceae(100)	Persicitalea(100)	0	0	0	0	0	0	1	0	0		0	0	0	0	0	0	0.0069541	0	0	0.0069541
	Otu01182	Proteobacteria(100)	Betaproteobacteria(100)	Burkholderiales(100)	Comamonadaceae(100)	Hydrogenophaga(100)	0	0	0	0	0	0	1	0	0		0	0	0	0	0	0	0.0069541	0	0	0.0069541
	Otu01269	Bacteroidetes(100)	Bacteroidia(100)	Bacteroidales(100)	Bacteroidaceae(100)	Bacteroides(100)	0	0	0	0	0	0	1	0	0		0	0	0	0	0	0	0.0069541	0	0	0.0069541
	Otu01351	Actinobacteria(100)	Actinobacteria(100)	Actinomycetales(100)	Propionibacteriaceae(100)	Microlunatus(100)	0	0	0	0	0	0	1	0	0		0	0	0	0	0	0	0.0069541	0	0	0.0069541
	Otu01352	Actinobacteria(100)	Actinobacteria(100)	Actinomycetales(100)	Pseudonocardiaceae(100)	unclassified(100)	0	0	0	0	0	0	1	0	0		0	0	0	0	0	0	0.0069541	0	0	0.0069541
	Otu01355	Actinobacteria(100)	Actinobacteria(100)	Actinomycetales(100)	Microbacteriaceae(100)	unclassified(100)	0	0	0	0	0	0	1	0	0		0	0	0	0	0	0	0.0069541	0	0	0.0069541
	Otu01356	Actinobacteria(100)	Actinobacteria(100)	Actinomycetales(100)	Intrasporangiaceae(100)	unclassified(100)	0	0	0	0	0	0	1	0	0		0	0	0	0	0	0	0.0069541	0	0	0.0069541
	Otu01386	Fusobacteria(100)	Fusobacteriia(100)	Fusobacteriales(100)	Fusobacteriaceae(100)	Fusobacterium(100)	0	0	0	0	0	0	1	0	0		0	0	0	0	0	0	0.0069541	0	0	0.0069541
	Otu01445	Actinobacteria(100)	Actinobacteria(100)	Actinomycetales(100)	Propionibacteriaceae(100)	Propionibacterium(100)	0	0	0	0	0	0	1	0	0		0	0	0	0	0	0	0.0069541	0	0	0.0069541
	Otu01446	Actinobacteria(100)	Actinobacteria(100)	Actinomycetales(100)	Propionibacteriaceae(100)	unclassified(100)	0	0	0	0	0	0	1	0	0		0	0	0	0	0	0	0.0069541	0	0	0.0069541
	Otu01475	Proteobacteria(100)	Gammaproteobacteria(100)	Enterobacteriales(100)	Enterobacteriaceae(100)	Escherichia/Shigella(100)	0	0	0	0	0	0	1	0	0		0	0	0	0	0	0	0.0069541	0	0	0.0069541
	Otu01547	Proteobacteria(100)	Gammaproteobacteria(100)	Enterobacteriales(100)	Enterobacteriaceae(100)	unclassified(100)	0	0	0	0	0	0	1	0	0		0	0	0	0	0	0	0.0069541	0	0	0.0069541
	Otu01559	Proteobacteria(100)	Gammaproteobacteria(100)	Enterobacteriales(100)	Enterobacteriaceae(100)	Escherichia/Shigella(100)	0	0	0	0	0	0	1	0	0		0	0	0	0	0	0	0.0069541	0	0	0.0069541
	Otu01561	Proteobacteria(100)	Gammaproteobacteria(100)	Enterobacteriales(100)	Enterobacteriaceae(100)	Escherichia/Shigella(100)	0	0	0	0	0	0	1	0	0		0	0	0	0	0	0	0.0069541	0	0	0.0069541
	Otu01937	Proteobacteria(100)	Gammaproteobacteria(100)	Enterobacteriales(100)	Enterobacteriaceae(100)	Escherichia/Shigella(100)	0	0	0	0	0	0	1	0	0		0	0	0	0	0	0	0.0069541	0	0	0.0069541
	Otu01938	Proteobacteria(100)	Gammaproteobacteria(100)	Enterobacteriales(100)	Enterobacteriaceae(100)	Escherichia/Shigella(100)	0	0	0	0	0	0	1	0	0		0	0	0	0	0	0	0.0069541	0	0	0.0069541
	Otu01952	Proteobacteria(100)	Gammaproteobacteria(100)	Enterobacteriales(100)	Enterobacteriaceae(100)	Escherichia/Shigella(100)	0	0	0	0	0	0	1	0	0		0	0	0	0	0	0	0.0069541	0	0	0.0069541
	Otu01987	Proteobacteria(100)	Gammaproteobacteria(100)	Enterobacteriales(100)	Enterobacteriaceae(100)	Escherichia/Shigella(100)	0	0	0	0	0	0	1	0	0		0	0	0	0	0	0	0.0069541	0	0	0.0069541
	Otu01989	Proteobacteria(100)	Gammaproteobacteria(100)	Enterobacteriales(100)	Enterobacteriaceae(100)	unclassified(100)	0	0	0	0	0	0	1	0	0		0	0	0	0	0	0	0.0069541	0	0	0.0069541
	Otu02001	Proteobacteria(100)	Gammaproteobacteria(100)	Enterobacteriales(100)	Enterobacteriaceae(100)	Escherichia/Shigella(100)	0	0	0	0	0	0	1	0	0		0	0	0	0	0	0	0.0069541	0	0	0.0069541
	Otu02004	Proteobacteria(100)	Gammaproteobacteria(100)	Enterobacteriales(100)	Enterobacteriaceae(100)	Escherichia/Shigella(100)	0	0	0	0	0	0	1	0	0		0	0	0	0	0	0	0.0069541	0	0	0.0069541
	Otu02019	Proteobacteria(100)	Gammaproteobacteria(100)	Enterobacteriales(100)	Enterobacteriaceae(100)	Escherichia/Shigella(100)	0	0	0	0	0	0	1	0	0		0	0	0	0	0	0	0.0069541	0	0	0.0069541
	Otu02082	Firmicutes(100)	Bacilli(100)	Lactobacillales(100)	Streptococcaceae(100)	Streptococcus(100)	0	0	0	0	0	0	1	0	0		0	0	0	0	0	0	0.0069541	0	0	0.0069541
	Otu02127	Firmicutes(100)	Bacilli(100)	Lactobacillales(100)	Leuconostocaceae(100)	Leuconostoc(100)	0	0	0	0	0	0	1	0	0		0	0	0	0	0	0	0.0069541	0	0	0.0069541
	Otu02132	Firmicutes(100)	Bacilli(100)	Lactobacillales(100)	Leuconostocaceae(100)	Leuconostoc(100)	0	0	0	0	0	0	1	0	0		0	0	0	0	0	0	0.0069541	0	0	0.0069541
	Otu02209	Proteobacteria(100)	Betaproteobacteria(100)	Neisseriales(100)	Neisseriaceae(100)	unclassified(100)	0	0	0	0	0	0	1	0	0		0	0	0	0	0	0	0.0069541	0	0	0.0069541
	Otu02341	Firmicutes(100)	Bacilli(100)	Lactobacillales(100)	Streptococcaceae(100)	Streptococcus(100)	0	0	0	0	0	0	1	0	0		0	0	0	0	0	0	0.0069541	0	0	0.0069541
	Otu02345	Firmicutes(100)	Bacilli(100)	Lactobacillales(100)	Streptococcaceae(100)	Streptococcus(100)	0	0	0	0	0	0	1	0	0		0	0	0	0	0	0	0.0069541	0	0	0.0069541
	Otu02372	Firmicutes(100)	Bacilli(100)	Lactobacillales(100)	Streptococcaceae(100)	Streptococcus(100)	0	0	0	0	0	0	1	0	0		0	0	0	0	0	0	0.0069541	0	0	0.0069541
	Otu02376	Firmicutes(100)	Bacilli(100)	Lactobacillales(100)	Leuconostocaceae(100)	Leuconostoc(100)	0	0	0	0	0	0	1	0	0		0	0	0	0	0	0	0.0069541	0	0	0.0069541
	Otu00112	Firmicutes(100)	Clostridia(100)	Clostridiales(100)	Clostridiaceae_1(100)	Clostridium_sensu_stricto(100)	0	0	0	2	0	0	0	0	0		0	0	0	0.00650936	0	0	0	0	0	0.00650936
	Otu00016	Firmicutes(100)	Clostridia(100)	Clostridiales(100)	Lachnospiraceae(100)	Clostridium_XlVa(100)	0	0	0	0	1	0	0	0	0		0	0	0	0	0.00545316	0	0	0	0	0.00545316
	Otu00104	Firmicutes(100)	Clostridia(100)	Clostridiales(100)	Clostridiaceae_1(100)	Clostridium_sensu_stricto(100)	0	0	0	0	1	0	0	0	0		0	0	0	0	0.00545316	0	0	0	0	0.00545316
	Otu00269	Proteobacteria(100)	Gammaproteobacteria(100)	Pseudomonadales(100)	Moraxellaceae(100)	Psychrobacter(100)	0	0	0	0	1	0	0	0	0		0	0	0	0	0.00545316	0	0	0	0	0.00545316
	Otu00308	Proteobacteria(100)	Gammaproteobacteria(100)	Enterobacteriales(100)	Enterobacteriaceae(100)	unclassified(100)	0	0	0	0	1	0	0	0	0		0	0	0	0	0.00545316	0	0	0	0	0.00545316
	Otu00545	Proteobacteria(100)	Gammaproteobacteria(100)	Enterobacteriales(100)	Enterobacteriaceae(100)	Escherichia/Shigella(100)	0	0	0	0	1	0	0	0	0		0	0	0	0	0.00545316	0	0	0	0	0.00545316
	Otu00560	Firmicutes(100)	Clostridia(100)	Clostridiales(100)	Clostridiaceae_1(100)	unclassified(100)	0	0	0	0	1	0	0	0	0		0	0	0	0	0.00545316	0	0	0	0	0.00545316
	Otu00586	Actinobacteria(100)	Actinobacteria(100)	Actinomycetales(100)	Actinomycetaceae(100)	Actinomyces(100)	0	0	0	0	1	0	0	0	0		0	0	0	0	0.00545316	0	0	0	0	0.00545316
	Otu00644	Firmicutes(100)	Clostridia(100)	Clostridiales(100)	Ruminococcaceae(100)	Clostridium_IV(100)	0	0	0	0	1	0	0	0	0		0	0	0	0	0.00545316	0	0	0	0	0.00545316
	Otu00728	Firmicutes(100)	Clostridia(100)	Clostridiales(100)	Clostridiaceae_1(100)	unclassified(100)	0	0	0	0	1	0	0	0	0		0	0	0	0	0.00545316	0	0	0	0	0.00545316
	Otu00735	Firmicutes(100)	Clostridia(100)	Clostridiales(100)	Clostridiaceae_1(100)	Clostridium_sensu_stricto(100)	0	0	0	0	1	0	0	0	0		0	0	0	0	0.00545316	0	0	0	0	0.00545316
	Otu00736	Firmicutes(100)	Clostridia(100)	Clostridiales(100)	unclassified(100)	unclassified(100)	0	0	0	0	1	0	0	0	0		0	0	0	0	0.00545316	0	0	0	0	0.00545316
	Otu00737	Firmicutes(100)	Clostridia(100)	Clostridiales(100)	Clostridiaceae_1(100)	unclassified(100)	0	0	0	0	1	0	0	0	0		0	0	0	0	0.00545316	0	0	0	0	0.00545316
	Otu00747	Firmicutes(100)	Clostridia(100)	Clostridiales(100)	Ruminococcaceae(100)	Oscillibacter(100)	0	0	0	0	1	0	0	0	0		0	0	0	0	0.00545316	0	0	0	0	0.00545316
	Otu00765	Firmicutes(100)	unclassified(100)	unclassified(100)	unclassified(100)	unclassified(100)	0	0	0	0	1	0	0	0	0		0	0	0	0	0.00545316	0	0	0	0	0.00545316
	Otu00837	Firmicutes(100)	unclassified(100)	unclassified(100)	unclassified(100)	unclassified(100)	0	0	0	0	1	0	0	0	0		0	0	0	0	0.00545316	0	0	0	0	0.00545316
	Otu00887	Firmicutes(100)	Clostridia(100)	Clostridiales(100)	Clostridiaceae_1(100)	unclassified(100)	0	0	0	0	1	0	0	0	0		0	0	0	0	0.00545316	0	0	0	0	0.00545316
	Otu00892	Firmicutes(100)	Clostridia(100)	Clostridiales(100)	Ruminococcaceae(100)	Clostridium_IV(100)	0	0	0	0	1	0	0	0	0		0	0	0	0	0.00545316	0	0	0	0	0.00545316
	Otu00894	Firmicutes(100)	Clostridia(100)	Clostridiales(100)	Clostridiaceae_1(100)	unclassified(100)	0	0	0	0	1	0	0	0	0		0	0	0	0	0.00545316	0	0	0	0	0.00545316
	Otu00919	Firmicutes(100)	Clostridia(100)	Clostridiales(100)	Clostridiaceae_1(100)	unclassified(100)	0	0	0	0	1	0	0	0	0		0	0	0	0	0.00545316	0	0	0	0	0.00545316
	Otu00988	Proteobacteria(100)	Epsilonproteobacteria(100)	Campylobacterales(100)	Campylobacteraceae(100)	Campylobacter(100)	0	0	0	0	1	0	0	0	0		0	0	0	0	0.00545316	0	0	0	0	0.00545316
	Otu01077	Bacteroidetes(100)	Flavobacteriia(100)	Flavobacteriales(100)	Flavobacteriaceae(100)	Flavobacterium(100)	0	0	0	0	1	0	0	0	0		0	0	0	0	0.00545316	0	0	0	0	0.00545316
	Otu01140	Proteobacteria(100)	Gammaproteobacteria(100)	Pseudomonadales(100)	Pseudomonadaceae(100)	unclassified(100)	0	0	0	0	1	0	0	0	0		0	0	0	0	0.00545316	0	0	0	0	0.00545316
	Otu01164	Proteobacteria(100)	Betaproteobacteria(100)	Burkholderiales(100)	unclassified(100)	unclassified(100)	0	0	0	0	1	0	0	0	0		0	0	0	0	0.00545316	0	0	0	0	0.00545316
	Otu01174	Proteobacteria(100)	Betaproteobacteria(100)	Burkholderiales(100)	Comamonadaceae(100)	Albidiferax(100)	0	0	0	0	1	0	0	0	0		0	0	0	0	0.00545316	0	0	0	0	0.00545316
	Otu01186	Proteobacteria(100)	Deltaproteobacteria(100)	Desulfovibrionales(100)	Desulfovibrionaceae(100)	Desulfovibrio(100)	0	0	0	0	1	0	0	0	0		0	0	0	0	0.00545316	0	0	0	0	0.00545316
	Otu01395	Firmicutes(100)	Erysipelotrichia(100)	Erysipelotrichales(100)	Erysipelotrichaceae(100)	Turicibacter(100)	0	0	0	0	1	0	0	0	0		0	0	0	0	0.00545316	0	0	0	0	0.00545316
	Otu01408	Firmicutes(100)	Erysipelotrichia(100)	Erysipelotrichales(100)	Erysipelotrichaceae(100)	Turicibacter(100)	0	0	0	0	1	0	0	0	0		0	0	0	0	0.00545316	0	0	0	0	0.00545316
	Otu01429	Actinobacteria(100)	Actinobacteria(100)	Actinomycetales(100)	unclassified(100)	unclassified(100)	0	0	0	0	1	0	0	0	0		0	0	0	0	0.00545316	0	0	0	0	0.00545316
	Otu01502	Proteobacteria(100)	Gammaproteobacteria(100)	Enterobacteriales(100)	Enterobacteriaceae(100)	Escherichia/Shigella(100)	0	0	0	0	1	0	0	0	0		0	0	0	0	0.00545316	0	0	0	0	0.00545316
	Otu01579	Proteobacteria(100)	Gammaproteobacteria(100)	Enterobacteriales(100)	Enterobacteriaceae(100)	Escherichia/Shigella(100)	0	0	0	0	1	0	0	0	0		0	0	0	0	0.00545316	0	0	0	0	0.00545316
	Otu01580	Proteobacteria(100)	Gammaproteobacteria(100)	Enterobacteriales(100)	Enterobacteriaceae(100)	unclassified(100)	0	0	0	0	1	0	0	0	0		0	0	0	0	0.00545316	0	0	0	0	0.00545316
	Otu01595	Proteobacteria(100)	Gammaproteobacteria(100)	Enterobacteriales(100)	Enterobacteriaceae(100)	Escherichia/Shigella(100)	0	0	0	0	1	0	0	0	0		0	0	0	0	0.00545316	0	0	0	0	0.00545316
	Otu01714	Proteobacteria(100)	Alphaproteobacteria(100)	unclassified(100)	unclassified(100)	unclassified(100)	0	0	0	0	1	0	0	0	0		0	0	0	0	0.00545316	0	0	0	0	0.00545316
	Otu01776	Proteobacteria(100)	Gammaproteobacteria(100)	Enterobacteriales(100)	Enterobacteriaceae(100)	unclassified(100)	0	0	0	0	1	0	0	0	0		0	0	0	0	0.00545316	0	0	0	0	0.00545316
	Otu01800	Proteobacteria(100)	Gammaproteobacteria(100)	Enterobacteriales(100)	Enterobacteriaceae(100)	Escherichia/Shigella(100)	0	0	0	0	1	0	0	0	0		0	0	0	0	0.00545316	0	0	0	0	0.00545316
	Otu01813	Proteobacteria(100)	Gammaproteobacteria(100)	Enterobacteriales(100)	Enterobacteriaceae(100)	Escherichia/Shigella(100)	0	0	0	0	1	0	0	0	0		0	0	0	0	0.00545316	0	0	0	0	0.00545316
	Otu01825	Proteobacteria(100)	Gammaproteobacteria(100)	Enterobacteriales(100)	Enterobacteriaceae(100)	Escherichia/Shigella(100)	0	0	0	0	1	0	0	0	0		0	0	0	0	0.00545316	0	0	0	0	0.00545316
	Otu01827	Proteobacteria(100)	Gammaproteobacteria(100)	Enterobacteriales(100)	Enterobacteriaceae(100)	Escherichia/Shigella(100)	0	0	0	0	1	0	0	0	0		0	0	0	0	0.00545316	0	0	0	0	0.00545316
	Otu01862	Proteobacteria(100)	Alphaproteobacteria(100)	Rhodospirillales(100)	Acetobacteraceae(100)	unclassified(100)	0	0	0	0	1	0	0	0	0		0	0	0	0	0.00545316	0	0	0	0	0.00545316
	Otu01874	Proteobacteria(100)	Gammaproteobacteria(100)	Enterobacteriales(100)	Enterobacteriaceae(100)	Escherichia/Shigella(100)	0	0	0	0	1	0	0	0	0		0	0	0	0	0.00545316	0	0	0	0	0.00545316
	Otu01925	Proteobacteria(100)	Gammaproteobacteria(100)	Enterobacteriales(100)	Enterobacteriaceae(100)	Escherichia/Shigella(100)	0	0	0	0	1	0	0	0	0		0	0	0	0	0.00545316	0	0	0	0	0.00545316
	Otu01956	Proteobacteria(100)	Gammaproteobacteria(100)	Enterobacteriales(100)	Enterobacteriaceae(100)	unclassified(100)	0	0	0	0	1	0	0	0	0		0	0	0	0	0.00545316	0	0	0	0	0.00545316
	Otu01991	Proteobacteria(100)	Gammaproteobacteria(100)	Enterobacteriales(100)	Enterobacteriaceae(100)	unclassified(100)	0	0	0	0	1	0	0	0	0		0	0	0	0	0.00545316	0	0	0	0	0.00545316
	Otu02026	Proteobacteria(100)	Gammaproteobacteria(100)	Enterobacteriales(100)	Enterobacteriaceae(100)	Escherichia/Shigella(100)	0	0	0	0	1	0	0	0	0		0	0	0	0	0.00545316	0	0	0	0	0.00545316
	Otu02038	Proteobacteria(100)	Gammaproteobacteria(100)	Enterobacteriales(100)	Enterobacteriaceae(100)	unclassified(100)	0	0	0	0	1	0	0	0	0		0	0	0	0	0.00545316	0	0	0	0	0.00545316
	Otu02044	Proteobacteria(100)	Gammaproteobacteria(100)	Enterobacteriales(100)	Enterobacteriaceae(100)	Escherichia/Shigella(100)	0	0	0	0	1	0	0	0	0		0	0	0	0	0.00545316	0	0	0	0	0.00545316
	Otu02062	Proteobacteria(100)	Gammaproteobacteria(100)	Enterobacteriales(100)	Enterobacteriaceae(100)	unclassified(100)	0	0	0	0	1	0	0	0	0		0	0	0	0	0.00545316	0	0	0	0	0.00545316
	Otu02070	Proteobacteria(100)	Gammaproteobacteria(100)	Enterobacteriales(100)	Enterobacteriaceae(100)	Escherichia/Shigella(100)	0	0	0	0	1	0	0	0	0		0	0	0	0	0.00545316	0	0	0	0	0.00545316
	Otu02074	Proteobacteria(100)	Gammaproteobacteria(100)	Enterobacteriales(100)	Enterobacteriaceae(100)	Escherichia/Shigella(100)	0	0	0	0	1	0	0	0	0		0	0	0	0	0.00545316	0	0	0	0	0.00545316
	Otu02086	Firmicutes(100)	Bacilli(100)	Lactobacillales(100)	Lactobacillaceae(100)	Lactobacillus(100)	0	0	0	0	1	0	0	0	0		0	0	0	0	0.00545316	0	0	0	0	0.00545316
	Otu02134	Firmicutes(100)	Bacilli(100)	Lactobacillales(100)	Lactobacillaceae(100)	unclassified(100)	0	0	0	0	1	0	0	0	0		0	0	0	0	0.00545316	0	0	0	0	0.00545316
	Otu02142	Firmicutes(100)	Bacilli(100)	Lactobacillales(100)	Lactobacillaceae(100)	Lactobacillus(100)	0	0	0	0	1	0	0	0	0		0	0	0	0	0.00545316	0	0	0	0	0.00545316
	Otu00107	Firmicutes(100)	Bacilli(100)	Lactobacillales(100)	unclassified(100)	unclassified(100)	0	0	0	0	0	0	0	1	0		0	0	0	0	0	0	0	0.00457624	0	0.00457624
	Otu00146	Proteobacteria(100)	Gammaproteobacteria(100)	Enterobacteriales(100)	Enterobacteriaceae(100)	Escherichia/Shigella(100)	0	0	0	0	0	0	0	1	0		0	0	0	0	0	0	0	0.00457624	0	0.00457624
	Otu00153	Fusobacteria(100)	Fusobacteriia(100)	Fusobacteriales(100)	Fusobacteriaceae(100)	Fusobacterium(100)	0	0	0	0	0	0	0	1	0		0	0	0	0	0	0	0	0.00457624	0	0.00457624
	Otu00217	Firmicutes(100)	Clostridia(100)	Clostridiales(100)	Clostridiaceae_1(100)	unclassified(84)	0	0	0	0	0	0	0	1	0		0	0	0	0	0	0	0	0.00457624	0	0.00457624
	Otu00261	Proteobacteria(100)	Gammaproteobacteria(100)	Enterobacteriales(100)	Enterobacteriaceae(100)	Escherichia/Shigella(100)	0	0	0	0	0	0	0	1	0		0	0	0	0	0	0	0	0.00457624	0	0.00457624
	Otu00419	Proteobacteria(100)	Betaproteobacteria(100)	Neisseriales(100)	Neisseriaceae(100)	unclassified(100)	0	0	0	0	0	0	0	1	0		0	0	0	0	0	0	0	0.00457624	0	0.00457624
	Otu00429	Firmicutes(100)	Bacilli(100)	Lactobacillales(100)	Leuconostocaceae(100)	Leuconostoc(100)	0	0	0	0	0	0	0	1	0		0	0	0	0	0	0	0	0.00457624	0	0.00457624
	Otu00435	Firmicutes(100)	Bacilli(100)	Lactobacillales(100)	Lactobacillaceae(100)	Lactobacillus(100)	0	0	0	0	0	0	0	1	0		0	0	0	0	0	0	0	0.00457624	0	0.00457624
	Otu00483	Proteobacteria(100)	Gammaproteobacteria(100)	unclassified(100)	unclassified(100)	unclassified(100)	0	0	0	0	0	0	0	1	0		0	0	0	0	0	0	0	0.00457624	0	0.00457624
	Otu00515	Proteobacteria(100)	unclassified(100)	unclassified(100)	unclassified(100)	unclassified(100)	0	0	0	0	0	0	0	1	0		0	0	0	0	0	0	0	0.00457624	0	0.00457624
	Otu00528	Bacteroidetes(100)	Flavobacteriia(100)	Flavobacteriales(100)	Flavobacteriaceae(100)	Flavobacterium(100)	0	0	0	0	0	0	0	1	0		0	0	0	0	0	0	0	0.00457624	0	0.00457624
	Otu00566	Bacteroidetes(100)	Flavobacteriia(100)	Flavobacteriales(100)	Flavobacteriaceae(100)	Chryseobacterium(100)	0	0	0	0	0	0	0	1	0		0	0	0	0	0	0	0	0.00457624	0	0.00457624
	Otu00587	Actinobacteria(100)	Actinobacteria(100)	Actinomycetales(100)	Nocardioidaceae(100)	unclassified(100)	0	0	0	0	0	0	0	1	0		0	0	0	0	0	0	0	0.00457624	0	0.00457624
	Otu00720	Firmicutes(100)	Clostridia(100)	Clostridiales(100)	Clostridiaceae_1(100)	unclassified(100)	0	0	0	0	0	0	0	1	0		0	0	0	0	0	0	0	0.00457624	0	0.00457624
	Otu00721	Firmicutes(100)	Clostridia(100)	Clostridiales(100)	Clostridiaceae_1(100)	unclassified(100)	0	0	0	0	0	0	0	1	0		0	0	0	0	0	0	0	0.00457624	0	0.00457624
	Otu00722	Firmicutes(100)	Clostridia(100)	Clostridiales(100)	Clostridiaceae_1(100)	unclassified(100)	0	0	0	0	0	0	0	1	0		0	0	0	0	0	0	0	0.00457624	0	0.00457624
	Otu00723	Firmicutes(100)	Clostridia(100)	Clostridiales(100)	Clostridiaceae_1(100)	unclassified(100)	0	0	0	0	0	0	0	1	0		0	0	0	0	0	0	0	0.00457624	0	0.00457624
	Otu00724	Firmicutes(100)	Clostridia(100)	Clostridiales(100)	Clostridiaceae_1(100)	unclassified(100)	0	0	0	0	0	0	0	1	0		0	0	0	0	0	0	0	0.00457624	0	0.00457624
	Otu00725	Firmicutes(100)	Clostridia(100)	Clostridiales(100)	unclassified(100)	unclassified(100)	0	0	0	0	0	0	0	1	0		0	0	0	0	0	0	0	0.00457624	0	0.00457624
	Otu00726	Firmicutes(100)	Clostridia(100)	Clostridiales(100)	Clostridiaceae_1(100)	unclassified(100)	0	0	0	0	0	0	0	1	0		0	0	0	0	0	0	0	0.00457624	0	0.00457624
	Otu00727	Firmicutes(100)	Clostridia(100)	Clostridiales(100)	Clostridiaceae_1(100)	unclassified(100)	0	0	0	0	0	0	0	1	0		0	0	0	0	0	0	0	0.00457624	0	0.00457624
	Otu00743	Firmicutes(100)	Clostridia(100)	Clostridiales(100)	Clostridiaceae_1(100)	unclassified(100)	0	0	0	0	0	0	0	1	0		0	0	0	0	0	0	0	0.00457624	0	0.00457624
	Otu00834	Firmicutes(100)	unclassified(100)	unclassified(100)	unclassified(100)	unclassified(100)	0	0	0	0	0	0	0	1	0		0	0	0	0	0	0	0	0.00457624	0	0.00457624
	Otu00835	Firmicutes(100)	unclassified(100)	unclassified(100)	unclassified(100)	unclassified(100)	0	0	0	0	0	0	0	1	0		0	0	0	0	0	0	0	0.00457624	0	0.00457624
	Otu00871	Firmicutes(100)	Clostridia(100)	Clostridiales(100)	Clostridiaceae_1(100)	unclassified(100)	0	0	0	0	0	0	0	1	0		0	0	0	0	0	0	0	0.00457624	0	0.00457624
	Otu00872	Firmicutes(100)	Clostridia(100)	Clostridiales(100)	Clostridiaceae_1(100)	unclassified(100)	0	0	0	0	0	0	0	1	0		0	0	0	0	0	0	0	0.00457624	0	0.00457624
	Otu00873	Firmicutes(100)	Clostridia(100)	Clostridiales(100)	Clostridiaceae_1(100)	unclassified(100)	0	0	0	0	0	0	0	1	0		0	0	0	0	0	0	0	0.00457624	0	0.00457624
	Otu00874	Firmicutes(100)	Clostridia(100)	Clostridiales(100)	Clostridiaceae_1(100)	unclassified(100)	0	0	0	0	0	0	0	1	0		0	0	0	0	0	0	0	0.00457624	0	0.00457624
	Otu00967	Proteobacteria(100)	Alphaproteobacteria(100)	Sphingomonadales(100)	Erythrobacteraceae(100)	unclassified(100)	0	0	0	0	0	0	0	1	0		0	0	0	0	0	0	0	0.00457624	0	0.00457624
	Otu00970	Bacteroidetes(100)	unclassified(100)	unclassified(100)	unclassified(100)	unclassified(100)	0	0	0	0	0	0	0	1	0		0	0	0	0	0	0	0	0.00457624	0	0.00457624
	Otu00992	Proteobacteria(100)	Epsilonproteobacteria(100)	Campylobacterales(100)	Helicobacteraceae(100)	unclassified(100)	0	0	0	0	0	0	0	1	0		0	0	0	0	0	0	0	0.00457624	0	0.00457624
	Otu00993	Proteobacteria(100)	Epsilonproteobacteria(100)	Campylobacterales(100)	Helicobacteraceae(100)	Helicobacter(100)	0	0	0	0	0	0	0	1	0		0	0	0	0	0	0	0	0.00457624	0	0.00457624
	Otu00994	Proteobacteria(100)	Epsilonproteobacteria(100)	Campylobacterales(100)	Helicobacteraceae(100)	unclassified(100)	0	0	0	0	0	0	0	1	0		0	0	0	0	0	0	0	0.00457624	0	0.00457624
	Otu01010	unclassified(100)	unclassified(100)	unclassified(100)	unclassified(100)	unclassified(100)	0	0	0	0	0	0	0	1	0		0	0	0	0	0	0	0	0.00457624	0	0.00457624
	Otu01047	Proteobacteria(100)	unclassified(100)	unclassified(100)	unclassified(100)	unclassified(100)	0	0	0	0	0	0	0	1	0		0	0	0	0	0	0	0	0.00457624	0	0.00457624
	Otu01053	unclassified(100)	unclassified(100)	unclassified(100)	unclassified(100)	unclassified(100)	0	0	0	0	0	0	0	1	0		0	0	0	0	0	0	0	0.00457624	0	0.00457624
	Otu01055	unclassified(100)	unclassified(100)	unclassified(100)	unclassified(100)	unclassified(100)	0	0	0	0	0	0	0	1	0		0	0	0	0	0	0	0	0.00457624	0	0.00457624
	Otu01057	unclassified(100)	unclassified(100)	unclassified(100)	unclassified(100)	unclassified(100)	0	0	0	0	0	0	0	1	0		0	0	0	0	0	0	0	0.00457624	0	0.00457624
	Otu01058	unclassified(100)	unclassified(100)	unclassified(100)	unclassified(100)	unclassified(100)	0	0	0	0	0	0	0	1	0		0	0	0	0	0	0	0	0.00457624	0	0.00457624
	Otu01059	unclassified(100)	unclassified(100)	unclassified(100)	unclassified(100)	unclassified(100)	0	0	0	0	0	0	0	1	0		0	0	0	0	0	0	0	0.00457624	0	0.00457624
	Otu01063	Bacteroidetes(100)	Flavobacteriia(100)	Flavobacteriales(100)	Flavobacteriaceae(100)	Chryseobacterium(100)	0	0	0	0	0	0	0	1	0		0	0	0	0	0	0	0	0.00457624	0	0.00457624
	Otu01070	Bacteroidetes(100)	Flavobacteriia(100)	Flavobacteriales(100)	Flavobacteriaceae(100)	unclassified(100)	0	0	0	0	0	0	0	1	0		0	0	0	0	0	0	0	0.00457624	0	0.00457624
	Otu01074	Bacteroidetes(100)	Flavobacteriia(100)	Flavobacteriales(100)	Flavobacteriaceae(100)	Chryseobacterium(100)	0	0	0	0	0	0	0	1	0		0	0	0	0	0	0	0	0.00457624	0	0.00457624
	Otu01087	Bacteroidetes(100)	Sphingobacteriia(100)	Sphingobacteriales(100)	Chitinophagaceae(100)	Ferruginibacter(100)	0	0	0	0	0	0	0	1	0		0	0	0	0	0	0	0	0.00457624	0	0.00457624
	Otu01088	Bacteroidetes(100)	Sphingobacteriia(100)	Sphingobacteriales(100)	Sphingobacteriaceae(100)	Sphingobacterium(100)	0	0	0	0	0	0	0	1	0		0	0	0	0	0	0	0	0.00457624	0	0.00457624
	Otu01145	Proteobacteria(100)	Alphaproteobacteria(100)	Caulobacterales(100)	Caulobacteraceae(100)	Brevundimonas(100)	0	0	0	0	0	0	0	1	0		0	0	0	0	0	0	0	0.00457624	0	0.00457624
	Otu01322	Bacteroidetes(100)	Bacteroidia(100)	Bacteroidales(100)	Bacteroidaceae(100)	Bacteroides(100)	0	0	0	0	0	0	0	1	0		0	0	0	0	0	0	0	0.00457624	0	0.00457624
	Otu01353	Actinobacteria(100)	Actinobacteria(100)	Actinomycetales(100)	Pseudonocardiaceae(100)	Pseudonocardia(100)	0	0	0	0	0	0	0	1	0		0	0	0	0	0	0	0	0.00457624	0	0.00457624
	Otu01374	Actinobacteria(100)	Actinobacteria(100)	Actinomycetales(100)	Propionibacteriaceae(100)	unclassified(100)	0	0	0	0	0	0	0	1	0		0	0	0	0	0	0	0	0.00457624	0	0.00457624
	Otu01396	Firmicutes(100)	Erysipelotrichia(100)	Erysipelotrichales(100)	Erysipelotrichaceae(100)	Turicibacter(100)	0	0	0	0	0	0	0	1	0		0	0	0	0	0	0	0	0.00457624	0	0.00457624
	Otu01398	Firmicutes(100)	Erysipelotrichia(100)	Erysipelotrichales(100)	Erysipelotrichaceae(100)	Turicibacter(100)	0	0	0	0	0	0	0	1	0		0	0	0	0	0	0	0	0.00457624	0	0.00457624
	Otu01404	Firmicutes(100)	Clostridia(100)	unclassified(100)	unclassified(100)	unclassified(100)	0	0	0	0	0	0	0	1	0		0	0	0	0	0	0	0	0.00457624	0	0.00457624
	Otu01411	Firmicutes(100)	Erysipelotrichia(100)	Erysipelotrichales(100)	Erysipelotrichaceae(100)	Turicibacter(100)	0	0	0	0	0	0	0	1	0		0	0	0	0	0	0	0	0.00457624	0	0.00457624
	Otu01413	Firmicutes(100)	Erysipelotrichia(100)	Erysipelotrichales(100)	Erysipelotrichaceae(100)	Turicibacter(100)	0	0	0	0	0	0	0	1	0		0	0	0	0	0	0	0	0.00457624	0	0.00457624
	Otu01415	Firmicutes(100)	Erysipelotrichia(100)	Erysipelotrichales(100)	Erysipelotrichaceae(100)	Turicibacter(100)	0	0	0	0	0	0	0	1	0		0	0	0	0	0	0	0	0.00457624	0	0.00457624
	Otu01417	Firmicutes(100)	Erysipelotrichia(100)	Erysipelotrichales(100)	Erysipelotrichaceae(100)	Turicibacter(100)	0	0	0	0	0	0	0	1	0		0	0	0	0	0	0	0	0.00457624	0	0.00457624
	Otu01418	Firmicutes(100)	Erysipelotrichia(100)	Erysipelotrichales(100)	Erysipelotrichaceae(100)	Turicibacter(100)	0	0	0	0	0	0	0	1	0		0	0	0	0	0	0	0	0.00457624	0	0.00457624
	Otu01422	Firmicutes(100)	Erysipelotrichia(100)	Erysipelotrichales(100)	Erysipelotrichaceae(100)	Turicibacter(100)	0	0	0	0	0	0	0	1	0		0	0	0	0	0	0	0	0.00457624	0	0.00457624
	Otu01443	Actinobacteria(100)	Actinobacteria(100)	Actinomycetales(100)	Intrasporangiaceae(100)	Ornithinimicrobium(100)	0	0	0	0	0	0	0	1	0		0	0	0	0	0	0	0	0.00457624	0	0.00457624
	Otu01460	Proteobacteria(100)	Gammaproteobacteria(100)	Enterobacteriales(100)	Enterobacteriaceae(100)	Escherichia/Shigella(100)	0	0	0	0	0	0	0	1	0		0	0	0	0	0	0	0	0.00457624	0	0.00457624
	Otu01465	Proteobacteria(100)	Gammaproteobacteria(100)	Enterobacteriales(100)	Enterobacteriaceae(100)	Escherichia/Shigella(100)	0	0	0	0	0	0	0	1	0		0	0	0	0	0	0	0	0.00457624	0	0.00457624
	Otu01467	Proteobacteria(100)	Gammaproteobacteria(100)	Enterobacteriales(100)	Enterobacteriaceae(100)	Escherichia/Shigella(100)	0	0	0	0	0	0	0	1	0		0	0	0	0	0	0	0	0.00457624	0	0.00457624
	Otu01473	Proteobacteria(100)	Gammaproteobacteria(100)	Enterobacteriales(100)	Enterobacteriaceae(100)	Escherichia/Shigella(100)	0	0	0	0	0	0	0	1	0		0	0	0	0	0	0	0	0.00457624	0	0.00457624
	Otu01522	Proteobacteria(100)	Gammaproteobacteria(100)	Enterobacteriales(100)	Enterobacteriaceae(100)	Escherichia/Shigella(100)	0	0	0	0	0	0	0	1	0		0	0	0	0	0	0	0	0.00457624	0	0.00457624
	Otu01538	Proteobacteria(100)	Gammaproteobacteria(100)	Enterobacteriales(100)	Enterobacteriaceae(100)	unclassified(100)	0	0	0	0	0	0	0	1	0		0	0	0	0	0	0	0	0.00457624	0	0.00457624
	Otu01715	Proteobacteria(100)	Alphaproteobacteria(100)	unclassified(100)	unclassified(100)	unclassified(100)	0	0	0	0	0	0	0	1	0		0	0	0	0	0	0	0	0.00457624	0	0.00457624
	Otu01720	Proteobacteria(100)	Gammaproteobacteria(100)	unclassified(100)	unclassified(100)	unclassified(100)	0	0	0	0	0	0	0	1	0		0	0	0	0	0	0	0	0.00457624	0	0.00457624
	Otu01721	Proteobacteria(100)	Gammaproteobacteria(100)	unclassified(100)	unclassified(100)	unclassified(100)	0	0	0	0	0	0	0	1	0		0	0	0	0	0	0	0	0.00457624	0	0.00457624
	Otu01722	Proteobacteria(100)	Gammaproteobacteria(100)	unclassified(100)	unclassified(100)	unclassified(100)	0	0	0	0	0	0	0	1	0		0	0	0	0	0	0	0	0.00457624	0	0.00457624
	Otu01780	Proteobacteria(100)	Gammaproteobacteria(100)	Enterobacteriales(100)	Enterobacteriaceae(100)	Escherichia/Shigella(100)	0	0	0	0	0	0	0	1	0		0	0	0	0	0	0	0	0.00457624	0	0.00457624
	Otu01781	Proteobacteria(100)	Gammaproteobacteria(100)	Enterobacteriales(100)	Enterobacteriaceae(100)	Escherichia/Shigella(100)	0	0	0	0	0	0	0	1	0		0	0	0	0	0	0	0	0.00457624	0	0.00457624
	Otu01789	Proteobacteria(100)	Gammaproteobacteria(100)	Enterobacteriales(100)	Enterobacteriaceae(100)	unclassified(100)	0	0	0	0	0	0	0	1	0		0	0	0	0	0	0	0	0.00457624	0	0.00457624
	Otu01802	Proteobacteria(100)	Gammaproteobacteria(100)	Enterobacteriales(100)	Enterobacteriaceae(100)	Escherichia/Shigella(100)	0	0	0	0	0	0	0	1	0		0	0	0	0	0	0	0	0.00457624	0	0.00457624
	Otu01809	Proteobacteria(100)	Gammaproteobacteria(100)	Enterobacteriales(100)	Enterobacteriaceae(100)	Escherichia/Shigella(100)	0	0	0	0	0	0	0	1	0		0	0	0	0	0	0	0	0.00457624	0	0.00457624
	Otu01814	Proteobacteria(100)	Gammaproteobacteria(100)	Enterobacteriales(100)	Enterobacteriaceae(100)	unclassified(100)	0	0	0	0	0	0	0	1	0		0	0	0	0	0	0	0	0.00457624	0	0.00457624
	Otu01817	Proteobacteria(100)	Gammaproteobacteria(100)	Enterobacteriales(100)	Enterobacteriaceae(100)	Escherichia/Shigella(100)	0	0	0	0	0	0	0	1	0		0	0	0	0	0	0	0	0.00457624	0	0.00457624
	Otu01822	Proteobacteria(100)	Gammaproteobacteria(100)	Enterobacteriales(100)	Enterobacteriaceae(100)	unclassified(100)	0	0	0	0	0	0	0	1	0		0	0	0	0	0	0	0	0.00457624	0	0.00457624
	Otu01823	Proteobacteria(100)	Gammaproteobacteria(100)	Enterobacteriales(100)	Enterobacteriaceae(100)	Escherichia/Shigella(100)	0	0	0	0	0	0	0	1	0		0	0	0	0	0	0	0	0.00457624	0	0.00457624
	Otu01826	Proteobacteria(100)	Gammaproteobacteria(100)	Enterobacteriales(100)	Enterobacteriaceae(100)	Escherichia/Shigella(100)	0	0	0	0	0	0	0	1	0		0	0	0	0	0	0	0	0.00457624	0	0.00457624
	Otu01828	Proteobacteria(100)	Gammaproteobacteria(100)	Enterobacteriales(100)	Enterobacteriaceae(100)	Escherichia/Shigella(100)	0	0	0	0	0	0	0	1	0		0	0	0	0	0	0	0	0.00457624	0	0.00457624
	Otu01831	Proteobacteria(100)	Gammaproteobacteria(100)	Enterobacteriales(100)	Enterobacteriaceae(100)	Escherichia/Shigella(100)	0	0	0	0	0	0	0	1	0		0	0	0	0	0	0	0	0.00457624	0	0.00457624
	Otu01832	Proteobacteria(100)	Gammaproteobacteria(100)	Enterobacteriales(100)	Enterobacteriaceae(100)	Escherichia/Shigella(100)	0	0	0	0	0	0	0	1	0		0	0	0	0	0	0	0	0.00457624	0	0.00457624
	Otu01865	Chloroflexi(100)	Anaerolineae(100)	Anaerolineales(100)	Anaerolineaceae(100)	unclassified(100)	0	0	0	0	0	0	0	1	0		0	0	0	0	0	0	0	0.00457624	0	0.00457624
	Otu01886	Proteobacteria(100)	Gammaproteobacteria(100)	Enterobacteriales(100)	Enterobacteriaceae(100)	unclassified(100)	0	0	0	0	0	0	0	1	0		0	0	0	0	0	0	0	0.00457624	0	0.00457624
	Otu01893	Proteobacteria(100)	Gammaproteobacteria(100)	Enterobacteriales(100)	Enterobacteriaceae(100)	unclassified(100)	0	0	0	0	0	0	0	1	0		0	0	0	0	0	0	0	0.00457624	0	0.00457624
	Otu01894	Proteobacteria(100)	Gammaproteobacteria(100)	Enterobacteriales(100)	Enterobacteriaceae(100)	Escherichia/Shigella(100)	0	0	0	0	0	0	0	1	0		0	0	0	0	0	0	0	0.00457624	0	0.00457624
	Otu01900	Proteobacteria(100)	Gammaproteobacteria(100)	Enterobacteriales(100)	Enterobacteriaceae(100)	Escherichia/Shigella(100)	0	0	0	0	0	0	0	1	0		0	0	0	0	0	0	0	0.00457624	0	0.00457624
	Otu01905	Proteobacteria(100)	Gammaproteobacteria(100)	Enterobacteriales(100)	Enterobacteriaceae(100)	Escherichia/Shigella(100)	0	0	0	0	0	0	0	1	0		0	0	0	0	0	0	0	0.00457624	0	0.00457624
	Otu01916	Proteobacteria(100)	Gammaproteobacteria(100)	Enterobacteriales(100)	Enterobacteriaceae(100)	Escherichia/Shigella(100)	0	0	0	0	0	0	0	1	0		0	0	0	0	0	0	0	0.00457624	0	0.00457624
	Otu01942	Proteobacteria(100)	Gammaproteobacteria(100)	Enterobacteriales(100)	Enterobacteriaceae(100)	Escherichia/Shigella(100)	0	0	0	0	0	0	0	1	0		0	0	0	0	0	0	0	0.00457624	0	0.00457624
	Otu01949	Proteobacteria(100)	Gammaproteobacteria(100)	Enterobacteriales(100)	Enterobacteriaceae(100)	unclassified(100)	0	0	0	0	0	0	0	1	0		0	0	0	0	0	0	0	0.00457624	0	0.00457624
	Otu01955	Proteobacteria(100)	Gammaproteobacteria(100)	Enterobacteriales(100)	Enterobacteriaceae(100)	unclassified(100)	0	0	0	0	0	0	0	1	0		0	0	0	0	0	0	0	0.00457624	0	0.00457624
	Otu02000	Proteobacteria(100)	Gammaproteobacteria(100)	Enterobacteriales(100)	Enterobacteriaceae(100)	Escherichia/Shigella(100)	0	0	0	0	0	0	0	1	0		0	0	0	0	0	0	0	0.00457624	0	0.00457624
	Otu02002	Proteobacteria(100)	Gammaproteobacteria(100)	Enterobacteriales(100)	Enterobacteriaceae(100)	Escherichia/Shigella(100)	0	0	0	0	0	0	0	1	0		0	0	0	0	0	0	0	0.00457624	0	0.00457624
	Otu02022	Proteobacteria(100)	Gammaproteobacteria(100)	Enterobacteriales(100)	Enterobacteriaceae(100)	unclassified(100)	0	0	0	0	0	0	0	1	0		0	0	0	0	0	0	0	0.00457624	0	0.00457624
	Otu02035	Proteobacteria(100)	Gammaproteobacteria(100)	Enterobacteriales(100)	Enterobacteriaceae(100)	Escherichia/Shigella(100)	0	0	0	0	0	0	0	1	0		0	0	0	0	0	0	0	0.00457624	0	0.00457624
	Otu02041	Proteobacteria(100)	Gammaproteobacteria(100)	Enterobacteriales(100)	Enterobacteriaceae(100)	Escherichia/Shigella(100)	0	0	0	0	0	0	0	1	0		0	0	0	0	0	0	0	0.00457624	0	0.00457624
	Otu02078	Firmicutes(100)	Bacilli(100)	Lactobacillales(100)	Leuconostocaceae(100)	Leuconostoc(100)	0	0	0	0	0	0	0	1	0		0	0	0	0	0	0	0	0.00457624	0	0.00457624
	Otu02115	Firmicutes(100)	Bacilli(100)	Lactobacillales(100)	unclassified(100)	unclassified(100)	0	0	0	0	0	0	0	1	0		0	0	0	0	0	0	0	0.00457624	0	0.00457624
	Otu02123	Firmicutes(100)	Bacilli(100)	Lactobacillales(100)	Streptococcaceae(100)	Streptococcus(100)	0	0	0	0	0	0	0	1	0		0	0	0	0	0	0	0	0.00457624	0	0.00457624
	Otu02311	Firmicutes(100)	Bacilli(100)	Lactobacillales(100)	Lactobacillaceae(100)	Lactobacillus(100)	0	0	0	0	0	0	0	1	0		0	0	0	0	0	0	0	0.00457624	0	0.00457624
	Otu02313	Firmicutes(100)	Bacilli(100)	Lactobacillales(100)	Streptococcaceae(100)	Streptococcus(100)	0	0	0	0	0	0	0	1	0		0	0	0	0	0	0	0	0.00457624	0	0.00457624
	Otu02319	Firmicutes(100)	Bacilli(100)	Lactobacillales(100)	Streptococcaceae(100)	Streptococcus(100)	0	0	0	0	0	0	0	1	0		0	0	0	0	0	0	0	0.00457624	0	0.00457624
	Otu02330	Firmicutes(100)	Bacilli(100)	Lactobacillales(100)	unclassified(100)	unclassified(100)	0	0	0	0	0	0	0	1	0		0	0	0	0	0	0	0	0.00457624	0	0.00457624
	Otu02332	Firmicutes(100)	Bacilli(100)	Lactobacillales(100)	unclassified(100)	unclassified(100)	0	0	0	0	0	0	0	1	0		0	0	0	0	0	0	0	0.00457624	0	0.00457624
	Otu02339	Firmicutes(100)	Bacilli(100)	Lactobacillales(100)	Streptococcaceae(100)	Streptococcus(100)	0	0	0	0	0	0	0	1	0		0	0	0	0	0	0	0	0.00457624	0	0.00457624
	Otu02340	Firmicutes(100)	Bacilli(100)	Lactobacillales(100)	Streptococcaceae(100)	Streptococcus(100)	0	0	0	0	0	0	0	1	0		0	0	0	0	0	0	0	0.00457624	0	0.00457624
	Otu02373	Firmicutes(100)	Bacilli(100)	Lactobacillales(100)	Streptococcaceae(100)	unclassified(100)	0	0	0	0	0	0	0	1	0		0	0	0	0	0	0	0	0.00457624	0	0.00457624
	Otu00343	Proteobacteria(100)	Gammaproteobacteria(100)	Pasteurellales(100)	Pasteurellaceae(100)	unclassified(100)	0	0	0	0	0	0	0	0	1		0	0	0	0	0	0	0	0	0.00433764	0.00433764
	Otu00356	Bacteroidetes(100)	Flavobacteriia(100)	Flavobacteriales(100)	Flavobacteriaceae(100)	Chryseobacterium(100)	0	0	0	0	0	0	0	0	1		0	0	0	0	0	0	0	0	0.00433764	0.00433764
	Otu00422	Proteobacteria(100)	Gammaproteobacteria(100)	Enterobacteriales(100)	Enterobacteriaceae(100)	Escherichia/Shigella(100)	0	0	0	0	0	0	0	0	1		0	0	0	0	0	0	0	0	0.00433764	0.00433764
	Otu00497	Proteobacteria(100)	Gammaproteobacteria(100)	Enterobacteriales(100)	Enterobacteriaceae(100)	Escherichia/Shigella(100)	0	0	0	0	0	0	0	0	1		0	0	0	0	0	0	0	0	0.00433764	0.00433764
	Otu00564	Bacteroidetes(100)	Flavobacteriia(100)	Flavobacteriales(100)	Flavobacteriaceae(100)	Chryseobacterium(100)	0	0	0	0	0	0	0	0	1		0	0	0	0	0	0	0	0	0.00433764	0.00433764
	Otu00565	Bacteroidetes(100)	Flavobacteriia(100)	Flavobacteriales(100)	Flavobacteriaceae(100)	Chryseobacterium(100)	0	0	0	0	0	0	0	0	1		0	0	0	0	0	0	0	0	0.00433764	0.00433764
	Otu00580	Actinobacteria(100)	Actinobacteria(100)	Actinomycetales(100)	Intrasporangiaceae(100)	unclassified(100)	0	0	0	0	0	0	0	0	1		0	0	0	0	0	0	0	0	0.00433764	0.00433764
	Otu00638	Proteobacteria(100)	Gammaproteobacteria(100)	Xanthomonadales(100)	Xanthomonadaceae(100)	Rhodanobacter(100)	0	0	0	0	0	0	0	0	1		0	0	0	0	0	0	0	0	0.00433764	0.00433764
	Otu00639	Proteobacteria(100)	Alphaproteobacteria(100)	Rhodospirillales(100)	Acetobacteraceae(100)	Acetobacter(100)	0	0	0	0	0	0	0	0	1		0	0	0	0	0	0	0	0	0.00433764	0.00433764
	Otu00642	Proteobacteria(100)	Gammaproteobacteria(100)	Vibrionales(100)	Vibrionaceae(100)	Vibrio(100)	0	0	0	0	0	0	0	0	1		0	0	0	0	0	0	0	0	0.00433764	0.00433764
	Otu00660	Proteobacteria(100)	Gammaproteobacteria(100)	Xanthomonadales(100)	Xanthomonadaceae(100)	Stenotrophomonas(100)	0	0	0	0	0	0	0	0	1		0	0	0	0	0	0	0	0	0.00433764	0.00433764
	Otu00671	Proteobacteria(100)	Gammaproteobacteria(100)	Xanthomonadales(100)	Xanthomonadaceae(100)	Luteimonas(100)	0	0	0	0	0	0	0	0	1		0	0	0	0	0	0	0	0	0.00433764	0.00433764
	Otu00673	Proteobacteria(100)	Gammaproteobacteria(100)	Xanthomonadales(100)	Xanthomonadaceae(100)	Pseudoxanthomonas(100)	0	0	0	0	0	0	0	0	1		0	0	0	0	0	0	0	0	0.00433764	0.00433764
	Otu00683	Firmicutes(100)	Clostridia(100)	Clostridiales(100)	unclassified(100)	unclassified(100)	0	0	0	0	0	0	0	0	1		0	0	0	0	0	0	0	0	0.00433764	0.00433764
	Otu00684	Firmicutes(100)	Clostridia(100)	Clostridiales(100)	Clostridiaceae_1(100)	unclassified(100)	0	0	0	0	0	0	0	0	1		0	0	0	0	0	0	0	0	0.00433764	0.00433764
	Otu00686	Firmicutes(100)	Clostridia(100)	Clostridiales(100)	Clostridiaceae_1(100)	unclassified(100)	0	0	0	0	0	0	0	0	1		0	0	0	0	0	0	0	0	0.00433764	0.00433764
	Otu00708	Firmicutes(100)	Clostridia(100)	Clostridiales(100)	Clostridiaceae_1(100)	unclassified(100)	0	0	0	0	0	0	0	0	1		0	0	0	0	0	0	0	0	0.00433764	0.00433764
	Otu00732	Firmicutes(100)	Clostridia(100)	Clostridiales(100)	Lachnospiraceae(100)	Clostridium_XlVb(100)	0	0	0	0	0	0	0	0	1		0	0	0	0	0	0	0	0	0.00433764	0.00433764
	Otu00738	Firmicutes(100)	Clostridia(100)	Clostridiales(100)	Clostridiaceae_1(100)	unclassified(100)	0	0	0	0	0	0	0	0	1		0	0	0	0	0	0	0	0	0.00433764	0.00433764
	Otu00831	Firmicutes(100)	unclassified(100)	unclassified(100)	unclassified(100)	unclassified(100)	0	0	0	0	0	0	0	0	1		0	0	0	0	0	0	0	0	0.00433764	0.00433764
	Otu00832	Firmicutes(100)	unclassified(100)	unclassified(100)	unclassified(100)	unclassified(100)	0	0	0	0	0	0	0	0	1		0	0	0	0	0	0	0	0	0.00433764	0.00433764
	Otu00833	Firmicutes(100)	unclassified(100)	unclassified(100)	unclassified(100)	unclassified(100)	0	0	0	0	0	0	0	0	1		0	0	0	0	0	0	0	0	0.00433764	0.00433764
	Otu00990	Proteobacteria(100)	Epsilonproteobacteria(100)	Campylobacterales(100)	Helicobacteraceae(100)	Helicobacter(100)	0	0	0	0	0	0	0	0	1		0	0	0	0	0	0	0	0	0.00433764	0.00433764
	Otu00991	Proteobacteria(100)	Epsilonproteobacteria(100)	Campylobacterales(100)	Helicobacteraceae(100)	Helicobacter(100)	0	0	0	0	0	0	0	0	1		0	0	0	0	0	0	0	0	0.00433764	0.00433764
	Otu01012	unclassified(100)	unclassified(100)	unclassified(100)	unclassified(100)	unclassified(100)	0	0	0	0	0	0	0	0	1		0	0	0	0	0	0	0	0	0.00433764	0.00433764
	Otu01048	unclassified(100)	unclassified(100)	unclassified(100)	unclassified(100)	unclassified(100)	0	0	0	0	0	0	0	0	1		0	0	0	0	0	0	0	0	0.00433764	0.00433764
	Otu01056	unclassified(100)	unclassified(100)	unclassified(100)	unclassified(100)	unclassified(100)	0	0	0	0	0	0	0	0	1		0	0	0	0	0	0	0	0	0.00433764	0.00433764
	Otu01071	Bacteroidetes(100)	Flavobacteriia(100)	Flavobacteriales(100)	Flavobacteriaceae(100)	Flavobacterium(100)	0	0	0	0	0	0	0	0	1		0	0	0	0	0	0	0	0	0.00433764	0.00433764
	Otu01073	Bacteroidetes(100)	Flavobacteriia(100)	Flavobacteriales(100)	Flavobacteriaceae(100)	Flavobacterium(100)	0	0	0	0	0	0	0	0	1		0	0	0	0	0	0	0	0	0.00433764	0.00433764
	Otu01089	Bacteroidetes(100)	Sphingobacteriia(100)	Sphingobacteriales(100)	Cyclobacteriaceae(100)	Algoriphagus(100)	0	0	0	0	0	0	0	0	1		0	0	0	0	0	0	0	0	0.00433764	0.00433764
	Otu01090	Bacteroidetes(100)	Sphingobacteriia(100)	Sphingobacteriales(100)	Cyclobacteriaceae(100)	Algoriphagus(100)	0	0	0	0	0	0	0	0	1		0	0	0	0	0	0	0	0	0.00433764	0.00433764
	Otu01092	Bacteroidetes(100)	Sphingobacteriia(100)	Sphingobacteriales(100)	Sphingobacteriaceae(100)	unclassified(100)	0	0	0	0	0	0	0	0	1		0	0	0	0	0	0	0	0	0.00433764	0.00433764
	Otu01129	Proteobacteria(100)	Gammaproteobacteria(100)	Pseudomonadales(100)	Moraxellaceae(100)	Acinetobacter(100)	0	0	0	0	0	0	0	0	1		0	0	0	0	0	0	0	0	0.00433764	0.00433764
	Otu01160	Proteobacteria(100)	unclassified(100)	unclassified(100)	unclassified(100)	unclassified(100)	0	0	0	0	0	0	0	0	1		0	0	0	0	0	0	0	0	0.00433764	0.00433764
	Otu01161	Proteobacteria(100)	unclassified(100)	unclassified(100)	unclassified(100)	unclassified(100)	0	0	0	0	0	0	0	0	1		0	0	0	0	0	0	0	0	0.00433764	0.00433764
	Otu01229	Proteobacteria(100)	Gammaproteobacteria(100)	Aeromonadales(100)	Succinivibrionaceae(100)	Succinivibrio(100)	0	0	0	0	0	0	0	0	1		0	0	0	0	0	0	0	0	0.00433764	0.00433764
	Otu01230	Proteobacteria(100)	Gammaproteobacteria(100)	Aeromonadales(100)	Succinivibrionaceae(100)	Succinivibrio(100)	0	0	0	0	0	0	0	0	1		0	0	0	0	0	0	0	0	0.00433764	0.00433764
	Otu01241	Candidatus_Saccharibacteria(100)	unclassified(100)	unclassified(100)	unclassified(100)	unclassified(100)	0	0	0	0	0	0	0	0	1		0	0	0	0	0	0	0	0	0.00433764	0.00433764
	Otu01315	Bacteroidetes(100)	Bacteroidia(100)	Bacteroidales(100)	Porphyromonadaceae(100)	Petrimonas(100)	0	0	0	0	0	0	0	0	1		0	0	0	0	0	0	0	0	0.00433764	0.00433764
	Otu01354	Actinobacteria(100)	Actinobacteria(100)	Actinomycetales(100)	Dietziaceae(100)	Dietzia(100)	0	0	0	0	0	0	0	0	1		0	0	0	0	0	0	0	0	0.00433764	0.00433764
	Otu01357	Actinobacteria(100)	Actinobacteria(100)	Actinomycetales(100)	Propionibacteriaceae(100)	unclassified(100)	0	0	0	0	0	0	0	0	1		0	0	0	0	0	0	0	0	0.00433764	0.00433764
	Otu01390	Firmicutes(100)	Erysipelotrichia(100)	Erysipelotrichales(100)	Erysipelotrichaceae(100)	Turicibacter(100)	0	0	0	0	0	0	0	0	1		0	0	0	0	0	0	0	0	0.00433764	0.00433764
	Otu01401	Firmicutes(100)	Erysipelotrichia(100)	Erysipelotrichales(100)	Erysipelotrichaceae(100)	Turicibacter(100)	0	0	0	0	0	0	0	0	1		0	0	0	0	0	0	0	0	0.00433764	0.00433764
	Otu01414	Firmicutes(100)	Erysipelotrichia(100)	Erysipelotrichales(100)	Erysipelotrichaceae(100)	Turicibacter(100)	0	0	0	0	0	0	0	0	1		0	0	0	0	0	0	0	0	0.00433764	0.00433764
	Otu01420	Firmicutes(100)	Erysipelotrichia(100)	Erysipelotrichales(100)	Erysipelotrichaceae(100)	Turicibacter(100)	0	0	0	0	0	0	0	0	1		0	0	0	0	0	0	0	0	0.00433764	0.00433764
	Otu01424	Actinobacteria(100)	Actinobacteria(100)	Actinomycetales(100)	Sanguibacteraceae(100)	Sanguibacter(100)	0	0	0	0	0	0	0	0	1		0	0	0	0	0	0	0	0	0.00433764	0.00433764
	Otu01425	Actinobacteria(100)	Actinobacteria(100)	Actinomycetales(100)	Propionibacteriaceae(100)	unclassified(100)	0	0	0	0	0	0	0	0	1		0	0	0	0	0	0	0	0	0.00433764	0.00433764
	Otu01426	Actinobacteria(100)	Actinobacteria(100)	Actinomycetales(100)	Intrasporangiaceae(100)	unclassified(100)	0	0	0	0	0	0	0	0	1		0	0	0	0	0	0	0	0	0.00433764	0.00433764
	Otu01428	Actinobacteria(100)	Actinobacteria(100)	Actinomycetales(100)	Brevibacteriaceae(100)	Brevibacterium(100)	0	0	0	0	0	0	0	0	1		0	0	0	0	0	0	0	0	0.00433764	0.00433764
	Otu01432	Actinobacteria(100)	Actinobacteria(100)	Actinomycetales(100)	Micrococcaceae(100)	Arthrobacter(100)	0	0	0	0	0	0	0	0	1		0	0	0	0	0	0	0	0	0.00433764	0.00433764
	Otu01506	Proteobacteria(100)	Gammaproteobacteria(100)	Enterobacteriales(100)	Enterobacteriaceae(100)	unclassified(100)	0	0	0	0	0	0	0	0	1		0	0	0	0	0	0	0	0	0.00433764	0.00433764
	Otu01516	Proteobacteria(100)	Gammaproteobacteria(100)	Enterobacteriales(100)	Enterobacteriaceae(100)	Escherichia/Shigella(100)	0	0	0	0	0	0	0	0	1		0	0	0	0	0	0	0	0	0.00433764	0.00433764
	Otu01526	Proteobacteria(100)	Gammaproteobacteria(100)	Enterobacteriales(100)	Enterobacteriaceae(100)	Escherichia/Shigella(100)	0	0	0	0	0	0	0	0	1		0	0	0	0	0	0	0	0	0.00433764	0.00433764
	Otu01587	Proteobacteria(100)	Gammaproteobacteria(100)	Enterobacteriales(100)	Enterobacteriaceae(100)	Escherichia/Shigella(100)	0	0	0	0	0	0	0	0	1		0	0	0	0	0	0	0	0	0.00433764	0.00433764
	Otu01723	Proteobacteria(100)	Gammaproteobacteria(100)	unclassified(100)	unclassified(100)	unclassified(100)	0	0	0	0	0	0	0	0	1		0	0	0	0	0	0	0	0	0.00433764	0.00433764
	Otu01774	Proteobacteria(100)	Gammaproteobacteria(100)	Enterobacteriales(100)	Enterobacteriaceae(100)	unclassified(100)	0	0	0	0	0	0	0	0	1		0	0	0	0	0	0	0	0	0.00433764	0.00433764
	Otu01791	Proteobacteria(100)	Gammaproteobacteria(100)	Enterobacteriales(100)	Enterobacteriaceae(100)	Escherichia/Shigella(100)	0	0	0	0	0	0	0	0	1		0	0	0	0	0	0	0	0	0.00433764	0.00433764
	Otu01793	Proteobacteria(100)	Gammaproteobacteria(100)	Enterobacteriales(100)	Enterobacteriaceae(100)	unclassified(100)	0	0	0	0	0	0	0	0	1		0	0	0	0	0	0	0	0	0.00433764	0.00433764
	Otu01820	Proteobacteria(100)	Gammaproteobacteria(100)	Enterobacteriales(100)	Enterobacteriaceae(100)	unclassified(100)	0	0	0	0	0	0	0	0	1		0	0	0	0	0	0	0	0	0.00433764	0.00433764
	Otu01821	Proteobacteria(100)	Gammaproteobacteria(100)	Enterobacteriales(100)	Enterobacteriaceae(100)	Escherichia/Shigella(100)	0	0	0	0	0	0	0	0	1		0	0	0	0	0	0	0	0	0.00433764	0.00433764
	Otu01824	Proteobacteria(100)	Gammaproteobacteria(100)	Enterobacteriales(100)	Enterobacteriaceae(100)	unclassified(100)	0	0	0	0	0	0	0	0	1		0	0	0	0	0	0	0	0	0.00433764	0.00433764
	Otu01847	Parcubacteria(100)	unclassified(100)	unclassified(100)	unclassified(100)	unclassified(100)	0	0	0	0	0	0	0	0	1		0	0	0	0	0	0	0	0	0.00433764	0.00433764
	Otu01866	Chloroflexi(100)	Caldilineae(100)	Caldilineales(100)	Caldilineaceae(100)	Litorilinea(100)	0	0	0	0	0	0	0	0	1		0	0	0	0	0	0	0	0	0.00433764	0.00433764
	Otu01912	Proteobacteria(100)	Gammaproteobacteria(100)	Enterobacteriales(100)	Enterobacteriaceae(100)	Escherichia/Shigella(100)	0	0	0	0	0	0	0	0	1		0	0	0	0	0	0	0	0	0.00433764	0.00433764
	Otu01964	Proteobacteria(100)	Gammaproteobacteria(100)	Enterobacteriales(100)	Enterobacteriaceae(100)	Escherichia/Shigella(100)	0	0	0	0	0	0	0	0	1		0	0	0	0	0	0	0	0	0.00433764	0.00433764
	Otu02013	Proteobacteria(100)	Gammaproteobacteria(100)	Enterobacteriales(100)	Enterobacteriaceae(100)	unclassified(100)	0	0	0	0	0	0	0	0	1		0	0	0	0	0	0	0	0	0.00433764	0.00433764
	Otu02018	Proteobacteria(100)	Gammaproteobacteria(100)	Enterobacteriales(100)	Enterobacteriaceae(100)	unclassified(100)	0	0	0	0	0	0	0	0	1		0	0	0	0	0	0	0	0	0.00433764	0.00433764
	Otu02030	Proteobacteria(100)	Gammaproteobacteria(100)	Enterobacteriales(100)	Enterobacteriaceae(100)	unclassified(100)	0	0	0	0	0	0	0	0	1		0	0	0	0	0	0	0	0	0.00433764	0.00433764
	Otu02051	Proteobacteria(100)	Gammaproteobacteria(100)	Enterobacteriales(100)	Enterobacteriaceae(100)	Escherichia/Shigella(100)	0	0	0	0	0	0	0	0	1		0	0	0	0	0	0	0	0	0.00433764	0.00433764
	Otu02059	Proteobacteria(100)	Gammaproteobacteria(100)	Enterobacteriales(100)	Enterobacteriaceae(100)	Escherichia/Shigella(100)	0	0	0	0	0	0	0	0	1		0	0	0	0	0	0	0	0	0.00433764	0.00433764
	Otu02073	Proteobacteria(100)	Gammaproteobacteria(100)	Enterobacteriales(100)	Enterobacteriaceae(100)	Escherichia/Shigella(100)	0	0	0	0	0	0	0	0	1		0	0	0	0	0	0	0	0	0.00433764	0.00433764
	Otu02210	Proteobacteria(100)	Betaproteobacteria(100)	Neisseriales(100)	Neisseriaceae(100)	Neisseria(100)	0	0	0	0	0	0	0	0	1		0	0	0	0	0	0	0	0	0.00433764	0.00433764
	Otu02352	Firmicutes(100)	Bacilli(100)	Lactobacillales(100)	unclassified(100)	unclassified(100)	0	0	0	0	0	0	0	0	1		0	0	0	0	0	0	0	0	0.00433764	0.00433764
	Otu02353	Firmicutes(100)	Bacilli(100)	Lactobacillales(100)	Streptococcaceae(100)	Streptococcus(100)	0	0	0	0	0	0	0	0	1		0	0	0	0	0	0	0	0	0.00433764	0.00433764
	Otu02354	Firmicutes(100)	Bacilli(100)	Lactobacillales(100)	Leuconostocaceae(100)	Leuconostoc(100)	0	0	0	0	0	0	0	0	1		0	0	0	0	0	0	0	0	0.00433764	0.00433764
	Otu02359	Firmicutes(100)	Bacilli(100)	Lactobacillales(100)	unclassified(100)	unclassified(100)	0	0	0	0	0	0	0	0	1		0	0	0	0	0	0	0	0	0.00433764	0.00433764
	Otu02380	Firmicutes(100)	Bacilli(100)	Lactobacillales(100)	Streptococcaceae(100)	Streptococcus(100)	0	0	0	0	0	0	0	0	1		0	0	0	0	0	0	0	0	0.00433764	0.00433764
	Otu02384	Firmicutes(100)	Bacilli(100)	Lactobacillales(100)	Streptococcaceae(100)	Streptococcus(100)	0	0	0	0	0	0	0	0	1		0	0	0	0	0	0	0	0	0.00433764	0.00433764
	Otu02386	Firmicutes(100)	Bacilli(100)	Lactobacillales(100)	Streptococcaceae(100)	Streptococcus(100)	0	0	0	0	0	0	0	0	1		0	0	0	0	0	0	0	0	0.00433764	0.00433764
	Otu00014	Bacteroidetes(100)	Bacteroidia(100)	Bacteroidales(100)	Porphyromonadaceae(100)	Parabacteroides(100)	0	0	0	1	0	0	0	0	0		0	0	0	0.00325468	0	0	0	0	0	0.00325468
	Otu00055	Firmicutes(100)	Clostridia(100)	Clostridiales(100)	Lachnospiraceae(100)	unclassified(100)	0	0	0	1	0	0	0	0	0		0	0	0	0.00325468	0	0	0	0	0	0.00325468
	Otu00070	Actinobacteria(100)	Actinobacteria(100)	Coriobacteriales(100)	Coriobacteriaceae(100)	Eggerthella(100)	0	0	0	1	0	0	0	0	0		0	0	0	0.00325468	0	0	0	0	0	0.00325468
	Otu00097	Proteobacteria(100)	Gammaproteobacteria(100)	Enterobacteriales(100)	Enterobacteriaceae(100)	unclassified(100)	0	0	0	1	0	0	0	0	0		0	0	0	0.00325468	0	0	0	0	0	0.00325468
	Otu00257	Proteobacteria(100)	Gammaproteobacteria(100)	Enterobacteriales(100)	Enterobacteriaceae(100)	unclassified(100)	0	0	0	1	0	0	0	0	0		0	0	0	0.00325468	0	0	0	0	0	0.00325468
	Otu00272	Firmicutes(100)	Bacilli(100)	Lactobacillales(100)	Enterococcaceae(100)	Enterococcus(75)	0	0	0	1	0	0	0	0	0		0	0	0	0.00325468	0	0	0	0	0	0.00325468
	Otu00295	Proteobacteria(100)	Gammaproteobacteria(100)	Enterobacteriales(100)	Enterobacteriaceae(100)	Proteus(100)	0	0	0	1	0	0	0	0	0		0	0	0	0.00325468	0	0	0	0	0	0.00325468
	Otu00311	Firmicutes(100)	Bacilli(100)	Lactobacillales(100)	Streptococcaceae(100)	Streptococcus(100)	0	0	0	1	0	0	0	0	0		0	0	0	0.00325468	0	0	0	0	0	0.00325468
	Otu00417	Proteobacteria(100)	Betaproteobacteria(100)	Neisseriales(100)	Neisseriaceae(100)	Neisseria(100)	0	0	0	1	0	0	0	0	0		0	0	0	0.00325468	0	0	0	0	0	0.00325468
	Otu00441	Firmicutes(100)	Bacilli(100)	Lactobacillales(100)	Leuconostocaceae(100)	Leuconostoc(100)	0	0	0	1	0	0	0	0	0		0	0	0	0.00325468	0	0	0	0	0	0.00325468
	Otu00506	Firmicutes(100)	Clostridia(100)	Clostridiales(100)	Lachnospiraceae(100)	Clostridium_XlVa(100)	0	0	0	1	0	0	0	0	0		0	0	0	0.00325468	0	0	0	0	0	0.00325468
	Otu00514	Firmicutes(100)	Clostridia(100)	Clostridiales(100)	Clostridiaceae_1(100)	Clostridium_sensu_stricto(100)	0	0	0	1	0	0	0	0	0		0	0	0	0.00325468	0	0	0	0	0	0.00325468
	Otu00526	Proteobacteria(100)	Alphaproteobacteria(100)	Rhizobiales(100)	Methylobacteriaceae(100)	Methylobacterium(100)	0	0	0	1	0	0	0	0	0		0	0	0	0.00325468	0	0	0	0	0	0.00325468
	Otu00563	Proteobacteria(100)	Gammaproteobacteria(100)	Enterobacteriales(100)	Enterobacteriaceae(100)	unclassified(100)	0	0	0	1	0	0	0	0	0		0	0	0	0.00325468	0	0	0	0	0	0.00325468
	Otu00583	Actinobacteria(100)	Actinobacteria(100)	Actinomycetales(100)	Corynebacteriaceae(100)	Corynebacterium(100)	0	0	0	1	0	0	0	0	0		0	0	0	0.00325468	0	0	0	0	0	0.00325468
	Otu00592	unclassified(100)	unclassified(100)	unclassified(100)	unclassified(100)	unclassified(100)	0	0	0	1	0	0	0	0	0		0	0	0	0.00325468	0	0	0	0	0	0.00325468
	Otu00594	unclassified(100)	unclassified(100)	unclassified(100)	unclassified(100)	unclassified(100)	0	0	0	1	0	0	0	0	0		0	0	0	0.00325468	0	0	0	0	0	0.00325468
	Otu00607	Firmicutes(100)	Bacilli(100)	Lactobacillales(100)	Enterococcaceae(100)	Enterococcus(100)	0	0	0	1	0	0	0	0	0		0	0	0	0.00325468	0	0	0	0	0	0.00325468
	Otu00692	Bacteroidetes(100)	Bacteroidia(100)	Bacteroidales(100)	Porphyromonadaceae(100)	Dysgonomonas(100)	0	0	0	1	0	0	0	0	0		0	0	0	0.00325468	0	0	0	0	0	0.00325468
	Otu00779	Firmicutes(100)	Clostridia(100)	Clostridiales(100)	unclassified(100)	unclassified(100)	0	0	0	1	0	0	0	0	0		0	0	0	0.00325468	0	0	0	0	0	0.00325468
	Otu00888	Firmicutes(100)	Clostridia(100)	Clostridiales(100)	Clostridiaceae_1(100)	unclassified(100)	0	0	0	1	0	0	0	0	0		0	0	0	0.00325468	0	0	0	0	0	0.00325468
	Otu00889	Firmicutes(100)	Clostridia(100)	Clostridiales(100)	unclassified(100)	unclassified(100)	0	0	0	1	0	0	0	0	0		0	0	0	0.00325468	0	0	0	0	0	0.00325468
	Otu00890	Firmicutes(100)	Clostridia(100)	Clostridiales(100)	Clostridiaceae_1(100)	Clostridium_sensu_stricto(100)	0	0	0	1	0	0	0	0	0		0	0	0	0.00325468	0	0	0	0	0	0.00325468
	Otu00891	Firmicutes(100)	Clostridia(100)	Clostridiales(100)	Clostridiaceae_1(100)	unclassified(100)	0	0	0	1	0	0	0	0	0		0	0	0	0.00325468	0	0	0	0	0	0.00325468
	Otu00893	Firmicutes(100)	Clostridia(100)	Clostridiales(100)	unclassified(100)	unclassified(100)	0	0	0	1	0	0	0	0	0		0	0	0	0.00325468	0	0	0	0	0	0.00325468
	Otu00895	Firmicutes(100)	Clostridia(100)	Clostridiales(100)	unclassified(100)	unclassified(100)	0	0	0	1	0	0	0	0	0		0	0	0	0.00325468	0	0	0	0	0	0.00325468
	Otu00898	Firmicutes(100)	Clostridia(100)	Clostridiales(100)	Defluviitaleaceae(100)	Defluviitalea(100)	0	0	0	1	0	0	0	0	0		0	0	0	0.00325468	0	0	0	0	0	0.00325468
	Otu00909	Firmicutes(100)	Clostridia(100)	Clostridiales(100)	Ruminococcaceae(100)	unclassified(100)	0	0	0	1	0	0	0	0	0		0	0	0	0.00325468	0	0	0	0	0	0.00325468
	Otu00917	Firmicutes(100)	Clostridia(100)	Clostridiales(100)	Clostridiaceae_1(100)	unclassified(100)	0	0	0	1	0	0	0	0	0		0	0	0	0.00325468	0	0	0	0	0	0.00325468
	Otu00918	Firmicutes(100)	Clostridia(100)	Clostridiales(100)	Eubacteriaceae(100)	unclassified(100)	0	0	0	1	0	0	0	0	0		0	0	0	0.00325468	0	0	0	0	0	0.00325468
	Otu00920	Firmicutes(100)	Clostridia(100)	Clostridiales(100)	Clostridiaceae_1(100)	unclassified(100)	0	0	0	1	0	0	0	0	0		0	0	0	0.00325468	0	0	0	0	0	0.00325468
	Otu00922	Firmicutes(100)	Clostridia(100)	Clostridiales(100)	Clostridiaceae_1(100)	unclassified(100)	0	0	0	1	0	0	0	0	0		0	0	0	0.00325468	0	0	0	0	0	0.00325468
	Otu00923	Firmicutes(100)	Clostridia(100)	Clostridiales(100)	unclassified(100)	unclassified(100)	0	0	0	1	0	0	0	0	0		0	0	0	0.00325468	0	0	0	0	0	0.00325468
	Otu00924	Firmicutes(100)	Clostridia(100)	Clostridiales(100)	Peptostreptococcaceae(100)	Clostridium_XI(100)	0	0	0	1	0	0	0	0	0		0	0	0	0.00325468	0	0	0	0	0	0.00325468
	Otu00925	Firmicutes(100)	Clostridia(100)	Clostridiales(100)	Clostridiaceae_1(100)	unclassified(100)	0	0	0	1	0	0	0	0	0		0	0	0	0.00325468	0	0	0	0	0	0.00325468
	Otu00926	Firmicutes(100)	Clostridia(100)	Clostridiales(100)	Clostridiaceae_1(100)	unclassified(100)	0	0	0	1	0	0	0	0	0		0	0	0	0.00325468	0	0	0	0	0	0.00325468
	Otu00927	Firmicutes(100)	Clostridia(100)	Clostridiales(100)	Clostridiaceae_1(100)	Clostridium_sensu_stricto(100)	0	0	0	1	0	0	0	0	0		0	0	0	0.00325468	0	0	0	0	0	0.00325468
	Otu00928	Firmicutes(100)	Clostridia(100)	Clostridiales(100)	Peptostreptococcaceae(100)	Clostridium_XI(100)	0	0	0	1	0	0	0	0	0		0	0	0	0.00325468	0	0	0	0	0	0.00325468
	Otu00929	Firmicutes(100)	Clostridia(100)	Clostridiales(100)	Clostridiaceae_1(100)	unclassified(100)	0	0	0	1	0	0	0	0	0		0	0	0	0.00325468	0	0	0	0	0	0.00325468
	Otu00930	Firmicutes(100)	Clostridia(100)	Clostridiales(100)	Clostridiaceae_1(100)	unclassified(100)	0	0	0	1	0	0	0	0	0		0	0	0	0.00325468	0	0	0	0	0	0.00325468
	Otu00931	Firmicutes(100)	Clostridia(100)	Clostridiales(100)	unclassified(100)	unclassified(100)	0	0	0	1	0	0	0	0	0		0	0	0	0.00325468	0	0	0	0	0	0.00325468
	Otu00983	Proteobacteria(100)	Alphaproteobacteria(100)	Sphingomonadales(100)	unclassified(100)	unclassified(100)	0	0	0	1	0	0	0	0	0		0	0	0	0.00325468	0	0	0	0	0	0.00325468
	Otu01011	unclassified(100)	unclassified(100)	unclassified(100)	unclassified(100)	unclassified(100)	0	0	0	1	0	0	0	0	0		0	0	0	0.00325468	0	0	0	0	0	0.00325468
	Otu01014	unclassified(100)	unclassified(100)	unclassified(100)	unclassified(100)	unclassified(100)	0	0	0	1	0	0	0	0	0		0	0	0	0.00325468	0	0	0	0	0	0.00325468
	Otu01061	unclassified(100)	unclassified(100)	unclassified(100)	unclassified(100)	unclassified(100)	0	0	0	1	0	0	0	0	0		0	0	0	0.00325468	0	0	0	0	0	0.00325468
	Otu01062	unclassified(100)	unclassified(100)	unclassified(100)	unclassified(100)	unclassified(100)	0	0	0	1	0	0	0	0	0		0	0	0	0.00325468	0	0	0	0	0	0.00325468
	Otu01111	Actinobacteria(100)	Actinobacteria(100)	Solirubrobacterales(100)	Patulibacteraceae(100)	Patulibacter(100)	0	0	0	1	0	0	0	0	0		0	0	0	0.00325468	0	0	0	0	0	0.00325468
	Otu01136	Proteobacteria(100)	Gammaproteobacteria(100)	Pseudomonadales(100)	Pseudomonadaceae(100)	Pseudomonas(100)	0	0	0	1	0	0	0	0	0		0	0	0	0.00325468	0	0	0	0	0	0.00325468
	Otu01149	Proteobacteria(100)	Alphaproteobacteria(100)	Rhizobiales(100)	unclassified(100)	unclassified(100)	0	0	0	1	0	0	0	0	0		0	0	0	0.00325468	0	0	0	0	0	0.00325468
	Otu01188	Proteobacteria(100)	Deltaproteobacteria(100)	Desulfovibrionales(100)	Desulfovibrionaceae(100)	Bilophila(100)	0	0	0	1	0	0	0	0	0		0	0	0	0.00325468	0	0	0	0	0	0.00325468
	Otu01232	Candidatus_Saccharibacteria(100)	unclassified(100)	unclassified(100)	unclassified(100)	unclassified(100)	0	0	0	1	0	0	0	0	0		0	0	0	0.00325468	0	0	0	0	0	0.00325468
	Otu01243	Candidatus_Saccharibacteria(100)	unclassified(100)	unclassified(100)	unclassified(100)	unclassified(100)	0	0	0	1	0	0	0	0	0		0	0	0	0.00325468	0	0	0	0	0	0.00325468
	Otu01309	Candidatus_Saccharibacteria(100)	unclassified(100)	unclassified(100)	unclassified(100)	unclassified(100)	0	0	0	1	0	0	0	0	0		0	0	0	0.00325468	0	0	0	0	0	0.00325468
	Otu01329	Actinobacteria(100)	Actinobacteria(100)	Actinomycetales(100)	Micrococcaceae(100)	unclassified(100)	0	0	0	1	0	0	0	0	0		0	0	0	0.00325468	0	0	0	0	0	0.00325468
	Otu01430	Actinobacteria(100)	Actinobacteria(100)	Actinomycetales(100)	Propionibacteriaceae(100)	Micropruina(100)	0	0	0	1	0	0	0	0	0		0	0	0	0.00325468	0	0	0	0	0	0.00325468
	Otu01442	Actinobacteria(100)	Actinobacteria(100)	Actinomycetales(100)	Microbacteriaceae(100)	unclassified(100)	0	0	0	1	0	0	0	0	0		0	0	0	0.00325468	0	0	0	0	0	0.00325468
	Otu01455	Proteobacteria(100)	Gammaproteobacteria(100)	Enterobacteriales(100)	Enterobacteriaceae(100)	Escherichia/Shigella(100)	0	0	0	1	0	0	0	0	0		0	0	0	0.00325468	0	0	0	0	0	0.00325468
	Otu01456	Proteobacteria(100)	Gammaproteobacteria(100)	Enterobacteriales(100)	Enterobacteriaceae(100)	Escherichia/Shigella(100)	0	0	0	1	0	0	0	0	0		0	0	0	0.00325468	0	0	0	0	0	0.00325468
	Otu01457	Proteobacteria(100)	Gammaproteobacteria(100)	Enterobacteriales(100)	Enterobacteriaceae(100)	Escherichia/Shigella(100)	0	0	0	1	0	0	0	0	0		0	0	0	0.00325468	0	0	0	0	0	0.00325468
	Otu01462	Proteobacteria(100)	Gammaproteobacteria(100)	Enterobacteriales(100)	Enterobacteriaceae(100)	Escherichia/Shigella(100)	0	0	0	1	0	0	0	0	0		0	0	0	0.00325468	0	0	0	0	0	0.00325468
	Otu01464	Proteobacteria(100)	Gammaproteobacteria(100)	Enterobacteriales(100)	Enterobacteriaceae(100)	Escherichia/Shigella(100)	0	0	0	1	0	0	0	0	0		0	0	0	0.00325468	0	0	0	0	0	0.00325468
	Otu01491	Proteobacteria(100)	Gammaproteobacteria(100)	Enterobacteriales(100)	Enterobacteriaceae(100)	Escherichia/Shigella(100)	0	0	0	1	0	0	0	0	0		0	0	0	0.00325468	0	0	0	0	0	0.00325468
	Otu01494	Proteobacteria(100)	Gammaproteobacteria(100)	Enterobacteriales(100)	Enterobacteriaceae(100)	Escherichia/Shigella(100)	0	0	0	1	0	0	0	0	0		0	0	0	0.00325468	0	0	0	0	0	0.00325468
	Otu01521	Proteobacteria(100)	Gammaproteobacteria(100)	Enterobacteriales(100)	Enterobacteriaceae(100)	Escherichia/Shigella(100)	0	0	0	1	0	0	0	0	0		0	0	0	0.00325468	0	0	0	0	0	0.00325468
	Otu01528	Proteobacteria(100)	Gammaproteobacteria(100)	Enterobacteriales(100)	Enterobacteriaceae(100)	unclassified(100)	0	0	0	1	0	0	0	0	0		0	0	0	0.00325468	0	0	0	0	0	0.00325468
	Otu01540	Proteobacteria(100)	Gammaproteobacteria(100)	Enterobacteriales(100)	Enterobacteriaceae(100)	Escherichia/Shigella(100)	0	0	0	1	0	0	0	0	0		0	0	0	0.00325468	0	0	0	0	0	0.00325468
	Otu01558	Proteobacteria(100)	Gammaproteobacteria(100)	Enterobacteriales(100)	Enterobacteriaceae(100)	Escherichia/Shigella(100)	0	0	0	1	0	0	0	0	0		0	0	0	0.00325468	0	0	0	0	0	0.00325468
	Otu01560	Proteobacteria(100)	Gammaproteobacteria(100)	Enterobacteriales(100)	Enterobacteriaceae(100)	unclassified(100)	0	0	0	1	0	0	0	0	0		0	0	0	0.00325468	0	0	0	0	0	0.00325468
	Otu01565	Proteobacteria(100)	Gammaproteobacteria(100)	Enterobacteriales(100)	Enterobacteriaceae(100)	Escherichia/Shigella(100)	0	0	0	1	0	0	0	0	0		0	0	0	0.00325468	0	0	0	0	0	0.00325468
	Otu01566	Proteobacteria(100)	Gammaproteobacteria(100)	Enterobacteriales(100)	Enterobacteriaceae(100)	Escherichia/Shigella(100)	0	0	0	1	0	0	0	0	0		0	0	0	0.00325468	0	0	0	0	0	0.00325468
	Otu01569	Proteobacteria(100)	Gammaproteobacteria(100)	Enterobacteriales(100)	Enterobacteriaceae(100)	unclassified(100)	0	0	0	1	0	0	0	0	0		0	0	0	0.00325468	0	0	0	0	0	0.00325468
	Otu01571	Proteobacteria(100)	Gammaproteobacteria(100)	Enterobacteriales(100)	Enterobacteriaceae(100)	Escherichia/Shigella(100)	0	0	0	1	0	0	0	0	0		0	0	0	0.00325468	0	0	0	0	0	0.00325468
	Otu01572	Proteobacteria(100)	Gammaproteobacteria(100)	Enterobacteriales(100)	Enterobacteriaceae(100)	Escherichia/Shigella(100)	0	0	0	1	0	0	0	0	0		0	0	0	0.00325468	0	0	0	0	0	0.00325468
	Otu01581	Proteobacteria(100)	Gammaproteobacteria(100)	Enterobacteriales(100)	Enterobacteriaceae(100)	unclassified(100)	0	0	0	1	0	0	0	0	0		0	0	0	0.00325468	0	0	0	0	0	0.00325468
	Otu01584	Proteobacteria(100)	Gammaproteobacteria(100)	Enterobacteriales(100)	Enterobacteriaceae(100)	Escherichia/Shigella(100)	0	0	0	1	0	0	0	0	0		0	0	0	0.00325468	0	0	0	0	0	0.00325468
	Otu01597	Proteobacteria(100)	Gammaproteobacteria(100)	Enterobacteriales(100)	Enterobacteriaceae(100)	Escherichia/Shigella(100)	0	0	0	1	0	0	0	0	0		0	0	0	0.00325468	0	0	0	0	0	0.00325468
	Otu01600	Proteobacteria(100)	Gammaproteobacteria(100)	Enterobacteriales(100)	Enterobacteriaceae(100)	unclassified(100)	0	0	0	1	0	0	0	0	0		0	0	0	0.00325468	0	0	0	0	0	0.00325468
	Otu01712	Proteobacteria(100)	Gammaproteobacteria(100)	Enterobacteriales(100)	Enterobacteriaceae(100)	Escherichia/Shigella(100)	0	0	0	1	0	0	0	0	0		0	0	0	0.00325468	0	0	0	0	0	0.00325468
	Otu01713	Proteobacteria(100)	Alphaproteobacteria(100)	unclassified(100)	unclassified(100)	unclassified(100)	0	0	0	1	0	0	0	0	0		0	0	0	0.00325468	0	0	0	0	0	0.00325468
	Otu01768	Proteobacteria(100)	Gammaproteobacteria(100)	Enterobacteriales(100)	Enterobacteriaceae(100)	unclassified(100)	0	0	0	1	0	0	0	0	0		0	0	0	0.00325468	0	0	0	0	0	0.00325468
	Otu01770	Proteobacteria(100)	Gammaproteobacteria(100)	Enterobacteriales(100)	Enterobacteriaceae(100)	unclassified(100)	0	0	0	1	0	0	0	0	0		0	0	0	0.00325468	0	0	0	0	0	0.00325468
	Otu01779	Proteobacteria(100)	Gammaproteobacteria(100)	Enterobacteriales(100)	Enterobacteriaceae(100)	unclassified(100)	0	0	0	1	0	0	0	0	0		0	0	0	0.00325468	0	0	0	0	0	0.00325468
	Otu01783	Proteobacteria(100)	Gammaproteobacteria(100)	Enterobacteriales(100)	Enterobacteriaceae(100)	unclassified(100)	0	0	0	1	0	0	0	0	0		0	0	0	0.00325468	0	0	0	0	0	0.00325468
	Otu01785	Proteobacteria(100)	Gammaproteobacteria(100)	Enterobacteriales(100)	Enterobacteriaceae(100)	Escherichia/Shigella(100)	0	0	0	1	0	0	0	0	0		0	0	0	0.00325468	0	0	0	0	0	0.00325468
	Otu01799	Proteobacteria(100)	Gammaproteobacteria(100)	Enterobacteriales(100)	Enterobacteriaceae(100)	unclassified(100)	0	0	0	1	0	0	0	0	0		0	0	0	0.00325468	0	0	0	0	0	0.00325468
	Otu01801	Proteobacteria(100)	Gammaproteobacteria(100)	Enterobacteriales(100)	Enterobacteriaceae(100)	Escherichia/Shigella(100)	0	0	0	1	0	0	0	0	0		0	0	0	0.00325468	0	0	0	0	0	0.00325468
	Otu01804	Proteobacteria(100)	Gammaproteobacteria(100)	Enterobacteriales(100)	Enterobacteriaceae(100)	unclassified(100)	0	0	0	1	0	0	0	0	0		0	0	0	0.00325468	0	0	0	0	0	0.00325468
	Otu01806	Proteobacteria(100)	Gammaproteobacteria(100)	Enterobacteriales(100)	Enterobacteriaceae(100)	Escherichia/Shigella(100)	0	0	0	1	0	0	0	0	0		0	0	0	0.00325468	0	0	0	0	0	0.00325468
	Otu01818	Proteobacteria(100)	Gammaproteobacteria(100)	Enterobacteriales(100)	Enterobacteriaceae(100)	unclassified(100)	0	0	0	1	0	0	0	0	0		0	0	0	0.00325468	0	0	0	0	0	0.00325468
	Otu01842	Proteobacteria(100)	Gammaproteobacteria(100)	Enterobacteriales(100)	Enterobacteriaceae(100)	Escherichia/Shigella(100)	0	0	0	1	0	0	0	0	0		0	0	0	0.00325468	0	0	0	0	0	0.00325468
	Otu01843	Proteobacteria(100)	Gammaproteobacteria(100)	Enterobacteriales(100)	Enterobacteriaceae(100)	Escherichia/Shigella(100)	0	0	0	1	0	0	0	0	0		0	0	0	0.00325468	0	0	0	0	0	0.00325468
	Otu01844	Proteobacteria(100)	Alphaproteobacteria(100)	Rhodospirillales(100)	Rhodospirillaceae(100)	Telmatospirillum(100)	0	0	0	1	0	0	0	0	0		0	0	0	0.00325468	0	0	0	0	0	0.00325468
	Otu01887	Proteobacteria(100)	Gammaproteobacteria(100)	Enterobacteriales(100)	Enterobacteriaceae(100)	Escherichia/Shigella(100)	0	0	0	1	0	0	0	0	0		0	0	0	0.00325468	0	0	0	0	0	0.00325468
	Otu01891	Proteobacteria(100)	Gammaproteobacteria(100)	Enterobacteriales(100)	Enterobacteriaceae(100)	Escherichia/Shigella(100)	0	0	0	1	0	0	0	0	0		0	0	0	0.00325468	0	0	0	0	0	0.00325468
	Otu01897	Proteobacteria(100)	Gammaproteobacteria(100)	Enterobacteriales(100)	Enterobacteriaceae(100)	Escherichia/Shigella(100)	0	0	0	1	0	0	0	0	0		0	0	0	0.00325468	0	0	0	0	0	0.00325468
	Otu01902	Proteobacteria(100)	Gammaproteobacteria(100)	Enterobacteriales(100)	Enterobacteriaceae(100)	unclassified(100)	0	0	0	1	0	0	0	0	0		0	0	0	0.00325468	0	0	0	0	0	0.00325468
	Otu01914	Proteobacteria(100)	Gammaproteobacteria(100)	Enterobacteriales(100)	Enterobacteriaceae(100)	Escherichia/Shigella(100)	0	0	0	1	0	0	0	0	0		0	0	0	0.00325468	0	0	0	0	0	0.00325468
	Otu01921	Proteobacteria(100)	Gammaproteobacteria(100)	Enterobacteriales(100)	Enterobacteriaceae(100)	Escherichia/Shigella(100)	0	0	0	1	0	0	0	0	0		0	0	0	0.00325468	0	0	0	0	0	0.00325468
	Otu01939	Proteobacteria(100)	Gammaproteobacteria(100)	Enterobacteriales(100)	Enterobacteriaceae(100)	Escherichia/Shigella(100)	0	0	0	1	0	0	0	0	0		0	0	0	0.00325468	0	0	0	0	0	0.00325468
	Otu01947	Proteobacteria(100)	Gammaproteobacteria(100)	Enterobacteriales(100)	Enterobacteriaceae(100)	Escherichia/Shigella(100)	0	0	0	1	0	0	0	0	0		0	0	0	0.00325468	0	0	0	0	0	0.00325468
	Otu01948	Proteobacteria(100)	Gammaproteobacteria(100)	Enterobacteriales(100)	Enterobacteriaceae(100)	Escherichia/Shigella(100)	0	0	0	1	0	0	0	0	0		0	0	0	0.00325468	0	0	0	0	0	0.00325468
	Otu01950	Proteobacteria(100)	Gammaproteobacteria(100)	Enterobacteriales(100)	Enterobacteriaceae(100)	Escherichia/Shigella(100)	0	0	0	1	0	0	0	0	0		0	0	0	0.00325468	0	0	0	0	0	0.00325468
	Otu01960	Proteobacteria(100)	Gammaproteobacteria(100)	Enterobacteriales(100)	Enterobacteriaceae(100)	Escherichia/Shigella(100)	0	0	0	1	0	0	0	0	0		0	0	0	0.00325468	0	0	0	0	0	0.00325468
	Otu01966	Proteobacteria(100)	Gammaproteobacteria(100)	Enterobacteriales(100)	Enterobacteriaceae(100)	unclassified(100)	0	0	0	1	0	0	0	0	0		0	0	0	0.00325468	0	0	0	0	0	0.00325468
	Otu01973	Proteobacteria(100)	Gammaproteobacteria(100)	Enterobacteriales(100)	Enterobacteriaceae(100)	Escherichia/Shigella(100)	0	0	0	1	0	0	0	0	0		0	0	0	0.00325468	0	0	0	0	0	0.00325468
	Otu01975	Proteobacteria(100)	Gammaproteobacteria(100)	Enterobacteriales(100)	Enterobacteriaceae(100)	Escherichia/Shigella(100)	0	0	0	1	0	0	0	0	0		0	0	0	0.00325468	0	0	0	0	0	0.00325468
	Otu01976	Proteobacteria(100)	Gammaproteobacteria(100)	Enterobacteriales(100)	Enterobacteriaceae(100)	Escherichia/Shigella(100)	0	0	0	1	0	0	0	0	0		0	0	0	0.00325468	0	0	0	0	0	0.00325468
	Otu01978	Proteobacteria(100)	Gammaproteobacteria(100)	Enterobacteriales(100)	Enterobacteriaceae(100)	Escherichia/Shigella(100)	0	0	0	1	0	0	0	0	0		0	0	0	0.00325468	0	0	0	0	0	0.00325468
	Otu01981	Proteobacteria(100)	Gammaproteobacteria(100)	Enterobacteriales(100)	Enterobacteriaceae(100)	Escherichia/Shigella(100)	0	0	0	1	0	0	0	0	0		0	0	0	0.00325468	0	0	0	0	0	0.00325468
	Otu02024	Proteobacteria(100)	Gammaproteobacteria(100)	Enterobacteriales(100)	Enterobacteriaceae(100)	Escherichia/Shigella(100)	0	0	0	1	0	0	0	0	0		0	0	0	0.00325468	0	0	0	0	0	0.00325468
	Otu02027	Proteobacteria(100)	Gammaproteobacteria(100)	Enterobacteriales(100)	Enterobacteriaceae(100)	Escherichia/Shigella(100)	0	0	0	1	0	0	0	0	0		0	0	0	0.00325468	0	0	0	0	0	0.00325468
	Otu02064	Proteobacteria(100)	Gammaproteobacteria(100)	Enterobacteriales(100)	Enterobacteriaceae(100)	Escherichia/Shigella(100)	0	0	0	1	0	0	0	0	0		0	0	0	0.00325468	0	0	0	0	0	0.00325468
	Otu02368	Proteobacteria(100)	Betaproteobacteria(100)	Rhodocyclales(100)	Rhodocyclaceae(100)	Zoogloea(100)	0	0	0	1	0	0	0	0	0		0	0	0	0.00325468	0	0	0	0	0	0.00325468
						Total	1625	1976	1645	30725	18338	11374	14380	21852	23054		100	100	100	100	100	100	100	100	100
