# Supplementary material for: Substrate-Dependent Fermentation of Bamboo in Giant Panda Gut Microbiomes: Leaf Primarily to Ethanol and Pith to Lactate
Source: Front Microbiol. 2020 Mar 31;11:530. doi: 10.3389/fmicb.2020.00530 (PMC7145396; doi:10.3389/fmicb.2020.00530)
Supplement: Supplementary file 3 [file Data_Sheet_3.xlsx]

## Sheet: Table S3
	Table S3: Total number of reads and relative abundance of 16S rRNA gene sequences in laboratory-scale fermentation tests using microbiomes derived from giant panda gut samples (see Figure 2 for the complete experimental set up).
						OTUs per sample	248	191	149	112	213	292							OTUs per sample	125	157	42	74	71	64
							Total number of reads						Relative abundance							Total number of reads						Relative abundance								Green vs. Yellow			Relative abundance
																			De-H2O vs. Full													De-H2O vs. Full		Full inocula	De-H2O inocula
	OTU	Phylum	Class	Order	Family	Genus	Green inoculum +Leaf			De-H2O Green inoculum +Leaf			Green inoculum +Leaf			De-H2O Green inoculum +Leaf			Log2 fold change	Yellow Inoculum +Pith			De-H2O Yellow Inoculum +Pith			Yellow Inoculum +Pith			De-H2O Yellow Inoculum +Pith			Log2 fold change		Log2 fold change			SUM
	Otu00003	Firmicutes(100)	Bacilli(100)	Lactobacillales(100)	Streptococcaceae(100)	Streptococcus(100)	670	1116	338	151	364	346	2.60771	4.2427	2.21132	1.49077	1.27836	1.12965	-1.21677	11583	24383	5921	2349	4736	4437	58.7224	66.4604	68.9531	17.6829	32.0932	36.3331	-1.17283		-4.42114	-4.46508		293.206
	Otu00001	Proteobacteria(100)	Gammaproteobacteria(100)	Enterobacteriales(100)	Enterobacteriaceae(100)	Escherichia/Shigella(100)	5360	4778	3131	3105	9758	10371	20.8617	18.1645	20.4841	30.6546	34.2699	33.8601	0.731143	838	1148	530	7981	7450	5831	4.24842	3.12909	6.17212	60.0798	50.4845	47.7481	3.54645		2.13489	-0.680418		330.157
	Otu00002	Firmicutes(100)	Negativicutes(100)	Selenomonadales(100)	Veillonellaceae(100)	Veillonella(100)	8109	8891	5514	1856	4488	5153	31.5611	33.8009	36.0746	18.3236	15.7617	16.8239	-0.994578	0	0	0	0	0	0	0	0	0	0	0	0	-		-	-		152.346
	Otu00005	Firmicutes(100)	Negativicutes(100)	Selenomonadales(100)	Veillonellaceae(100)	Veillonella(100)	5330	5953	3604	1088	3139	3096	20.7449	22.6315	23.5787	10.7414	11.0241	10.1081	-1.07083	0	0	0	0	0	0	0	0	0	0	0	0	-		-	-		98.8288
	Otu00006	Firmicutes(100)	Bacilli(100)	Lactobacillales(100)	Leuconostocaceae(100)	Leuconostoc(100)	1	0	0	43	146	87	0.00389211	0	0	0.424524	0.512748	0.284045	8.29367	4038	6527	455	2564	1872	1577	20.4715	17.7906	5.29871	19.3014	12.6855	12.9135	0.0437011		-13.4502	-5.20022		89.6864
	Otu00004	Firmicutes(100)	Clostridia(100)	Clostridiales(100)	Clostridiaceae_1(100)	Clostridium_sensu_stricto(99)	153	101	78	41	143	254	0.595493	0.383972	0.510304	0.404778	0.502213	0.829279	0.220903	2465	3356	1252	69	153	60	12.4968	9.14741	14.5802	0.519422	1.0368	0.49132	-4.145		-4.6038	-0.237899		41.498
	Otu00012	Firmicutes(100)	Negativicutes(100)	Selenomonadales(100)	Acidaminococcaceae(100)	Acidaminococcus(100)	2802	1795	114	91	0	208	10.9057	6.82406	0.745829	0.898411	0	0.679095	-3.5499	0	0	0	0	0	0	0	0	0	0	0	0	-		-	-		20.0531
	Otu00008	Bacteroidetes(100)	Bacteroidia(100)	Bacteroidales(100)	Bacteroidaceae(100)	Bacteroides(100)	1	2	0	1059	3064	3083	0.00389211	0.00760341	0	10.4551	10.7607	10.0656	11.41	0	0	0	0	0	0	0	0	0	0	0	0	-		-	-		31.2929
	Otu00010	Bacteroidetes(100)	Bacteroidia(100)	Bacteroidales(100)	Bacteroidaceae(100)	Bacteroides(100)	0	0	2	556	1534	1500	0	0	0.0130847	5.48919	5.38737	4.89732	10.2354	0	0	0	0	0	0	0	0	0	0	0	0	-		-	-		15.787
	Otu00007	Bacteroidetes(100)	Bacteroidia(100)	Bacteroidales(100)	Bacteroidaceae(100)	Bacteroides(100)	598	1097	726	401	830	875	2.32748	4.17047	4.74975	3.95893	2.91494	2.85677	-0.209024	0	0	0	0	0	0	0	0	0	0	0	0	-		-	-		20.9783
	Otu00023	Firmicutes(100)	Negativicutes(100)	Selenomonadales(100)	Veillonellaceae(100)	Megasphaera(100)	909	622	278	18	36	21	3.53793	2.36466	1.81878	0.177708	0.126431	0.0685625	-4.37276	0	0	0	0	0	0	0	0	0	0	0	0	-		-	-		8.09407
	Otu00014	Bacteroidetes(100)	Bacteroidia(100)	Bacteroidales(100)	Porphyromonadaceae(100)	Parabacteroides(100)	0	1	0	205	519	681	0	0.0038017	0	2.02389	1.82272	2.22338	10.6408	0	0	0	0	0	0	0	0	0	0	0	0	-		-	-		6.07379
	Otu00011	Firmicutes(100)	Erysipelotrichia(100)	Erysipelotrichales(100)	Erysipelotrichaceae(100)	Turicibacter(100)	27	38	26	5	46	68	0.105087	0.144465	0.170101	0.0493632	0.161551	0.222012	0.0449229	271	272	143	171	323	150	1.37389	0.741387	1.66531	1.28726	2.18879	1.2283	0.315387		-3.17134	-3.4418		9.33752
	Otu00027	Firmicutes(100)	Clostridia(100)	Clostridiales(100)	Lachnospiraceae(67)	Clostridium_XlVa(67)	9	13	8	157	517	621	0.035029	0.0494221	0.0523389	1.55	1.81569	2.02749	5.3011	0	0	0	0	0	0	0	0	0	0	0	0	-		-	-		5.52998
	Otu00009	Firmicutes(100)	Clostridia(100)	Clostridiales(100)	Clostridiaceae_1(100)	Clostridium_sensu_stricto(100)	183	160	180	180	494	531	0.712256	0.608273	1.17763	1.77708	1.73492	1.73365	1.07026	2	1	0	0	0	0	0.0101394	0.00272569	0	0	0	0	-		7.60126	-		7.75666
	Otu00033	Firmicutes(100)	Clostridia(100)	Clostridiales(100)	Lachnospiraceae(100)	unclassified(100)	235	465	182	1	5	8	0.914646	1.76779	1.19071	0.00987264	0.0175599	0.026119	-6.17643	0	1	0	0	0	0	0	0.00272569	0	0	0	0	-		10.4727	-		3.92943
	Otu00017	Firmicutes(100)	Bacilli(100)	Lactobacillales(100)	Lactobacillaceae(100)	Lactobacillus(100)	1	0	0	0	1	0	0.00389211	0	0	0	0.00351198	0	-0.14827	7	17	150	0	0	1	0.035488	0.0463367	1.74683	0	0	0.00818867	-7.80294		-8.87601	-1.22135		1.84424
	Otu00018	Bacteroidetes(100)	Bacteroidia(100)	Bacteroidales(100)	Bacteroidaceae(100)	Bacteroides(100)	2	2	0	156	346	341	0.00778422	0.00760341	0	1.54013	1.21514	1.11332	7.9739	0	0	0	0	0	0	0	0	0	0	0	0	-		-	-		3.88399
	Otu00031	Firmicutes(100)	Clostridia(100)	Clostridiales(100)	Clostridiaceae_1(100)	Clostridium_sensu_stricto(100)	173	208	227	22	94	91	0.673335	0.790754	1.48512	0.217198	0.330126	0.297104	-1.80428	0	0	0	0	0	0	0	0	0	0	0	0	-		-	-		3.79363
	Otu00028	Firmicutes(100)	Bacilli(100)	Lactobacillales(100)	Lactobacillaceae(100)	Lactobacillus(100)	0	0	0	0	0	0	0	0	0	0	0	0	-	278	389	0	0	9	1	1.40938	1.06029	0	0	0.060988	0.00818867	-5.15789		-	-		2.53885
	Otu00021	Proteobacteria(100)	Gammaproteobacteria(100)	Pasteurellales(100)	Pasteurellaceae(100)	unclassified(100)	0	0	0	132	275	312	0	0	0	1.30319	0.965793	1.01864	-	0	0	0	1	0	0	0	0	0	0.00752785	0	0	-		-	8.77059		3.29515
	Otu00019	Proteobacteria(100)	Gammaproteobacteria(100)	Enterobacteriales(100)	Enterobacteriaceae(100)	Morganella(100)	0	1	0	121	351	369	0	0.0038017	0	1.19459	1.2327	1.20474	9.89992	0	0	0	0	1	0	0	0	0	0	0.00677645	0	-		-	9.06603		3.64261
	Otu00026	Firmicutes(100)	Clostridia(100)	Clostridiales(100)	Clostridiaceae_1(100)	Clostridium_sensu_stricto(98)	112	119	151	122	350	295	0.435916	0.452403	0.987897	1.20446	1.22919	0.96314	0.856348	0	0	0	0	0	0	0	0	0	0	0	0	-		-	-		5.27301
	Otu00016	Firmicutes(100)	Clostridia(100)	Clostridiales(100)	Lachnospiraceae(100)	Clostridium_XlVa(100)	0	2	2	80	302	278	0	0.00760341	0.0130847	0.789811	1.06062	0.907637	7.05871	0	0	0	0	0	0	0	0	0	0	0	0	-		-	-		2.77875
	Otu00036	Firmicutes(100)	Bacilli(100)	Lactobacillales(100)	Lactobacillaceae(100)	Lactobacillus(100)	0	0	0	0	0	0	0	0	0	0	0	0	-	63	341	85	0	1	0	0.319392	0.929459	0.989868	0	0.00677645	0	-8.36793		-	-		2.2455
	Otu00025	Proteobacteria(100)	Gammaproteobacteria(100)	Enterobacteriales(100)	Enterobacteriaceae(100)	unclassified(100)	6	9	3	96	254	292	0.0233527	0.0342153	0.0196271	0.947774	0.892042	0.953345	5.17725	0	0	0	0	0	0	0	0	0	0	0	0	-		-	-		2.87036
	Otu00015	Firmicutes(100)	Clostridia(100)	Clostridiales(100)	Clostridiaceae_1(100)	Clostridium_sensu_stricto(100)	147	152	121	26	103	92	0.57214	0.577859	0.791626	0.256689	0.361734	0.300369	-1.07946	0	0	0	0	0	0	0	0	0	0	0	0	-		-	-		2.86042
	Otu00046	Firmicutes(100)	Clostridia(100)	Clostridiales(100)	Lachnospiraceae(100)	Clostridium_XlVa(100)	0	0	0	12	0	234	0	0	0	0.118472	0	0.763982	-	0	0	0	0	0	0	0	0	0	0	0	0	-		-	-		0.882454
	Otu00035	Firmicutes(100)	Clostridia(100)	Clostridiales(100)	Clostridiaceae_1(100)	Clostridium_sensu_stricto(98)	107	141	92	47	156	128	0.416456	0.53604	0.601897	0.464014	0.547868	0.417905	-0.120551	0	1	0	0	0	0	0	0.00272569	0	0	0	0	-		9.15552	-		2.98691
	Otu00041	Firmicutes(100)	Negativicutes(100)	Selenomonadales(100)	Acidaminococcaceae(100)	Acidaminococcus(100)	0	3	68	29	13	159	0	0.0114051	0.444881	0.286307	0.0456557	0.519116	0.899354	0	0	0	0	0	0	0	0	0	0	0	0	-		-	-		1.30736
	Otu00022	Firmicutes(100)	Bacilli(100)	Lactobacillales(100)	Streptococcaceae(100)	Lactococcus(100)	124	125	45	5	17	26	0.482622	0.475213	0.294406	0.0493632	0.0597036	0.0848869	-2.69073	0	0	0	11	23	27	0	0	0	0.0828064	0.155858	0.221094	-		-	-1.24516		1.90595
	Otu00043	Firmicutes(100)	Clostridia(100)	Clostridiales(100)	Lachnospiraceae(100)	unclassified(100)	4	8	3	27	136	87	0.0155684	0.0304136	0.0196271	0.266561	0.477629	0.284045	3.97013	0	0	0	0	0	0	0	0	0	0	0	0	-		-	-		1.09384
	Otu00034	Proteobacteria(100)	Gammaproteobacteria(100)	Enterobacteriales(100)	Enterobacteriaceae(100)	unclassified(97)	0	0	1	44	124	115	0	0	0.00654236	0.434396	0.435485	0.375461	7.57252	0	0	0	1	0	1	0	0	0	0.00752785	0	0.00818867	-		-	6.30812		1.2676
	Otu00029	Proteobacteria(100)	Deltaproteobacteria(100)	Desulfovibrionales(100)	Desulfovibrionaceae(100)	Desulfovibrio(99)	0	0	0	13	47	107	0	0	0	0.128344	0.165063	0.349342	-	0	0	0	0	0	0	0	0	0	0	0	0	-		-	-		0.642749
	Otu00045	Firmicutes(100)	Negativicutes(100)	Selenomonadales(100)	Veillonellaceae(100)	Veillonella(100)	17	18	53	13	7	13	0.0661659	0.0684307	0.346745	0.128344	0.0245838	0.0424434	-1.30084	0	0	0	0	0	0	0	0	0	0	0	0	-		-	-		0.676713
	Otu00020	Proteobacteria(100)	Epsilonproteobacteria(100)	Campylobacterales(100)	Helicobacteraceae(100)	Helicobacter(100)	0	0	0	0	1	0	0	0	0	0	0.00351198	0	-	25	28	12	31	49	24	0.126743	0.0763192	0.139746	0.233363	0.332046	0.196528	1.15227		-	-7.76125		1.10826
	Otu00030	Firmicutes(100)	Bacilli(100)	Lactobacillales(100)	Enterococcaceae(100)	Enterococcus(100)	56	42	24	23	58	66	0.217958	0.159672	0.157017	0.227071	0.203695	0.215482	0.273502	4	4	0	22	45	28	0.0202788	0.0109027	0	0.165613	0.30494	0.229283	4.48825		4.09982	-0.114929		1.91191
	Otu00050	Firmicutes(100)	Clostridia(100)	Clostridiales(100)	Lachnospiraceae(100)	Clostridium_XlVa(97)	28	41	46	7	22	20	0.108979	0.15587	0.300949	0.0691085	0.0772635	0.0652976	-1.41847	0	1	0	0	0	0	0	0.00272569	0	0	0	0	-		7.69752	-		0.780193
	Otu00037	Proteobacteria(100)	Gammaproteobacteria(100)	Enterobacteriales(100)	Enterobacteriaceae(100)	unclassified(93)	0	2	1	24	73	63	0	0.00760341	0.00654236	0.236943	0.256374	0.205687	5.62686	0	0	1	0	1	0	0	0	0.0116455	0	0.00677645	0	-0.781173		0.280597	6.68863		0.731573
	Otu00054	Firmicutes(100)	Clostridia(100)	Clostridiales(100)	Lachnospiraceae(100)	unclassified(100)	0	0	0	7	67	45	0	0	0	0.0691085	0.235302	0.14692	-	0	0	0	0	0	0	0	0	0	0	0	0	-		-	-		0.45133
	Otu00047	Firmicutes(100)	Clostridia(100)	Clostridiales(100)	Lachnospiraceae(100)	Cellulosilyticum(68)	13	4	29	21	63	56	0.0505974	0.0152068	0.189728	0.207326	0.221254	0.182833	1.25864	0	0	0	0	0	0	0	0	0	0	0	0	-		-	-		0.866946
	Otu00057	Firmicutes(100)	Clostridia(100)	Clostridiales(100)	Lachnospiraceae(100)	Blautia(100)	11	56	25	0	0	0	0.0428132	0.212895	0.163559	0	0	0	-	0	0	0	0	0	0	0	0	0	0	0	0	-		-	-		0.419268
	Otu00055	Firmicutes(100)	Clostridia(100)	Clostridiales(100)	Lachnospiraceae(100)	unclassified(100)	54	44	19	0	0	0	0.210174	0.167275	0.124305	0	0	0	-	0	0	0	0	0	0	0	0	0	0	0	0	-		-	-		0.501754
	Otu00049	Firmicutes(100)	Clostridia(100)	Clostridiales(100)	Clostridiaceae_1(100)	Clostridium_sensu_stricto(96)	0	0	2	5	57	55	0	0	0.0130847	0.0493632	0.200183	0.179568	5.03541	0	0	0	0	0	0	0	0	0	0	0	0	-		-	-		0.442199
	Otu00064	Firmicutes(100)	Clostridia(100)	Clostridiales(100)	Ruminococcaceae(100)	unclassified(100)	0	0	0	0	46	0	0	0	0	0	0.161551	0	-	0	0	0	0	0	0	0	0	0	0	0	0	-		-	-		0.161551
	Otu00056	Firmicutes(100)	Clostridia(100)	Clostridiales(100)	Lachnospiraceae(97)	Clostridium_XlVa(96)	0	0	0	10	40	46	0	0	0	0.0987264	0.140479	0.150184	-	0	0	0	0	0	0	0	0	0	0	0	0	-		-	-		0.38939
	Otu00044	Firmicutes(100)	Bacilli(100)	Lactobacillales(100)	Streptococcaceae(100)	Streptococcus(100)	1	4	1	15	25	19	0.00389211	0.0152068	0.00654236	0.14809	0.0877994	0.0620327	3.53839	0	9	0	1	3	3	0	0.0245312	0	0.00752785	0.0203293	0.024566	1.09559		0.0638518	2.50666		0.400517
	Otu00048	Firmicutes(100)	Negativicutes(100)	Selenomonadales(100)	Veillonellaceae(100)	Veillonella(100)	35	10	12	1	3	5	0.136224	0.038017	0.0785083	0.00987264	0.0105359	0.0163244	-2.78256	0	0	0	0	0	0	0	0	0	0	0	0	-		-	-		0.289482
	Otu00040	Proteobacteria(100)	Gammaproteobacteria(100)	Enterobacteriales(100)	Enterobacteriaceae(100)	unclassified(100)	4	3	2	10	25	23	0.0155684	0.0114051	0.0130847	0.0987264	0.0877994	0.0750922	2.70729	0	0	0	1	0	0	0	0	0	0.00752785	0	0	-		-	5.11908		0.309204
	Otu00062	Firmicutes(100)	Clostridia(100)	Clostridiales(100)	Ruminococcaceae(100)	Flavonifractor(100)	0	0	0	8	24	16	0	0	0	0.0789811	0.0842874	0.0522381	-	0	0	0	0	0	0	0	0	0	0	0	0	-		-	-		0.215507
	Otu00058	Actinobacteria(100)	Actinobacteria(100)	Coriobacteriales(100)	Coriobacteriaceae(100)	unclassified(100)	21	14	8	1	0	4	0.0817343	0.0532238	0.0523389	0.00987264	0	0.0130595	-3.02988	0	0	0	0	0	0	0	0	0	0	0	0	-		-	-		0.210229
	Otu00053	Proteobacteria(100)	Gammaproteobacteria(100)	Pseudomonadales(100)	Pseudomonadaceae(100)	Pseudomonas(100)	0	0	0	0	0	0	0	0	0	0	0	0	-	5	1	1	8	12	5	0.0253485	0.00272569	0.0116455	0.0602228	0.0813173	0.0409433	2.19984		-	-		0.222203
	Otu00173	Firmicutes(100)	Clostridia(100)	Clostridiales(100)	Ruminococcaceae(100)	Oscillibacter(100)	0	0	0	8	0	0	0	0	0	0.0789811	0	0	-	0	0	0	0	0	0	0	0	0	0	0	0	-		-	-		0.0789811
	Otu00091	Firmicutes(100)	Negativicutes(100)	Selenomonadales(100)	Veillonellaceae(100)	unclassified(100)	0	20	0	0	4	0	0	0.0760341	0	0	0.0140479	0	-2.43629	0	0	0	0	0	0	0	0	0	0	0	0	-		-	-		0.090082
	Otu00103	Firmicutes(100)	Clostridia(100)	Clostridiales(100)	Lachnospiraceae(100)	unclassified(100)	19	0	0	0	0	0	0.0739501	0	0	0	0	0	-	0	0	0	0	0	0	0	0	0	0	0	0	-		-	-		0.0739501
	Otu00073	Firmicutes(100)	Negativicutes(100)	Selenomonadales(100)	Veillonellaceae(100)	unclassified(100)	0	19	0	0	18	0	0	0.0722324	0	0	0.0632156	0	-0.192365	0	0	0	0	0	0	0	0	0	0	0	0	-		-	-		0.135448
	Otu00024	Proteobacteria(100)	Gammaproteobacteria(100)	Pasteurellales(100)	Pasteurellaceae(100)	unclassified(100)	0	1	0	5	10	11	0	0.0038017	0	0.0493632	0.0351198	0.0359137	4.98501	3	3	1	4	10	7	0.0152091	0.00817706	0.0116455	0.0301114	0.0677645	0.0573207	2.14736		-3.20394	-0.366301		0.314427
	Otu00038	Firmicutes(100)	Bacilli(100)	Lactobacillales(100)	Streptococcaceae(100)	Streptococcus(100)	16	5	8	3	5	16	0.0622738	0.0190085	0.0523389	0.0296179	0.0175599	0.0522381	-0.4266	0	15	0	1	1	2	0	0.0408853	0	0.00752785	0.00677645	0.0163773	-0.414207		1.70849	1.6961		0.304604
	Otu00104	Firmicutes(100)	Clostridia(100)	Clostridiales(100)	Clostridiaceae_1(100)	Clostridium_sensu_stricto(100)	0	0	0	6	11	0	0	0	0	0.0592359	0.0386317	0	-	0	0	0	0	0	0	0	0	0	0	0	0	-		-	-		0.0978676
	Otu00120	Firmicutes(100)	Clostridia(100)	Clostridiales(100)	Lachnospiraceae(100)	unclassified(100)	0	15	0	0	0	0	0	0.0570255	0	0	0	0	-	0	0	0	0	0	0	0	0	0	0	0	0	-		-	-		0.0570255
	Otu00107	Firmicutes(100)	Bacilli(100)	Lactobacillales(100)	unclassified(100)	unclassified(100)	0	0	0	0	0	0	0	0	0	0	0	0	-	11	4	0	0	0	0	0.0557668	0.0109027	0	0	0	0	-		-	-		0.0666695
	Otu00063	Firmicutes(100)	Erysipelotrichia(100)	Erysipelotrichales(100)	Erysipelotrichaceae(100)	Clostridium_XVIII(100)	13	7	4	1	4	6	0.0505974	0.0266119	0.0261694	0.00987264	0.0140479	0.0195893	-1.24853	0	0	0	0	0	0	0	0	0	0	0	0	-		-	-		0.146889
	Otu00088	Firmicutes(100)	Clostridia(100)	Clostridiales(100)	Ruminococcaceae(100)	unclassified(100)	0	0	0	2	8	15	0	0	0	0.0197453	0.0280958	0.0489732	-	0	0	0	0	0	0	0	0	0	0	0	0	-		-	-		0.0968143
	Otu00098	Actinobacteria(100)	Actinobacteria(100)	Actinomycetales(100)	Propionibacteriaceae(100)	unclassified(100)	0	0	0	0	0	0	0	0	0	0	0	0	-	2	2	4	0	0	0	0.0101394	0.00545137	0.046582	0	0	0	-		-	-		0.0621728
	Otu00059	unclassified(100)	unclassified(100)	unclassified(100)	unclassified(100)	unclassified(100)	1	2	0	0	0	0	0.00389211	0.00760341	0	0	0	0	-	1	0	1	6	6	5	0.00506971	0	0.0116455	0.0451671	0.0406587	0.0409433	2.92297		-0.540091	-		0.15498
	Otu00070	Actinobacteria(100)	Actinobacteria(100)	Coriobacteriales(100)	Coriobacteriaceae(100)	Eggerthella(100)	11	7	2	0	0	2	0.0428132	0.0266119	0.0130847	0	0	0.00652976	-3.65946	0	0	0	0	0	0	0	0	0	0	0	0	-		-	-		0.0890396
	Otu00142	Firmicutes(100)	Negativicutes(100)	Selenomonadales(100)	Veillonellaceae(100)	unclassified(91)	11	0	0	0	0	0	0.0428132	0	0	0	0	0	-	0	0	0	0	0	0	0	0	0	0	0	0	-		-	-		0.0428132
	Otu00085	Firmicutes(100)	Clostridia(100)	Clostridiales(100)	Ruminococcaceae(100)	Butyricicoccus(100)	5	0	5	1	12	4	0.0194606	0	0.0327118	0.00987264	0.0421437	0.0130595	0.318837	0	0	0	0	0	0	0	0	0	0	0	0	-		-	-		0.117248
	Otu00065	Proteobacteria(100)	Deltaproteobacteria(100)	Desulfovibrionales(100)	Desulfovibrionaceae(100)	Bilophila(100)	0	0	0	4	12	3	0	0	0	0.0394906	0.0421437	0.00979464	-	0	0	0	0	0	0	0	0	0	0	0	0	-		-	-		0.0914289
	Otu00209	Firmicutes(100)	Clostridia(100)	Clostridiales(100)	Clostridiaceae_1(100)	Clostridium_sensu_stricto(84)	0	0	6	0	0	0	0	0	0.0392542	0	0	0	-	0	0	0	0	0	0	0	0	0	0	0	0	-		-	-		0.0392542
	Otu00130	Firmicutes(100)	Negativicutes(100)	Selenomonadales(100)	Acidaminococcaceae(100)	Acidaminococcus(100)	10	0	1	0	0	1	0.0389211	0	0.00654236	0	0	0.00326488	-3.79961	0	0	0	0	0	0	0	0	0	0	0	0	-		-	-		0.0487283
	Otu00169	Firmicutes(100)	Negativicutes(100)	Selenomonadales(100)	Veillonellaceae(100)	Megamonas(100)	1	1	1	0	0	0	0.00389211	0.0038017	0.00654236	0	0	0	-	0	0	3	1	0	0	0	0	0.0349365	0.00752785	0	0	-2.21443		-1.29517	-		0.0567006
	Otu00061	Actinobacteria(100)	Actinobacteria(100)	Bifidobacteriales(100)	Bifidobacteriaceae(100)	Bifidobacterium(100)	8	4	5	1	2	9	0.0311369	0.0152068	0.0327118	0.00987264	0.00702395	0.0293839	-0.772461	1	0	0	0	1	1	0.00506971	0	0	0	0.00677645	0.00818867	1.56163		3.96289	1.6288		0.145371
	Otu00075	Proteobacteria(100)	Gammaproteobacteria(100)	Enterobacteriales(100)	Enterobacteriaceae(100)	Escherichia/Shigella(100)	2	4	5	3	7	3	0.00778422	0.0152068	0.0327118	0.0296179	0.0245838	0.00979464	0.20024	0	0	0	0	0	0	0	0	0	0	0	0	-		-	-		0.119699
	Otu00166	Firmicutes(100)	Negativicutes(100)	Selenomonadales(100)	Veillonellaceae(100)	Veillonella(100)	1	0	5	0	1	0	0.00389211	0	0.0327118	0	0.00351198	0	-3.38164	0	0	0	0	0	0	0	0	0	0	0	0	-		-	-		0.0401159
	Otu00153	Fusobacteria(100)	Fusobacteriia(100)	Fusobacteriales(100)	Fusobacteriaceae(100)	Fusobacterium(100)	0	0	0	0	9	0	0	0	0	0	0.0316078	0	-	0	0	0	0	0	0	0	0	0	0	0	0	-		-	-		0.0316078
	Otu00122	Firmicutes(100)	Negativicutes(100)	Selenomonadales(100)	Veillonellaceae(100)	Veillonella(94)	8	6	0	0	0	0	0.0311369	0.0228102	0	0	0	0	-	0	0	0	0	0	0	0	0	0	0	0	0	-		-	-		0.0539471
	Otu00144	Firmicutes(100)	Clostridia(100)	Clostridiales(100)	Clostridiaceae_1(100)	unclassified(100)	8	2	1	0	0	0	0.0311369	0.00760341	0.00654236	0	0	0	-	0	0	0	0	0	0	0	0	0	0	0	0	-		-	-		0.0452827
	Otu00126	Firmicutes(100)	Bacilli(100)	Lactobacillales(100)	unclassified(67)	unclassified(67)	0	0	0	0	0	0	0	0	0	0	0	0	-	6	8	0	0	0	1	0.0304183	0.0218055	0	0	0	0.00818867	-2.67301		-	-		0.0604124
	Otu00286	Proteobacteria(100)	Gammaproteobacteria(100)	Enterobacteriales(100)	Enterobacteriaceae(100)	Serratia(75)	0	0	0	0	0	0	0	0	0	0	0	0	-	0	0	0	4	0	0	0	0	0	0.0301114	0	0	-		-	-		0.0301114
	Otu00401	Firmicutes(100)	Clostridia(100)	Clostridiales(100)	Peptostreptococcaceae(100)	Clostridium_XI(100)	0	0	0	3	0	0	0	0	0	0.0296179	0	0	-	0	0	0	0	0	0	0	0	0	0	0	0	-		-	-		0.0296179
	Otu00066	Bacteroidetes(100)	Bacteroidia(100)	Bacteroidales(100)	Bacteroidaceae(100)	Bacteroides(100)	0	0	0	0	8	4	0	0	0	0	0.0280958	0.0130595	-	0	0	0	0	0	0	0	0	0	0	0	0	-		-	-		0.0411553
	Otu00112	Firmicutes(100)	Clostridia(100)	Clostridiales(100)	Clostridiaceae_1(100)	Clostridium_sensu_stricto(100)	7	6	1	0	0	0	0.0272448	0.0228102	0.00654236	0	0	0	-	0	0	0	0	0	0	0	0	0	0	0	0	-		-	-		0.0565974
	Otu00137	Firmicutes(100)	Bacilli(100)	Lactobacillales(100)	Lactobacillaceae(100)	Lactobacillus(100)	7	2	0	0	0	0	0.0272448	0.00760341	0	0	0	0	-	0	0	0	0	0	0	0	0	0	0	0	0	-		-	-		0.0348482
	Otu00195	Firmicutes(100)	Negativicutes(100)	Selenomonadales(100)	Veillonellaceae(100)	unclassified(86)	7	0	0	0	0	0	0.0272448	0	0	0	0	0	-	0	0	0	0	0	0	0	0	0	0	0	0	-		-	-		0.0272448
	Otu00071	Proteobacteria(100)	Epsilonproteobacteria(100)	Campylobacterales(100)	Campylobacteraceae(100)	Campylobacter(100)	0	0	0	1	1	0	0	0	0	0.00987264	0.00351198	0	-	0	0	2	1	4	1	0	0	0.023291	0.00752785	0.0271058	0.00818867	0.878588		-	-1.67779		0.0794979
	Otu00177	Firmicutes(100)	Clostridia(100)	Clostridiales(100)	Lachnospiraceae(100)	unclassified(100)	0	4	4	0	0	0	0	0.0152068	0.0261694	0	0	0	-	0	0	0	0	0	0	0	0	0	0	0	0	-		-	-		0.0413763
	Otu00080	Proteobacteria(100)	Gammaproteobacteria(100)	Enterobacteriales(100)	Enterobacteriaceae(100)	Escherichia/Shigella(97)	0	1	1	0	1	0	0	0.0038017	0.00654236	0	0.00351198	0	-1.55845	3	0	0	0	1	3	0.0152091	0	0	0	0.00677645	0.024566	1.04318		-0.556134	-3.15776		0.0604076
	Otu00350	Fusobacteria(100)	Fusobacteriia(100)	Fusobacteriales(100)	Fusobacteriaceae(100)	unclassified(67)	0	0	0	0	0	0	0	0	0	0	0	0	-	0	0	0	0	0	3	0	0	0	0	0	0.024566	-		-	-		0.024566
	Otu00082	Actinobacteria(100)	Actinobacteria(100)	Coriobacteriales(100)	Coriobacteriaceae(100)	Olsenella(100)	6	0	3	0	1	0	0.0233527	0	0.0196271	0	0.00351198	0	-3.6133	0	0	0	0	0	0	0	0	0	0	0	0	-		-	-		0.0464917
	Otu00013	unclassified(100)	unclassified(100)	unclassified(100)	unclassified(100)	unclassified(100)	5	6	3	0	2	2	0.0194606	0.0228102	0.0196271	0	0.00702395	0.00652976	-2.1912	0	1	1	0	1	0	0	0.00272569	0.0116455	0	0.00677645	0	-1.08458		2.10671	1.00009		0.0965992
	Otu00097	Proteobacteria(100)	Gammaproteobacteria(100)	Enterobacteriales(100)	Enterobacteriaceae(100)	unclassified(100)	0	0	0	0	6	1	0	0	0	0	0.0210719	0.00326488	-	1	0	0	0	0	0	0.00506971	0	0	0	0	0	-		-	-		0.0294064
	Otu00042	Firmicutes(100)	Bacilli(100)	Lactobacillales(100)	Leuconostocaceae(100)	Weissella(100)	0	0	0	0	0	0	0	0	0	0	0	0	-	0	1	0	1	3	2	0	0.00272569	0	0.00752785	0.0203293	0.0163773	4.02048		-	-		0.0469602
	Otu00203	Proteobacteria(100)	Gammaproteobacteria(100)	Pseudomonadales(100)	Pseudomonadaceae(100)	Pseudomonas(100)	0	0	0	0	0	1	0	0	0	0	0	0.00326488	-	4	0	0	0	0	0	0.0202788	0	0	0	0	0	-		-	-		0.0235437
	Otu00156	Bacteroidetes(100)	Bacteroidia(100)	Bacteroidales(100)	Bacteroidaceae(100)	Bacteroides(100)	0	0	0	2	2	1	0	0	0	0.0197453	0.00702395	0.00326488	-	0	0	0	0	0	0	0	0	0	0	0	0	-		-	-		0.0300341
	Otu00452	Firmicutes(100)	Erysipelotrichia(100)	Erysipelotrichales(100)	Erysipelotrichaceae(100)	unclassified(100)	0	0	0	2	0	0	0	0	0	0.0197453	0	0	-	0	0	0	0	0	0	0	0	0	0	0	0	-		-	-		0.0197453
	Otu00129	Firmicutes(100)	Negativicutes(100)	Selenomonadales(100)	Veillonellaceae(100)	Veillonella(100)	0	3	3	1	2	2	0	0.0114051	0.0196271	0.00987264	0.00702395	0.00652976	-0.405633	0	0	0	0	0	0	0	0	0	0	0	0	-		-	-		0.0544585
	Otu00117	Firmicutes(100)	Negativicutes(100)	Selenomonadales(100)	Veillonellaceae(100)	Veillonella(100)	4	1	3	0	3	1	0.0155684	0.0038017	0.0196271	0	0.0105359	0.00326488	-1.49862	0	0	0	0	0	0	0	0	0	0	0	0	-		-	-		0.052798
	Otu00155	Firmicutes(100)	Clostridia(100)	Clostridiales(100)	Clostridiaceae_1(100)	unclassified(80)	0	2	3	1	0	3	0	0.00760341	0.0196271	0.00987264	0	0.00979464	-0.469425	0	0	0	0	0	0	0	0	0	0	0	0	-		-	-		0.0468978
	Otu00131	Firmicutes(100)	Clostridia(100)	Clostridiales(100)	Clostridiaceae_1(100)	unclassified(62)	0	1	3	1	0	2	0	0.0038017	0.0196271	0.00987264	0	0.00652976	-0.514375	0	0	0	0	0	0	0	0	0	0	0	0	-		-	-		0.0398312
	Otu00132	Firmicutes(100)	Bacilli(100)	Lactobacillales(100)	Lactobacillaceae(100)	Lactobacillus(100)	2	2	3	0	0	0	0.00778422	0.00760341	0.0196271	0	0	0	-	0	0	0	0	0	0	0	0	0	0	0	0	-		-	-		0.0350147
	Otu00150	Firmicutes(100)	Clostridia(100)	Clostridiales(100)	Clostridiaceae_1(100)	unclassified(80)	0	0	0	1	3	6	0	0	0	0.00987264	0.0105359	0.0195893	-	0	0	0	0	0	0	0	0	0	0	0	0	-		-	-		0.0399978
	Otu00216	Firmicutes(100)	Clostridia(100)	Clostridiales(100)	Lachnospiraceae(100)	Robinsoniella(100)	0	0	0	0	0	6	0	0	0	0	0	0.0195893	-	0	0	0	0	0	0	0	0	0	0	0	0	-		-	-		0.0195893
	Otu00242	Firmicutes(100)	Negativicutes(100)	Selenomonadales(100)	Acidaminococcaceae(100)	Acidaminococcus(100)	5	0	0	0	0	0	0.0194606	0	0	0	0	0	-	0	0	0	0	0	0	0	0	0	0	0	0	-		-	-		0.0194606
	Otu00265	Firmicutes(100)	Negativicutes(100)	Selenomonadales(100)	Veillonellaceae(100)	Veillonella(100)	5	0	0	0	0	0	0.0194606	0	0	0	0	0	-	0	0	0	0	0	0	0	0	0	0	0	0	-		-	-		0.0194606
	Otu00151	Firmicutes(100)	Bacilli(100)	Lactobacillales(100)	Streptococcaceae(70)	Streptococcus(70)	0	0	0	0	0	0	0	0	0	0	0	0	-	2	7	0	0	0	0	0.0101394	0.0190798	0	0	0	0	-		-	-		0.0292192
	Otu00201	Firmicutes(100)	Clostridia(100)	Clostridiales(100)	Ruminococcaceae(100)	unclassified(100)	1	5	0	0	0	0	0.00389211	0.0190085	0	0	0	0	-	0	0	0	0	0	0	0	0	0	0	0	0	-		-	-		0.0229006
	Otu00152	Firmicutes(100)	Clostridia(100)	Clostridiales(100)	unclassified(100)	unclassified(100)	0	0	0	1	5	4	0	0	0	0.00987264	0.0175599	0.0130595	-	0	0	0	0	0	0	0	0	0	0	0	0	-		-	-		0.040492
	Otu00252	Firmicutes(100)	Clostridia(100)	Clostridiales(100)	Clostridiaceae_1(100)	Clostridium_sensu_stricto(100)	0	0	0	0	5	0	0	0	0	0	0.0175599	0	-	0	0	0	0	0	0	0	0	0	0	0	0	-		-	-		0.0175599
	Otu00382	Bacteroidetes(100)	Sphingobacteriia(100)	Sphingobacteriales(100)	Sphingobacteriaceae(100)	Sphingobacterium(100)	0	0	0	0	0	0	0	0	0	0	0	0	-	0	0	0	0	0	2	0	0	0	0	0	0.0163773	-		-	-		0.0163773
	Otu00121	Actinobacteria(100)	Actinobacteria(100)	Actinomycetales(100)	Dermabacteraceae(100)	Brachybacterium(100)	0	0	0	0	0	0	0	0	0	0	0	0	-	1	6	0	0	0	0	0.00506971	0.0163541	0	0	0	0	-		-	-		0.0214238
	Otu00111	Firmicutes(100)	Clostridia(100)	Clostridiales(100)	Clostridiaceae_1(100)	Clostridium_sensu_stricto(100)	4	4	2	1	3	2	0.0155684	0.0152068	0.0130847	0.00987264	0.0105359	0.00652976	-0.703245	0	0	0	0	0	0	0	0	0	0	0	0	-		-	-		0.0707983
	Otu00170	Firmicutes(100)	Bacilli(100)	Lactobacillales(100)	Streptococcaceae(100)	Streptococcus(100)	0	0	0	0	0	0	0	0	0	0	0	0	-	3	3	0	0	0	1	0.0152091	0.00817706	0	0	0	0.00818867	-1.51396		-	-		0.0315749
	Otu00235	Firmicutes(100)	Negativicutes(100)	Selenomonadales(100)	Veillonellaceae(80)	Megasphaera(61)	1	4	0	0	0	0	0.00389211	0.0152068	0	0	0	0	-	0	0	0	0	0	0	0	0	0	0	0	0	-		-	-		0.0190989
	Otu00300	Fusobacteria(100)	Fusobacteriia(100)	Fusobacteriales(100)	Fusobacteriaceae(100)	Fusobacterium(100)	0	0	0	0	0	0	0	0	0	0	0	0	-	0	0	0	2	1	0	0	0	0	0.0150557	0.00677645	0	-		-	-		0.0218322
	Otu00424	Firmicutes(100)	Erysipelotrichia(100)	Erysipelotrichales(100)	Erysipelotrichaceae(100)	Turicibacter(100)	0	0	0	0	0	0	0	0	0	0	0	0	-	0	0	0	2	0	0	0	0	0	0.0150557	0	0	-		-	-		0.0150557
	Otu00524	Bacteroidetes(100)	Bacteroidia(100)	Bacteroidales(100)	Porphyromonadaceae(100)	Parabacteroides(100)	0	0	0	0	0	0	0	0	0	0	0	0	-	0	0	0	2	0	0	0	0	0	0.0150557	0	0	-		-	-		0.0150557
	Otu00077	Actinobacteria(100)	Actinobacteria(100)	Actinomycetales(100)	Microbacteriaceae(100)	unclassified(76)	0	0	0	1	4	3	0	0	0	0.00987264	0.0140479	0.00979464	-	0	0	0	0	1	0	0	0	0	0	0.00677645	0	-		-	2.3148		0.0404916
	Otu00086	Firmicutes(100)	Negativicutes(100)	Selenomonadales(100)	Veillonellaceae(100)	Veillonella(100)	1	1	0	1	4	1	0.00389211	0.0038017	0	0.00987264	0.0140479	0.00326488	1.82106	0	0	0	0	0	0	0	0	0	0	0	0	-		-	-		0.0348792
	Otu00167	Bacteroidetes(100)	Bacteroidia(100)	Bacteroidales(100)	Bacteroidaceae(100)	Bacteroides(100)	0	0	0	0	4	1	0	0	0	0	0.0140479	0.00326488	-	0	0	0	0	0	0	0	0	0	0	0	0	-		-	-		0.0173128
	Otu00113	Actinobacteria(100)	Actinobacteria(100)	Actinomycetales(100)	Dermabacteraceae(100)	Brachybacterium(100)	0	0	0	0	0	0	0	0	0	0	0	0	-	0	5	1	0	0	0	0	0.0136284	0.0116455	0	0	0	-		-	-		0.0252739
	Otu00096	Bacteroidetes(100)	Sphingobacteriia(100)	Sphingobacteriales(100)	Sphingobacteriaceae(100)	Sphingobacterium(100)	0	0	0	0	0	0	0	0	0	0	0	0	-	1	0	1	1	2	1	0.00506971	0	0.0116455	0.00752785	0.0135529	0.00818867	0.808231		-	-		0.0459846
	Otu00194	Thermotogae(100)	Thermotogae(100)	Thermotogales(100)	unclassified(100)	unclassified(100)	0	0	0	0	1	0	0	0	0	0	0.00351198	0	-	0	2	1	0	2	0	0	0.00545137	0.0116455	0	0.0135529	0	-0.335133		-	-1.94825		0.0341618
	Otu00146	Proteobacteria(100)	Gammaproteobacteria(100)	Enterobacteriales(100)	Enterobacteriaceae(100)	Escherichia/Shigella(100)	1	0	0	1	0	1	0.00389211	0	0	0.00987264	0	0.00326488	1.75507	0	1	0	0	2	0	0	0.00272569	0	0	0.0135529	0	2.31391		0.513933	-0.0449073		0.0333082
	Otu00246	unclassified(100)	unclassified(100)	unclassified(100)	unclassified(100)	unclassified(100)	0	0	0	0	0	0	0	0	0	0	0	0	-	0	0	0	0	2	0	0	0	0	0	0.0135529	0	-		-	-		0.0135529
	Otu00140	Actinobacteria(100)	Actinobacteria(100)	Actinomycetales(100)	Propionibacteriaceae(100)	Propionibacterium(100)	0	0	2	0	0	1	0	0	0.0130847	0	0	0.00326488	-2.00278	0	0	0	1	0	0	0	0	0	0.00752785	0	0	-		-	-1.20521		0.0238775
	Otu00133	Firmicutes(100)	Negativicutes(100)	Selenomonadales(100)	Veillonellaceae(100)	Veillonella(100)	0	1	2	0	1	1	0	0.0038017	0.0130847	0	0.00351198	0.00326488	-1.31718	0	0	0	0	0	0	0	0	0	0	0	0	-		-	-		0.0236633
	Otu00093	Proteobacteria(100)	Gammaproteobacteria(100)	Enterobacteriales(100)	Enterobacteriaceae(100)	unclassified(100)	0	0	2	0	2	1	0	0	0.0130847	0	0.00702395	0.00326488	-0.346804	0	0	0	0	0	0	0	0	0	0	0	0	-		-	-		0.0233736
	Otu00399	Firmicutes(100)	Clostridia(100)	Clostridiales(100)	Lachnospiraceae(100)	Blautia(100)	0	0	2	0	0	0	0	0	0.0130847	0	0	0	-	0	0	0	0	1	0	0	0	0	0	0.00677645	0	-		-	-		0.0198612
	Otu00431	Firmicutes(100)	Negativicutes(100)	Selenomonadales(100)	Veillonellaceae(100)	Veillonella(100)	0	0	2	0	0	0	0	0	0.0130847	0	0	0	-	0	0	0	0	0	0	0	0	0	0	0	0	-		-	-		0.0130847
	Otu00521	Firmicutes(100)	Clostridia(100)	Clostridiales(100)	Lachnospiraceae(100)	unclassified(100)	0	0	2	0	0	0	0	0	0.0130847	0	0	0	-	0	0	0	0	0	0	0	0	0	0	0	0	-		-	-		0.0130847
	Otu00139	Bacteroidetes(100)	Bacteroidia(100)	Bacteroidales(100)	Porphyromonadaceae(100)	Dysgonomonas(100)	0	0	0	0	3	4	0	0	0	0	0.0105359	0.0130595	-	0	0	0	0	0	0	0	0	0	0	0	0	-		-	-		0.0235954
	Otu00217	Firmicutes(100)	Clostridia(100)	Clostridiales(100)	Clostridiaceae_1(100)	unclassified(84)	0	0	0	1	0	4	0	0	0	0.00987264	0	0.0130595	-	0	0	0	0	0	0	0	0	0	0	0	0	-		-	-		0.0229322
	Otu00118	Firmicutes(100)	Negativicutes(100)	Selenomonadales(100)	Veillonellaceae(100)	Megamonas(100)	3	0	0	0	1	0	0.0116763	0	0	0	0.00351198	0	-1.73323	0	3	0	0	0	0	0	0.00817706	0	0	0	0	-		0.513933	-		0.0233654
	Otu00101	Firmicutes(100)	Negativicutes(100)	Selenomonadales(100)	Veillonellaceae(100)	Veillonella(100)	3	1	0	0	0	2	0.0116763	0.0038017	0	0	0	0.00652976	-1.24512	0	0	0	0	0	0	0	0	0	0	0	0	-		-	-		0.0220078
	Otu00317	Firmicutes(100)	Negativicutes(100)	Selenomonadales(100)	Veillonellaceae(100)	Veillonella(75)	3	0	1	0	0	0	0.0116763	0	0.00654236	0	0	0	-	0	0	0	0	0	0	0	0	0	0	0	0	-		-	-		0.0182187
	Otu00313	Firmicutes(100)	Negativicutes(100)	Selenomonadales(100)	Veillonellaceae(100)	Veillonella(100)	3	1	0	0	0	0	0.0116763	0.0038017	0	0	0	0	-	0	0	0	0	0	0	0	0	0	0	0	0	-		-	-		0.015478
	Otu00190	Firmicutes(100)	Clostridia(100)	Clostridiales(100)	Clostridiaceae_1(100)	Clostridium_sensu_stricto(86)	3	0	0	0	0	1	0.0116763	0	0	0	0	0.00326488	-1.83849	0	0	0	0	0	0	0	0	0	0	0	0	-		-	-		0.0149412
	Otu00391	Firmicutes(100)	Clostridia(100)	Clostridiales(100)	Clostridiaceae_1(100)	unclassified(100)	3	0	0	0	0	0	0.0116763	0	0	0	0	0	-	0	0	0	0	0	0	0	0	0	0	0	0	-		-	-		0.0116763
	Otu00403	Firmicutes(100)	Negativicutes(100)	Selenomonadales(100)	Veillonellaceae(100)	Veillonella(100)	3	0	0	0	0	0	0.0116763	0	0	0	0	0	-	0	0	0	0	0	0	0	0	0	0	0	0	-		-	-		0.0116763
	Otu00109	Proteobacteria(100)	Betaproteobacteria(100)	Neisseriales(100)	Neisseriaceae(100)	Neisseria(100)	0	0	0	0	0	0	0	0	0	0	0	0	-	2	2	1	0	1	1	0.0101394	0.00545137	0.0116455	0	0.00677645	0.00818867	-0.863928		-	-		0.0422014
	Otu00180	Proteobacteria(100)	Betaproteobacteria(100)	Neisseriales(100)	Neisseriaceae(100)	unclassified(100)	0	0	0	0	0	0	0	0	0	0	0	0	-	1	3	1	0	0	0	0.00506971	0.00817706	0.0116455	0	0	0	-		-	-		0.0248923
	Otu00198	Bacteroidetes(100)	Flavobacteriia(100)	Flavobacteriales(100)	Flavobacteriaceae(100)	Flavobacterium(100)	0	0	0	0	0	0	0	0	0	0	0	0	-	0	1	1	0	0	1	0	0.00272569	0.0116455	0	0	0.00818867	-0.81148		-	-		0.0225599
	Otu00099	Actinobacteria(100)	Actinobacteria(100)	Actinomycetales(100)	Brevibacteriaceae(100)	Brevibacterium(100)	0	0	0	0	0	0	0	0	0	0	0	0	-	1	2	1	0	0	0	0.00506971	0.00545137	0.0116455	0	0	0	-		-	-		0.0221666
	Otu00184	Firmicutes(100)	Clostridia(100)	Clostridiales(100)	Clostridiaceae_1(100)	Clostridium_sensu_stricto(100)	0	0	0	0	0	0	0	0	0	0	0	0	-	0	0	1	0	0	1	0	0	0.0116455	0	0	0.00818867	-0.508073		-	-		0.0198342
	Otu00456	Synergistetes(100)	Synergistia(100)	Synergistales(100)	Synergistaceae(100)	unclassified(100)	0	0	0	0	0	0	0	0	0	0	0	0	-	0	0	1	0	0	1	0	0	0.0116455	0	0	0.00818867	-0.508073		-	-		0.0198342
	Otu00236	Bacteroidetes(100)	Sphingobacteriia(100)	Sphingobacteriales(100)	Sphingobacteriaceae(100)	Pedobacter(100)	0	0	0	0	0	0	0	0	0	0	0	0	-	0	0	1	1	0	0	0	0	0.0116455	0.00752785	0	0	-0.629464		-	-		0.0191734
	Otu00646	Firmicutes(100)	Clostridia(100)	Clostridiales(100)	Clostridiaceae_1(100)	unclassified(100)	0	0	0	0	0	0	0	0	0	0	0	0	-	0	0	1	0	0	0	0	0	0.0116455	0	0	0	-		-	-		0.0116455
	Otu00820	Firmicutes(100)	unclassified(100)	unclassified(100)	unclassified(100)	unclassified(100)	0	0	0	0	0	0	0	0	0	0	0	0	-	0	0	1	0	0	0	0	0	0.0116455	0	0	0	-		-	-		0.0116455
	Otu00973	Bacteroidetes(100)	unclassified(100)	unclassified(100)	unclassified(100)	unclassified(100)	0	0	0	0	0	0	0	0	0	0	0	0	-	0	0	1	0	0	0	0	0	0.0116455	0	0	0	-		-	-		0.0116455
	Otu00997	unclassified(100)	unclassified(100)	unclassified(100)	unclassified(100)	unclassified(100)	0	0	0	0	0	0	0	0	0	0	0	0	-	0	0	1	0	0	0	0	0	0.0116455	0	0	0	-		-	-		0.0116455
	Otu01433	Actinobacteria(100)	Actinobacteria(100)	Actinomycetales(100)	Microbacteriaceae(100)	unclassified(100)	0	0	0	0	0	0	0	0	0	0	0	0	-	0	0	1	0	0	0	0	0	0.0116455	0	0	0	-		-	-		0.0116455
	Otu01859	Proteobacteria(100)	Alphaproteobacteria(100)	Rhodospirillales(100)	Rhodospirillaceae(100)	Skermanella(100)	0	0	0	0	0	0	0	0	0	0	0	0	-	0	0	1	0	0	0	0	0	0.0116455	0	0	0	-		-	-		0.0116455
	Otu02126	Firmicutes(100)	Bacilli(100)	Lactobacillales(100)	unclassified(100)	unclassified(100)	0	0	0	0	0	0	0	0	0	0	0	0	-	0	0	1	0	0	0	0	0	0.0116455	0	0	0	-		-	-		0.0116455
	Otu02131	Firmicutes(100)	Bacilli(100)	Lactobacillales(100)	unclassified(100)	unclassified(100)	0	0	0	0	0	0	0	0	0	0	0	0	-	0	0	1	0	0	0	0	0	0.0116455	0	0	0	-		-	-		0.0116455
	Otu02310	Firmicutes(100)	Bacilli(100)	Lactobacillales(100)	Streptococcaceae(100)	Streptococcus(100)	0	0	0	0	0	0	0	0	0	0	0	0	-	0	0	1	0	0	0	0	0	0.0116455	0	0	0	-		-	-		0.0116455
	Otu02320	Firmicutes(100)	Bacilli(100)	Lactobacillales(100)	unclassified(100)	unclassified(100)	0	0	0	0	0	0	0	0	0	0	0	0	-	0	0	1	0	0	0	0	0	0.0116455	0	0	0	-		-	-		0.0116455
	Otu02324	Firmicutes(100)	Bacilli(100)	Lactobacillales(100)	Lactobacillaceae(100)	unclassified(100)	0	0	0	0	0	0	0	0	0	0	0	0	-	0	0	1	0	0	0	0	0	0.0116455	0	0	0	-		-	-		0.0116455
	Otu02333	Firmicutes(100)	Bacilli(100)	Lactobacillales(100)	Streptococcaceae(100)	Streptococcus(100)	0	0	0	0	0	0	0	0	0	0	0	0	-	0	0	1	0	0	0	0	0	0.0116455	0	0	0	-		-	-		0.0116455
	Otu02346	Firmicutes(100)	Bacilli(100)	Lactobacillales(100)	Streptococcaceae(100)	Streptococcus(100)	0	0	0	0	0	0	0	0	0	0	0	0	-	0	0	1	0	0	0	0	0	0.0116455	0	0	0	-		-	-		0.0116455
	Otu02369	Firmicutes(100)	Bacilli(100)	Lactobacillales(100)	unclassified(100)	unclassified(100)	0	0	0	0	0	0	0	0	0	0	0	0	-	0	0	1	0	0	0	0	0	0.0116455	0	0	0	-		-	-		0.0116455
	Otu02370	Firmicutes(100)	Bacilli(100)	Lactobacillales(100)	unclassified(100)	unclassified(100)	0	0	0	0	0	0	0	0	0	0	0	0	-	0	0	1	0	0	0	0	0	0.0116455	0	0	0	-		-	-		0.0116455
	Otu00219	unclassified(100)	unclassified(100)	unclassified(100)	unclassified(100)	unclassified(100)	0	0	0	0	3	3	0	0	0	0	0.0105359	0.00979464	-	0	0	0	0	0	0	0	0	0	0	0	0	-		-	-		0.0203306
	Otu00114	Firmicutes(100)	Clostridia(100)	Clostridiales(100)	Clostridiaceae_1(100)	Clostridium_sensu_stricto(100)	0	0	0	0	3	2	0	0	0	0	0.0105359	0.00652976	-	0	0	0	0	0	0	0	0	0	0	0	0	-		-	-		0.0170657
	Otu00143	Bacteroidetes(100)	Bacteroidia(100)	Bacteroidales(100)	Bacteroidaceae(100)	Bacteroides(100)	0	0	0	0	3	0	0	0	0	0	0.0105359	0	-	0	0	0	0	0	0	0	0	0	0	0	0	-		-	-		0.0105359
	Otu00134	Actinobacteria(100)	Actinobacteria(100)	Actinomycetales(100)	Propionibacteriaceae(100)	unclassified(100)	0	0	0	0	0	0	0	0	0	0	0	0	-	2	3	0	1	0	0	0.0101394	0.00817706	0	0.00752785	0	0	-1.28283		-	-		0.0258443
	Otu00067	Actinobacteria(100)	Actinobacteria(100)	Actinomycetales(100)	Microbacteriaceae(100)	unclassified(79)	0	0	0	0	0	0	0	0	0	0	0	0	-	2	1	0	0	0	0	0.0101394	0.00272569	0	0	0	0	-		-	-		0.0128651
	Otu00204	Proteobacteria(100)	Gammaproteobacteria(100)	Xanthomonadales(100)	Xanthomonadaceae(100)	Luteimonas(72)	0	0	0	0	0	0	0	0	0	0	0	0	-	2	0	0	0	0	0	0.0101394	0	0	0	0	0	-		-	-		0.0101394
	Otu00279	Firmicutes(100)	Bacilli(100)	Lactobacillales(100)	unclassified(75)	unclassified(75)	0	0	0	0	0	0	0	0	0	0	0	0	-	2	0	0	0	0	0	0.0101394	0	0	0	0	0	-		-	-		0.0101394
	Otu00537	Firmicutes(100)	unclassified(100)	unclassified(100)	unclassified(100)	unclassified(100)	0	0	0	0	0	0	0	0	0	0	0	0	-	2	0	0	0	0	0	0.0101394	0	0	0	0	0	-		-	-		0.0101394
	Otu00559	Firmicutes(100)	unclassified(100)	unclassified(100)	unclassified(100)	unclassified(100)	0	0	0	0	0	0	0	0	0	0	0	0	-	2	0	0	0	0	0	0.0101394	0	0	0	0	0	-		-	-		0.0101394
	Otu00609	Firmicutes(100)	Bacilli(100)	Lactobacillales(100)	unclassified(100)	unclassified(100)	0	0	0	0	0	0	0	0	0	0	0	0	-	2	0	0	0	0	0	0.0101394	0	0	0	0	0	-		-	-		0.0101394
	Otu00135	Bacteroidetes(100)	Bacteroidia(100)	Bacteroidales(100)	unclassified(62)	unclassified(62)	0	0	0	1	1	3	0	0	0	0.00987264	0.00351198	0.00979464	-	0	0	0	0	0	0	0	0	0	0	0	0	-		-	-		0.0231793
	Otu00245	Firmicutes(100)	Clostridia(100)	Clostridiales(100)	Lachnospiraceae(100)	unclassified(100)	0	0	0	1	1	3	0	0	0	0.00987264	0.00351198	0.00979464	-	0	0	0	0	0	0	0	0	0	0	0	0	-		-	-		0.0231793
	Otu00181	Firmicutes(100)	Negativicutes(100)	Selenomonadales(100)	Veillonellaceae(100)	Veillonella(100)	1	0	0	1	1	1	0.00389211	0	0	0.00987264	0.00351198	0.00326488	2.09685	0	0	0	0	0	0	0	0	0	0	0	0	-		-	-		0.0205416
	Otu00145	Bacteroidetes(100)	Bacteroidia(100)	Bacteroidales(100)	Bacteroidaceae(100)	Bacteroides(100)	1	0	0	1	0	2	0.00389211	0	0	0.00987264	0	0.00652976	2.07528	0	0	0	0	0	0	0	0	0	0	0	0	-		-	-		0.0202945
	Otu00406	Firmicutes(100)	Negativicutes(100)	Selenomonadales(100)	Veillonellaceae(100)	Veillonella(100)	0	1	1	1	0	0	0	0.0038017	0.00654236	0.00987264	0	0	-0.067295	0	0	0	0	0	0	0	0	0	0	0	0	-		-	-		0.0202167
	Otu00409	Firmicutes(100)	Clostridia(100)	Clostridiales(100)	Clostridiaceae_1(100)	Clostridium_sensu_stricto(100)	0	1	0	1	1	0	0	0.0038017	0	0.00987264	0.00351198	0	1.81586	0	0	0	0	0	0	0	0	0	0	0	0	-		-	-		0.0171863
	Otu00174	Firmicutes(100)	Negativicutes(100)	Selenomonadales(100)	Veillonellaceae(100)	Veillonella(100)	0	0	1	1	0	0	0	0	0.00654236	0.00987264	0	0	0.593625	0	0	0	0	0	0	0	0	0	0	0	0	-		-	-		0.016415
	Otu00433	Firmicutes(100)	Erysipelotrichia(100)	Erysipelotrichales(100)	Erysipelotrichaceae(100)	Clostridium_XVIII(100)	1	0	0	1	0	0	0.00389211	0	0	0.00987264	0	0	1.34288	0	0	0	0	0	0	0	0	0	0	0	0	-		-	-		0.0137648
	Otu00614	Firmicutes(100)	Clostridia(100)	Clostridiales(100)	Lachnospiraceae(100)	Clostridium_XlVa(100)	0	1	0	1	0	0	0	0.0038017	0	0.00987264	0	0	1.37679	0	0	0	0	0	0	0	0	0	0	0	0	-		-	-		0.0136743
	Otu00369	Firmicutes(100)	Clostridia(100)	Clostridiales(100)	unclassified(67)	unclassified(67)	0	0	0	1	0	1	0	0	0	0.00987264	0	0.00326488	-	0	0	0	0	0	0	0	0	0	0	0	0	-		-	-		0.0131375
	Otu00518	Firmicutes(100)	Clostridia(100)	Clostridiales(100)	Lachnospiraceae(100)	Clostridium_XlVa(100)	0	0	0	1	0	1	0	0	0	0.00987264	0	0.00326488	-	0	0	0	0	0	0	0	0	0	0	0	0	-		-	-		0.0131375
	Otu00630	Firmicutes(100)	Clostridia(100)	Clostridiales(100)	unclassified(100)	unclassified(100)	0	0	0	1	0	1	0	0	0	0.00987264	0	0.00326488	-	0	0	0	0	0	0	0	0	0	0	0	0	-		-	-		0.0131375
	Otu00052	Proteobacteria(100)	Alphaproteobacteria(100)	Sphingomonadales(100)	Sphingomonadaceae(100)	Sphingomonas(99)	0	0	0	1	0	0	0	0	0	0.00987264	0	0	-	0	1	0	0	0	0	0	0.00272569	0	0	0	0	-		-	-		0.0125983
	Otu00260	Bacteroidetes(100)	Bacteroidia(100)	Bacteroidales(100)	Bacteroidaceae(80)	Bacteroides(80)	0	0	0	1	0	0	0	0	0	0.00987264	0	0	-	0	0	0	0	0	0	0	0	0	0	0	0	-		-	-		0.00987264
	Otu00507	Firmicutes(100)	Clostridia(100)	Clostridiales(100)	unclassified(100)	unclassified(100)	0	0	0	1	0	0	0	0	0	0.00987264	0	0	-	0	0	0	0	0	0	0	0	0	0	0	0	-		-	-		0.00987264
	Otu00596	unclassified(100)	unclassified(100)	unclassified(100)	unclassified(100)	unclassified(100)	0	0	0	1	0	0	0	0	0	0.00987264	0	0	-	0	0	0	0	0	0	0	0	0	0	0	0	-		-	-		0.00987264
	Otu00680	Proteobacteria(100)	Gammaproteobacteria(100)	Xanthomonadales(100)	Sinobacteraceae(100)	Steroidobacter(100)	0	0	0	1	0	0	0	0	0	0.00987264	0	0	-	0	0	0	0	0	0	0	0	0	0	0	0	-		-	-		0.00987264
	Otu00752	Firmicutes(100)	Clostridia(100)	Clostridiales(100)	Lachnospiraceae(100)	Clostridium_XlVb(100)	0	0	0	1	0	0	0	0	0	0.00987264	0	0	-	0	0	0	0	0	0	0	0	0	0	0	0	-		-	-		0.00987264
	Otu00753	Firmicutes(100)	Clostridia(100)	Clostridiales(100)	Clostridiaceae_1(100)	unclassified(100)	0	0	0	1	0	0	0	0	0	0.00987264	0	0	-	0	0	0	0	0	0	0	0	0	0	0	0	-		-	-		0.00987264
	Otu00787	Firmicutes(100)	Clostridia(100)	Clostridiales(100)	Lachnospiraceae(100)	unclassified(100)	0	0	0	1	0	0	0	0	0	0.00987264	0	0	-	0	0	0	0	0	0	0	0	0	0	0	0	-		-	-		0.00987264
	Otu01102	Firmicutes(100)	Bacilli(100)	Bacillales(100)	Bacillaceae_1(100)	Bacillus(100)	0	0	0	1	0	0	0	0	0	0.00987264	0	0	-	0	0	0	0	0	0	0	0	0	0	0	0	-		-	-		0.00987264
	Otu01222	Bacteroidetes(100)	Bacteroidia(100)	Bacteroidales(100)	Bacteroidaceae(100)	Bacteroides(100)	0	0	0	1	0	0	0	0	0	0.00987264	0	0	-	0	0	0	0	0	0	0	0	0	0	0	0	-		-	-		0.00987264
	Otu01237	Candidatus_Saccharibacteria(100)	unclassified(100)	unclassified(100)	unclassified(100)	unclassified(100)	0	0	0	1	0	0	0	0	0	0.00987264	0	0	-	0	0	0	0	0	0	0	0	0	0	0	0	-		-	-		0.00987264
	Otu01301	Bacteroidetes(100)	Bacteroidia(100)	Bacteroidales(100)	Porphyromonadaceae(100)	Parabacteroides(100)	0	0	0	1	0	0	0	0	0	0.00987264	0	0	-	0	0	0	0	0	0	0	0	0	0	0	0	-		-	-		0.00987264
	Otu01450	Planctomycetes(100)	Planctomycetia(100)	Planctomycetales(100)	Planctomycetaceae(100)	unclassified(100)	0	0	0	1	0	0	0	0	0	0.00987264	0	0	-	0	0	0	0	0	0	0	0	0	0	0	0	-		-	-		0.00987264
	Otu01485	Proteobacteria(100)	Gammaproteobacteria(100)	Enterobacteriales(100)	Enterobacteriaceae(100)	unclassified(100)	0	0	0	1	0	0	0	0	0	0.00987264	0	0	-	0	0	0	0	0	0	0	0	0	0	0	0	-		-	-		0.00987264
	Otu01583	Proteobacteria(100)	Gammaproteobacteria(100)	Enterobacteriales(100)	Enterobacteriaceae(100)	Escherichia/Shigella(100)	0	0	0	1	0	0	0	0	0	0.00987264	0	0	-	0	0	0	0	0	0	0	0	0	0	0	0	-		-	-		0.00987264
	Otu01586	Proteobacteria(100)	Gammaproteobacteria(100)	Enterobacteriales(100)	Enterobacteriaceae(100)	Escherichia/Shigella(100)	0	0	0	1	0	0	0	0	0	0.00987264	0	0	-	0	0	0	0	0	0	0	0	0	0	0	0	-		-	-		0.00987264
	Otu01602	Proteobacteria(100)	Gammaproteobacteria(100)	Enterobacteriales(100)	Enterobacteriaceae(100)	Escherichia/Shigella(100)	0	0	0	1	0	0	0	0	0	0.00987264	0	0	-	0	0	0	0	0	0	0	0	0	0	0	0	-		-	-		0.00987264
	Otu01876	Acidobacteria(100)	Acidobacteria_Gp6(100)	Gp6(100)	unclassified(100)	unclassified(100)	0	0	0	1	0	0	0	0	0	0.00987264	0	0	-	0	0	0	0	0	0	0	0	0	0	0	0	-		-	-		0.00987264
	Otu01923	Proteobacteria(100)	Gammaproteobacteria(100)	Enterobacteriales(100)	Enterobacteriaceae(100)	Escherichia/Shigella(100)	0	0	0	1	0	0	0	0	0	0.00987264	0	0	-	0	0	0	0	0	0	0	0	0	0	0	0	-		-	-		0.00987264
	Otu01933	Proteobacteria(100)	Gammaproteobacteria(100)	Enterobacteriales(100)	Enterobacteriaceae(100)	Escherichia/Shigella(100)	0	0	0	1	0	0	0	0	0	0.00987264	0	0	-	0	0	0	0	0	0	0	0	0	0	0	0	-		-	-		0.00987264
	Otu01986	Proteobacteria(100)	Gammaproteobacteria(100)	Enterobacteriales(100)	Enterobacteriaceae(100)	unclassified(100)	0	0	0	1	0	0	0	0	0	0.00987264	0	0	-	0	0	0	0	0	0	0	0	0	0	0	0	-		-	-		0.00987264
	Otu02008	Proteobacteria(100)	Gammaproteobacteria(100)	Enterobacteriales(100)	Enterobacteriaceae(100)	Escherichia/Shigella(100)	0	0	0	1	0	0	0	0	0	0.00987264	0	0	-	0	0	0	0	0	0	0	0	0	0	0	0	-		-	-		0.00987264
	Otu02533	Firmicutes(100)	Negativicutes(100)	Selenomonadales(100)	Veillonellaceae(100)	Veillonella(100)	0	0	0	1	0	0	0	0	0	0.00987264	0	0	-	0	0	0	0	0	0	0	0	0	0	0	0	-		-	-		0.00987264
	Otu02543	Firmicutes(100)	Negativicutes(100)	Selenomonadales(100)	Veillonellaceae(100)	Veillonella(100)	0	0	0	1	0	0	0	0	0	0.00987264	0	0	-	0	0	0	0	0	0	0	0	0	0	0	0	-		-	-		0.00987264
	Otu02563	Firmicutes(100)	Negativicutes(100)	Selenomonadales(100)	Veillonellaceae(100)	Veillonella(100)	0	0	0	1	0	0	0	0	0	0.00987264	0	0	-	0	0	0	0	0	0	0	0	0	0	0	0	-		-	-		0.00987264
	Otu02621	Firmicutes(100)	Negativicutes(100)	Selenomonadales(100)	Veillonellaceae(100)	Veillonella(100)	0	0	0	1	0	0	0	0	0	0.00987264	0	0	-	0	0	0	0	0	0	0	0	0	0	0	0	-		-	-		0.00987264
	Otu02644	Firmicutes(100)	Negativicutes(100)	Selenomonadales(100)	Veillonellaceae(100)	Veillonella(100)	0	0	0	1	0	0	0	0	0	0.00987264	0	0	-	0	0	0	0	0	0	0	0	0	0	0	0	-		-	-		0.00987264
	Otu02672	Firmicutes(100)	Negativicutes(100)	Selenomonadales(100)	Veillonellaceae(100)	Veillonella(100)	0	0	0	1	0	0	0	0	0	0.00987264	0	0	-	0	0	0	0	0	0	0	0	0	0	0	0	-		-	-		0.00987264
	Otu02673	Firmicutes(100)	Negativicutes(100)	Selenomonadales(100)	Veillonellaceae(100)	Veillonella(100)	0	0	0	1	0	0	0	0	0	0.00987264	0	0	-	0	0	0	0	0	0	0	0	0	0	0	0	-		-	-		0.00987264
	Otu02674	Firmicutes(100)	Negativicutes(100)	Selenomonadales(100)	Veillonellaceae(100)	Veillonella(100)	0	0	0	1	0	0	0	0	0	0.00987264	0	0	-	0	0	0	0	0	0	0	0	0	0	0	0	-		-	-		0.00987264
	Otu02683	Firmicutes(100)	Negativicutes(100)	Selenomonadales(100)	Veillonellaceae(100)	Veillonella(100)	0	0	0	1	0	0	0	0	0	0.00987264	0	0	-	0	0	0	0	0	0	0	0	0	0	0	0	-		-	-		0.00987264
	Otu00154	Firmicutes(100)	Clostridia(100)	Clostridiales(100)	Lachnospiraceae(100)	unclassified(80)	1	0	0	0	2	3	0.00389211	0	0	0	0.00702395	0.00979464	2.11143	0	0	0	0	0	0	0	0	0	0	0	0	-		-	-		0.0207107
	Otu00208	Bacteroidetes(100)	Bacteroidia(100)	Bacteroidales(100)	Porphyromonadaceae(100)	Parabacteroides(100)	0	0	0	0	1	3	0	0	0	0	0.00351198	0.00979464	-	0	0	0	0	0	0	0	0	0	0	0	0	-		-	-		0.0133066
	Otu00221	Firmicutes(100)	Bacilli(100)	Lactobacillales(100)	Streptococcaceae(100)	Streptococcus(100)	1	1	0	0	0	2	0.00389211	0.0038017	0	0	0	0.00652976	-0.236669	0	0	0	0	0	1	0	0	0	0	0	0.00818867	-		-	-0.326599		0.0224122
	Otu00163	Actinobacteria(100)	Actinobacteria(100)	Actinomycetales(100)	Propionibacteriaceae(100)	unclassified(100)	0	0	0	0	0	0	0	0	0	0	0	0	-	0	0	0	1	0	1	0	0	0	0.00752785	0	0.00818867	-		-	-		0.0157165
	Otu00426	Firmicutes(100)	Erysipelotrichia(100)	Erysipelotrichales(100)	Erysipelotrichaceae(100)	Turicibacter(100)	0	0	0	0	0	0	0	0	0	0	0	0	-	1	0	0	0	0	1	0.00506971	0	0	0	0	0.00818867	0.691726		-	-		0.0132584
	Otu00461	Firmicutes(100)	Erysipelotrichia(100)	Erysipelotrichales(100)	Erysipelotrichaceae(100)	Allobaculum(100)	1	0	0	0	0	0	0.00389211	0	0	0	0	0	-	0	0	0	0	0	1	0	0	0	0	0	0.00818867	-		-	-		0.0120808
	Otu00385	Bacteroidetes(100)	Bacteroidia(100)	Bacteroidales(100)	Porphyromonadaceae(100)	unclassified(100)	0	0	0	0	0	1	0	0	0	0	0	0.00326488	-	0	0	0	0	0	1	0	0	0	0	0	0.00818867	-		-	-1.3266		0.0114535
	Otu00515	Proteobacteria(100)	unclassified(100)	unclassified(100)	unclassified(100)	unclassified(100)	0	0	0	0	0	0	0	0	0	0	0	0	-	0	0	0	0	0	1	0	0	0	0	0	0.00818867	-		-	-		0.00818867
	Otu00667	Proteobacteria(100)	Gammaproteobacteria(100)	Xanthomonadales(100)	Xanthomonadaceae(100)	unclassified(100)	0	0	0	0	0	0	0	0	0	0	0	0	-	0	0	0	0	0	1	0	0	0	0	0	0.00818867	-		-	-		0.00818867
	Otu00677	Proteobacteria(100)	Gammaproteobacteria(100)	Xanthomonadales(100)	Xanthomonadaceae(100)	Luteimonas(100)	0	0	0	0	0	0	0	0	0	0	0	0	-	0	0	0	0	0	1	0	0	0	0	0	0.00818867	-		-	-		0.00818867
	Otu00945	unclassified(100)	unclassified(100)	unclassified(100)	unclassified(100)	unclassified(100)	0	0	0	0	0	0	0	0	0	0	0	0	-	0	0	0	0	0	1	0	0	0	0	0	0.00818867	-		-	-		0.00818867
	Otu00946	unclassified(100)	unclassified(100)	unclassified(100)	unclassified(100)	unclassified(100)	0	0	0	0	0	0	0	0	0	0	0	0	-	0	0	0	0	0	1	0	0	0	0	0	0.00818867	-		-	-		0.00818867
	Otu01124	Proteobacteria(100)	Betaproteobacteria(100)	unclassified(100)	unclassified(100)	unclassified(100)	0	0	0	0	0	0	0	0	0	0	0	0	-	0	0	0	0	0	1	0	0	0	0	0	0.00818867	-		-	-		0.00818867
	Otu01142	Proteobacteria(100)	Gammaproteobacteria(100)	Pseudomonadales(100)	Pseudomonadaceae(100)	Pseudomonas(100)	0	0	0	0	0	0	0	0	0	0	0	0	-	0	0	0	0	0	1	0	0	0	0	0	0.00818867	-		-	-		0.00818867
	Otu01238	Candidatus_Saccharibacteria(100)	unclassified(100)	unclassified(100)	unclassified(100)	unclassified(100)	0	0	0	0	0	0	0	0	0	0	0	0	-	0	0	0	0	0	1	0	0	0	0	0	0.00818867	-		-	-		0.00818867
	Otu01290	Bacteroidetes(100)	Bacteroidia(100)	Bacteroidales(100)	Porphyromonadaceae(100)	unclassified(100)	0	0	0	0	0	0	0	0	0	0	0	0	-	0	0	0	0	0	1	0	0	0	0	0	0.00818867	-		-	-		0.00818867
	Otu01332	Actinobacteria(100)	Actinobacteria(100)	Actinomycetales(100)	unclassified(100)	unclassified(100)	0	0	0	0	0	0	0	0	0	0	0	0	-	0	0	0	0	0	1	0	0	0	0	0	0.00818867	-		-	-		0.00818867
	Otu01388	Actinobacteria(100)	Actinobacteria(100)	Actinomycetales(100)	Corynebacteriaceae(100)	unclassified(100)	0	0	0	0	0	0	0	0	0	0	0	0	-	0	0	0	0	0	1	0	0	0	0	0	0.00818867	-		-	-		0.00818867
	Otu01397	Firmicutes(100)	Erysipelotrichia(100)	Erysipelotrichales(100)	Erysipelotrichaceae(100)	Turicibacter(100)	0	0	0	0	0	0	0	0	0	0	0	0	-	0	0	0	0	0	1	0	0	0	0	0	0.00818867	-		-	-		0.00818867
	Otu01480	Proteobacteria(100)	Gammaproteobacteria(100)	Enterobacteriales(100)	Enterobacteriaceae(100)	Escherichia/Shigella(100)	0	0	0	0	0	0	0	0	0	0	0	0	-	0	0	0	0	0	1	0	0	0	0	0	0.00818867	-		-	-		0.00818867
	Otu01545	Proteobacteria(100)	Gammaproteobacteria(100)	Enterobacteriales(100)	Enterobacteriaceae(100)	Escherichia/Shigella(100)	0	0	0	0	0	0	0	0	0	0	0	0	-	0	0	0	0	0	1	0	0	0	0	0	0.00818867	-		-	-		0.00818867
	Otu01546	Proteobacteria(100)	Gammaproteobacteria(100)	Enterobacteriales(100)	Enterobacteriaceae(100)	unclassified(100)	0	0	0	0	0	0	0	0	0	0	0	0	-	0	0	0	0	0	1	0	0	0	0	0	0.00818867	-		-	-		0.00818867
	Otu01555	Proteobacteria(100)	Gammaproteobacteria(100)	Enterobacteriales(100)	Enterobacteriaceae(100)	Escherichia/Shigella(100)	0	0	0	0	0	0	0	0	0	0	0	0	-	0	0	0	0	0	1	0	0	0	0	0	0.00818867	-		-	-		0.00818867
	Otu01757	Proteobacteria(100)	Gammaproteobacteria(100)	Enterobacteriales(100)	Enterobacteriaceae(100)	Escherichia/Shigella(100)	0	0	0	0	0	0	0	0	0	0	0	0	-	0	0	0	0	0	1	0	0	0	0	0	0.00818867	-		-	-		0.00818867
	Otu01926	Proteobacteria(100)	Gammaproteobacteria(100)	Enterobacteriales(100)	Enterobacteriaceae(100)	Escherichia/Shigella(100)	0	0	0	0	0	0	0	0	0	0	0	0	-	0	0	0	0	0	1	0	0	0	0	0	0.00818867	-		-	-		0.00818867
	Otu01992	Proteobacteria(100)	Gammaproteobacteria(100)	Enterobacteriales(100)	Enterobacteriaceae(100)	Escherichia/Shigella(100)	0	0	0	0	0	0	0	0	0	0	0	0	-	0	0	0	0	0	1	0	0	0	0	0	0.00818867	-		-	-		0.00818867
	Otu01993	Proteobacteria(100)	Gammaproteobacteria(100)	Enterobacteriales(100)	Enterobacteriaceae(100)	Escherichia/Shigella(100)	0	0	0	0	0	0	0	0	0	0	0	0	-	0	0	0	0	0	1	0	0	0	0	0	0.00818867	-		-	-		0.00818867
	Otu02003	Proteobacteria(100)	Gammaproteobacteria(100)	Enterobacteriales(100)	Enterobacteriaceae(100)	Escherichia/Shigella(100)	0	0	0	0	0	0	0	0	0	0	0	0	-	0	0	0	0	0	1	0	0	0	0	0	0.00818867	-		-	-		0.00818867
	Otu02117	Firmicutes(100)	Bacilli(100)	Lactobacillales(100)	Streptococcaceae(100)	unclassified(100)	0	0	0	0	0	0	0	0	0	0	0	0	-	0	0	0	0	0	1	0	0	0	0	0	0.00818867	-		-	-		0.00818867
	Otu02118	Firmicutes(100)	Bacilli(100)	Lactobacillales(100)	unclassified(100)	unclassified(100)	0	0	0	0	0	0	0	0	0	0	0	0	-	0	0	0	0	0	1	0	0	0	0	0	0.00818867	-		-	-		0.00818867
	Otu02147	Firmicutes(100)	Bacilli(100)	Lactobacillales(100)	Leuconostocaceae(100)	Leuconostoc(100)	0	0	0	0	0	0	0	0	0	0	0	0	-	0	0	0	0	0	1	0	0	0	0	0	0.00818867	-		-	-		0.00818867
	Otu02234	Firmicutes(100)	Bacilli(100)	Lactobacillales(100)	unclassified(100)	unclassified(100)	0	0	0	0	0	0	0	0	0	0	0	0	-	0	0	0	0	0	1	0	0	0	0	0	0.00818867	-		-	-		0.00818867
	Otu02235	Firmicutes(100)	Bacilli(100)	Lactobacillales(100)	Streptococcaceae(100)	Streptococcus(100)	0	0	0	0	0	0	0	0	0	0	0	0	-	0	0	0	0	0	1	0	0	0	0	0	0.00818867	-		-	-		0.00818867
	Otu02243	Firmicutes(100)	Bacilli(100)	Lactobacillales(100)	Streptococcaceae(100)	unclassified(100)	0	0	0	0	0	0	0	0	0	0	0	0	-	0	0	0	0	0	1	0	0	0	0	0	0.00818867	-		-	-		0.00818867
	Otu02246	Firmicutes(100)	Bacilli(100)	Lactobacillales(100)	Streptococcaceae(100)	Streptococcus(100)	0	0	0	0	0	0	0	0	0	0	0	0	-	0	0	0	0	0	1	0	0	0	0	0	0.00818867	-		-	-		0.00818867
	Otu02250	Firmicutes(100)	Bacilli(100)	Lactobacillales(100)	Leuconostocaceae(100)	Leuconostoc(100)	0	0	0	0	0	0	0	0	0	0	0	0	-	0	0	0	0	0	1	0	0	0	0	0	0.00818867	-		-	-		0.00818867
	Otu00256	Proteobacteria(100)	Deltaproteobacteria(100)	Desulfuromonadales(100)	Geobacteraceae(100)	Geobacter(100)	0	0	0	0	0	0	0	0	0	0	0	0	-	1	3	0	0	0	0	0.00506971	0.00817706	0	0	0	0	-		-	-		0.0132468
	Otu00072	Firmicutes(100)	Bacilli(100)	Lactobacillales(100)	Enterococcaceae(100)	Enterococcus(100)	2	0	1	0	1	1	0.00778422	0	0.00654236	0	0.00351198	0.00326488	-1.08001	0	0	0	0	0	0	0	0	0	0	0	0	-		-	-		0.0211034
	Otu00234	Firmicutes(100)	Negativicutes(100)	Selenomonadales(100)	Veillonellaceae(100)	Veillonella(100)	2	1	0	0	0	1	0.00778422	0.0038017	0	0	0	0.00326488	-1.82727	0	0	0	0	0	0	0	0	0	0	0	0	-		-	-		0.0148508
	Otu00176	Firmicutes(100)	Clostridia(100)	Clostridiales(100)	Clostridiaceae_1(100)	Clostridium_sensu_stricto(75)	2	0	1	0	0	0	0.00778422	0	0.00654236	0	0	0	-	0	0	0	0	0	0	0	0	0	0	0	0	-		-	-		0.0143266
	Otu00367	Firmicutes(100)	Negativicutes(100)	Selenomonadales(100)	Veillonellaceae(100)	Veillonella(67)	2	0	1	0	0	0	0.00778422	0	0.00654236	0	0	0	-	0	0	0	0	0	0	0	0	0	0	0	0	-		-	-		0.0143266
	Otu00269	Proteobacteria(100)	Gammaproteobacteria(100)	Pseudomonadales(100)	Moraxellaceae(100)	Psychrobacter(100)	2	0	0	0	0	2	0.00778422	0	0	0	0	0.00652976	-0.253523	0	0	0	0	0	0	0	0	0	0	0	0	-		-	-		0.014314
	Otu00238	Firmicutes(100)	Clostridia(100)	Clostridiales(100)	Clostridiaceae_1(100)	unclassified(100)	2	1	0	0	0	0	0.00778422	0.0038017	0	0	0	0	-	0	0	0	0	0	0	0	0	0	0	0	0	-		-	-		0.0115859
	Otu00239	Firmicutes(100)	Bacilli(100)	Lactobacillales(100)	Streptococcaceae(100)	Streptococcus(100)	2	1	0	0	0	0	0.00778422	0.0038017	0	0	0	0	-	0	0	0	0	0	0	0	0	0	0	0	0	-		-	-		0.0115859
	Otu00303	Firmicutes(100)	Clostridia(100)	Clostridiales(100)	Lachnospiraceae(100)	Blautia(75)	2	0	0	0	1	0	0.00778422	0	0	0	0.00351198	0	-1.14827	0	0	0	0	0	0	0	0	0	0	0	0	-		-	-		0.0112962
	Otu00390	Firmicutes(100)	Bacilli(100)	Lactobacillales(100)	Streptococcaceae(100)	Streptococcus(100)	2	0	0	0	0	0	0.00778422	0	0	0	0	0	-	0	0	0	0	0	0	0	0	0	0	0	0	-		-	-		0.00778422
	Otu00414	Firmicutes(100)	Negativicutes(100)	Selenomonadales(100)	Veillonellaceae(100)	Veillonella(100)	2	0	0	0	0	0	0.00778422	0	0	0	0	0	-	0	0	0	0	0	0	0	0	0	0	0	0	-		-	-		0.00778422
	Otu00444	Firmicutes(100)	Negativicutes(100)	Selenomonadales(100)	Veillonellaceae(100)	Veillonella(100)	2	0	0	0	0	0	0.00778422	0	0	0	0	0	-	0	0	0	0	0	0	0	0	0	0	0	0	-		-	-		0.00778422
	Otu00448	Firmicutes(100)	Negativicutes(100)	Selenomonadales(100)	Veillonellaceae(100)	unclassified(100)	2	0	0	0	0	0	0.00778422	0	0	0	0	0	-	0	0	0	0	0	0	0	0	0	0	0	0	-		-	-		0.00778422
	Otu00463	Firmicutes(100)	Negativicutes(100)	Selenomonadales(100)	Acidaminococcaceae(100)	Acidaminococcus(100)	2	0	0	0	0	0	0.00778422	0	0	0	0	0	-	0	0	0	0	0	0	0	0	0	0	0	0	-		-	-		0.00778422
	Otu00474	Firmicutes(100)	Negativicutes(100)	Selenomonadales(100)	unclassified(100)	unclassified(100)	2	0	0	0	0	0	0.00778422	0	0	0	0	0	-	0	0	0	0	0	0	0	0	0	0	0	0	-		-	-		0.00778422
	Otu00482	Firmicutes(100)	Negativicutes(100)	Selenomonadales(100)	unclassified(100)	unclassified(100)	2	0	0	0	0	0	0.00778422	0	0	0	0	0	-	0	0	0	0	0	0	0	0	0	0	0	0	-		-	-		0.00778422
	Otu00527	Firmicutes(100)	unclassified(100)	unclassified(100)	unclassified(100)	unclassified(100)	2	0	0	0	0	0	0.00778422	0	0	0	0	0	-	0	0	0	0	0	0	0	0	0	0	0	0	-		-	-		0.00778422
	Otu00531	Firmicutes(100)	Negativicutes(100)	Selenomonadales(100)	Veillonellaceae(100)	unclassified(100)	2	0	0	0	0	0	0.00778422	0	0	0	0	0	-	0	0	0	0	0	0	0	0	0	0	0	0	-		-	-		0.00778422
	Otu00546	Proteobacteria(100)	Gammaproteobacteria(100)	Enterobacteriales(100)	Enterobacteriaceae(100)	unclassified(100)	2	0	0	0	0	0	0.00778422	0	0	0	0	0	-	0	0	0	0	0	0	0	0	0	0	0	0	-		-	-		0.00778422
	Otu00591	unclassified(100)	unclassified(100)	unclassified(100)	unclassified(100)	unclassified(100)	2	0	0	0	0	0	0.00778422	0	0	0	0	0	-	0	0	0	0	0	0	0	0	0	0	0	0	-		-	-		0.00778422
	Otu00598	unclassified(100)	unclassified(100)	unclassified(100)	unclassified(100)	unclassified(100)	2	0	0	0	0	0	0.00778422	0	0	0	0	0	-	0	0	0	0	0	0	0	0	0	0	0	0	-		-	-		0.00778422
	Otu00398	Firmicutes(100)	Clostridia(100)	Clostridiales(100)	Lachnospiraceae(100)	unclassified(100)	1	2	0	0	0	0	0.00389211	0.00760341	0	0	0	0	-	0	0	0	0	0	0	0	0	0	0	0	0	-		-	-		0.0114955
	Otu00445	Firmicutes(100)	Negativicutes(100)	Selenomonadales(100)	Veillonellaceae(100)	unclassified(100)	0	2	0	0	0	0	0	0.00760341	0	0	0	0	-	0	0	0	0	0	0	0	0	0	0	0	0	-		-	-		0.00760341
	Otu00214	Firmicutes(100)	Clostridia(100)	Clostridiales(100)	Clostridiaceae_1(100)	unclassified(67)	1	1	0	0	0	0	0.00389211	0.0038017	0	0	0	0	-	0	0	0	1	0	0	0	0	0	0.00752785	0	0	-		-	-		0.0152217
	Otu00336	Firmicutes(100)	Bacilli(100)	Bacillales(100)	Listeriaceae(100)	Brochothrix(100)	0	0	0	0	0	0	0	0	0	0	0	0	-	0	0	0	1	1	0	0	0	0	0.00752785	0.00677645	0	-		-	-		0.0143043
	Otu00366	Proteobacteria(100)	Gammaproteobacteria(100)	Pseudomonadales(100)	Moraxellaceae(100)	Psychrobacter(100)	0	0	0	0	0	0	0	0	0	0	0	0	-	1	0	0	1	0	0	0.00506971	0	0	0.00752785	0	0	0.570336		-	-		0.0125976
	Otu00295	Proteobacteria(100)	Gammaproteobacteria(100)	Enterobacteriales(100)	Enterobacteriaceae(100)	Proteus(100)	0	0	0	0	0	1	0	0	0	0	0	0.00326488	-	0	0	0	1	0	0	0	0	0	0.00752785	0	0	-		-	-1.20521		0.0107927
	Otu00229	Bacteroidetes(100)	Sphingobacteriia(100)	Sphingobacteriales(100)	Chitinophagaceae(100)	unclassified(100)	0	0	0	0	0	0	0	0	0	0	0	0	-	0	0	0	1	0	0	0	0	0	0.00752785	0	0	-		-	-		0.00752785
	Otu00270	Bacteroidetes(100)	Flavobacteriia(100)	Flavobacteriales(100)	Flavobacteriaceae(100)	Flavobacterium(100)	0	0	0	0	0	0	0	0	0	0	0	0	-	0	0	0	1	0	0	0	0	0	0.00752785	0	0	-		-	-		0.00752785
	Otu00296	Proteobacteria(100)	Gammaproteobacteria(100)	Pseudomonadales(100)	Moraxellaceae(100)	Psychrobacter(100)	0	0	0	0	0	0	0	0	0	0	0	0	-	0	0	0	1	0	0	0	0	0	0.00752785	0	0	-		-	-		0.00752785
	Otu00392	Proteobacteria(100)	Alphaproteobacteria(100)	Sphingomonadales(100)	unclassified(100)	unclassified(100)	0	0	0	0	0	0	0	0	0	0	0	0	-	0	0	0	1	0	0	0	0	0	0.00752785	0	0	-		-	-		0.00752785
	Otu00581	Firmicutes(100)	Bacilli(100)	Lactobacillales(100)	Streptococcaceae(100)	Streptococcus(100)	0	0	0	0	0	0	0	0	0	0	0	0	-	0	0	0	1	0	0	0	0	0	0.00752785	0	0	-		-	-		0.00752785
	Otu00638	Proteobacteria(100)	Gammaproteobacteria(100)	Xanthomonadales(100)	Xanthomonadaceae(100)	Rhodanobacter(100)	0	0	0	0	0	0	0	0	0	0	0	0	-	0	0	0	1	0	0	0	0	0	0.00752785	0	0	-		-	-		0.00752785
	Otu00676	Proteobacteria(100)	Gammaproteobacteria(100)	Xanthomonadales(100)	Xanthomonadaceae(100)	unclassified(100)	0	0	0	0	0	0	0	0	0	0	0	0	-	0	0	0	1	0	0	0	0	0	0.00752785	0	0	-		-	-		0.00752785
	Otu00816	Firmicutes(100)	Bacilli(100)	Lactobacillales(100)	Streptococcaceae(100)	Streptococcus(100)	0	0	0	0	0	0	0	0	0	0	0	0	-	0	0	0	1	0	0	0	0	0	0.00752785	0	0	-		-	-		0.00752785
	Otu00948	unclassified(100)	unclassified(100)	unclassified(100)	unclassified(100)	unclassified(100)	0	0	0	0	0	0	0	0	0	0	0	0	-	0	0	0	1	0	0	0	0	0	0.00752785	0	0	-		-	-		0.00752785
	Otu00949	unclassified(100)	unclassified(100)	unclassified(100)	unclassified(100)	unclassified(100)	0	0	0	0	0	0	0	0	0	0	0	0	-	0	0	0	1	0	0	0	0	0	0.00752785	0	0	-		-	-		0.00752785
	Otu01153	Proteobacteria(100)	Alphaproteobacteria(100)	Rhizobiales(100)	unclassified(100)	unclassified(100)	0	0	0	0	0	0	0	0	0	0	0	0	-	0	0	0	1	0	0	0	0	0	0.00752785	0	0	-		-	-		0.00752785
	Otu01331	Actinobacteria(100)	Actinobacteria(100)	Actinomycetales(100)	Propionibacteriaceae(100)	unclassified(100)	0	0	0	0	0	0	0	0	0	0	0	0	-	0	0	0	1	0	0	0	0	0	0.00752785	0	0	-		-	-		0.00752785
	Otu01337	Actinobacteria(100)	Actinobacteria(100)	Actinomycetales(100)	Corynebacteriaceae(100)	Corynebacterium(100)	0	0	0	0	0	0	0	0	0	0	0	0	-	0	0	0	1	0	0	0	0	0	0.00752785	0	0	-		-	-		0.00752785
	Otu01447	Actinobacteria(100)	Actinobacteria(100)	Actinomycetales(100)	Acidothermaceae(100)	Acidothermus(100)	0	0	0	0	0	0	0	0	0	0	0	0	-	0	0	0	1	0	0	0	0	0	0.00752785	0	0	-		-	-		0.00752785
	Otu01463	Proteobacteria(100)	Gammaproteobacteria(100)	Enterobacteriales(100)	Enterobacteriaceae(100)	Escherichia/Shigella(100)	0	0	0	0	0	0	0	0	0	0	0	0	-	0	0	0	1	0	0	0	0	0	0.00752785	0	0	-		-	-		0.00752785
	Otu01474	Proteobacteria(100)	Gammaproteobacteria(100)	Enterobacteriales(100)	Enterobacteriaceae(100)	Escherichia/Shigella(100)	0	0	0	0	0	0	0	0	0	0	0	0	-	0	0	0	1	0	0	0	0	0	0.00752785	0	0	-		-	-		0.00752785
	Otu01487	Proteobacteria(100)	Gammaproteobacteria(100)	Enterobacteriales(100)	Enterobacteriaceae(100)	Escherichia/Shigella(100)	0	0	0	0	0	0	0	0	0	0	0	0	-	0	0	0	1	0	0	0	0	0	0.00752785	0	0	-		-	-		0.00752785
	Otu01498	Proteobacteria(100)	Gammaproteobacteria(100)	Enterobacteriales(100)	Enterobacteriaceae(100)	Escherichia/Shigella(100)	0	0	0	0	0	0	0	0	0	0	0	0	-	0	0	0	1	0	0	0	0	0	0.00752785	0	0	-		-	-		0.00752785
	Otu01499	Proteobacteria(100)	Gammaproteobacteria(100)	Enterobacteriales(100)	Enterobacteriaceae(100)	Escherichia/Shigella(100)	0	0	0	0	0	0	0	0	0	0	0	0	-	0	0	0	1	0	0	0	0	0	0.00752785	0	0	-		-	-		0.00752785
	Otu01500	Proteobacteria(100)	Gammaproteobacteria(100)	Enterobacteriales(100)	Enterobacteriaceae(100)	Escherichia/Shigella(100)	0	0	0	0	0	0	0	0	0	0	0	0	-	0	0	0	1	0	0	0	0	0	0.00752785	0	0	-		-	-		0.00752785
	Otu01518	Proteobacteria(100)	Gammaproteobacteria(100)	Enterobacteriales(100)	Enterobacteriaceae(100)	Escherichia/Shigella(100)	0	0	0	0	0	0	0	0	0	0	0	0	-	0	0	0	1	0	0	0	0	0	0.00752785	0	0	-		-	-		0.00752785
	Otu01532	Proteobacteria(100)	Gammaproteobacteria(100)	Enterobacteriales(100)	Enterobacteriaceae(100)	Escherichia/Shigella(100)	0	0	0	0	0	0	0	0	0	0	0	0	-	0	0	0	1	0	0	0	0	0	0.00752785	0	0	-		-	-		0.00752785
	Otu01542	Proteobacteria(100)	Gammaproteobacteria(100)	Enterobacteriales(100)	Enterobacteriaceae(100)	Escherichia/Shigella(100)	0	0	0	0	0	0	0	0	0	0	0	0	-	0	0	0	1	0	0	0	0	0	0.00752785	0	0	-		-	-		0.00752785
	Otu01590	Proteobacteria(100)	Gammaproteobacteria(100)	Enterobacteriales(100)	Enterobacteriaceae(100)	unclassified(100)	0	0	0	0	0	0	0	0	0	0	0	0	-	0	0	0	1	0	0	0	0	0	0.00752785	0	0	-		-	-		0.00752785
	Otu01697	Proteobacteria(100)	Gammaproteobacteria(100)	unclassified(100)	unclassified(100)	unclassified(100)	0	0	0	0	0	0	0	0	0	0	0	0	-	0	0	0	1	0	0	0	0	0	0.00752785	0	0	-		-	-		0.00752785
	Otu01699	Proteobacteria(100)	Gammaproteobacteria(100)	unclassified(100)	unclassified(100)	unclassified(100)	0	0	0	0	0	0	0	0	0	0	0	0	-	0	0	0	1	0	0	0	0	0	0.00752785	0	0	-		-	-		0.00752785
	Otu01727	Proteobacteria(100)	Gammaproteobacteria(100)	unclassified(100)	unclassified(100)	unclassified(100)	0	0	0	0	0	0	0	0	0	0	0	0	-	0	0	0	1	0	0	0	0	0	0.00752785	0	0	-		-	-		0.00752785
	Otu01860	Proteobacteria(100)	Alphaproteobacteria(100)	Rhodospirillales(100)	unclassified(100)	unclassified(100)	0	0	0	0	0	0	0	0	0	0	0	0	-	0	0	0	1	0	0	0	0	0	0.00752785	0	0	-		-	-		0.00752785
	Otu01965	Proteobacteria(100)	Gammaproteobacteria(100)	Enterobacteriales(100)	Enterobacteriaceae(100)	Escherichia/Shigella(100)	0	0	0	0	0	0	0	0	0	0	0	0	-	0	0	0	1	0	0	0	0	0	0.00752785	0	0	-		-	-		0.00752785
	Otu01985	Proteobacteria(100)	Gammaproteobacteria(100)	Enterobacteriales(100)	Enterobacteriaceae(100)	unclassified(100)	0	0	0	0	0	0	0	0	0	0	0	0	-	0	0	0	1	0	0	0	0	0	0.00752785	0	0	-		-	-		0.00752785
	Otu02048	Proteobacteria(100)	Gammaproteobacteria(100)	Enterobacteriales(100)	Enterobacteriaceae(100)	Escherichia/Shigella(100)	0	0	0	0	0	0	0	0	0	0	0	0	-	0	0	0	1	0	0	0	0	0	0.00752785	0	0	-		-	-		0.00752785
	Otu02113	Firmicutes(100)	Bacilli(100)	Lactobacillales(100)	Leuconostocaceae(100)	Leuconostoc(100)	0	0	0	0	0	0	0	0	0	0	0	0	-	0	0	0	1	0	0	0	0	0	0.00752785	0	0	-		-	-		0.00752785
	Otu02129	Firmicutes(100)	Bacilli(100)	Lactobacillales(100)	unclassified(100)	unclassified(100)	0	0	0	0	0	0	0	0	0	0	0	0	-	0	0	0	1	0	0	0	0	0	0.00752785	0	0	-		-	-		0.00752785
	Otu02130	Firmicutes(100)	Bacilli(100)	Lactobacillales(100)	unclassified(100)	unclassified(100)	0	0	0	0	0	0	0	0	0	0	0	0	-	0	0	0	1	0	0	0	0	0	0.00752785	0	0	-		-	-		0.00752785
	Otu02327	Firmicutes(100)	Bacilli(100)	Lactobacillales(100)	unclassified(100)	unclassified(100)	0	0	0	0	0	0	0	0	0	0	0	0	-	0	0	0	1	0	0	0	0	0	0.00752785	0	0	-		-	-		0.00752785
	Otu02329	Firmicutes(100)	Bacilli(100)	Lactobacillales(100)	Leuconostocaceae(100)	Leuconostoc(100)	0	0	0	0	0	0	0	0	0	0	0	0	-	0	0	0	1	0	0	0	0	0	0.00752785	0	0	-		-	-		0.00752785
	Otu02331	Firmicutes(100)	Bacilli(100)	Lactobacillales(100)	Streptococcaceae(100)	Streptococcus(100)	0	0	0	0	0	0	0	0	0	0	0	0	-	0	0	0	1	0	0	0	0	0	0.00752785	0	0	-		-	-		0.00752785
	Otu02334	Firmicutes(100)	Bacilli(100)	Lactobacillales(100)	Leuconostocaceae(100)	Leuconostoc(100)	0	0	0	0	0	0	0	0	0	0	0	0	-	0	0	0	1	0	0	0	0	0	0.00752785	0	0	-		-	-		0.00752785
	Otu02344	Firmicutes(100)	Bacilli(100)	Lactobacillales(100)	unclassified(100)	unclassified(100)	0	0	0	0	0	0	0	0	0	0	0	0	-	0	0	0	1	0	0	0	0	0	0.00752785	0	0	-		-	-		0.00752785
	Otu02363	Firmicutes(100)	Bacilli(100)	Lactobacillales(100)	Leuconostocaceae(100)	Leuconostoc(100)	0	0	0	0	0	0	0	0	0	0	0	0	-	0	0	0	1	0	0	0	0	0	0.00752785	0	0	-		-	-		0.00752785
	Otu02503	Firmicutes(100)	Negativicutes(100)	Selenomonadales(100)	Veillonellaceae(100)	Megasphaera(100)	0	0	0	0	0	0	0	0	0	0	0	0	-	0	0	0	1	0	0	0	0	0	0.00752785	0	0	-		-	-		0.00752785
	Otu00102	Bacteroidetes(100)	Bacteroidia(100)	Bacteroidales(100)	Porphyromonadaceae(100)	Parabacteroides(100)	0	0	0	0	2	2	0	0	0	0	0.00702395	0.00652976	-	0	0	0	0	0	0	0	0	0	0	0	0	-		-	-		0.0135537
	Otu00185	Proteobacteria(100)	Gammaproteobacteria(100)	Pasteurellales(100)	Pasteurellaceae(100)	unclassified(100)	0	0	0	0	2	0	0	0	0	0	0.00702395	0	-	0	0	0	0	0	0	0	0	0	0	0	0	-		-	-		0.00702395
	Otu00383	Bacteroidetes(100)	Bacteroidia(100)	Bacteroidales(100)	Bacteroidaceae(100)	Bacteroides(100)	0	0	0	0	2	0	0	0	0	0	0.00702395	0	-	0	0	0	0	0	0	0	0	0	0	0	0	-		-	-		0.00702395
	Otu00455	Firmicutes(100)	Negativicutes(100)	Selenomonadales(100)	Veillonellaceae(100)	unclassified(100)	0	0	0	0	2	0	0	0	0	0	0.00702395	0	-	0	0	0	0	0	0	0	0	0	0	0	0	-		-	-		0.00702395
	Otu00460	Proteobacteria(100)	Gammaproteobacteria(100)	unclassified(100)	unclassified(100)	unclassified(100)	0	0	0	0	2	0	0	0	0	0	0.00702395	0	-	0	0	0	0	0	0	0	0	0	0	0	0	-		-	-		0.00702395
	Otu00161	Actinobacteria(100)	Actinobacteria(100)	Actinomycetales(100)	Propionibacteriaceae(100)	Tessaracoccus(100)	0	0	0	0	0	0	0	0	0	0	0	0	-	1	1	0	0	1	0	0.00506971	0.00272569	0	0	0.00677645	0	-0.202094		-	-		0.0145718
	Otu00168	Proteobacteria(100)	Betaproteobacteria(100)	Burkholderiales(100)	Comamonadaceae(100)	Pelomonas(89)	0	0	1	0	0	0	0	0	0.00654236	0	0	0	-	0	0	0	0	1	0	0	0	0	0	0.00677645	0	-		-	-		0.0133188
	Otu00233	Actinobacteria(100)	Actinobacteria(100)	Actinomycetales(100)	Microbacteriaceae(100)	Microbacterium(100)	0	0	0	0	0	0	0	0	0	0	0	0	-	1	0	0	0	1	0	0.00506971	0	0	0	0.00677645	0	0.418626		-	-		0.0118462
	Otu00222	Bacteroidetes(100)	Flavobacteriia(100)	Flavobacteriales(100)	Flavobacteriaceae(100)	Chryseobacterium(100)	0	0	0	0	0	0	0	0	0	0	0	0	-	0	1	0	0	1	0	0	0.00272569	0	0	0.00677645	0	1.31391		-	-		0.00950213
	Otu00571	Firmicutes(100)	Bacilli(100)	Lactobacillales(100)	Leuconostocaceae(100)	Leuconostoc(100)	0	0	0	0	0	0	0	0	0	0	0	0	-	0	1	0	0	1	0	0	0.00272569	0	0	0.00677645	0	1.31391		-	-		0.00950213
	Otu00179	Firmicutes(100)	Erysipelotrichia(100)	Erysipelotrichales(100)	Erysipelotrichaceae(100)	Turicibacter(100)	0	0	0	0	0	0	0	0	0	0	0	0	-	0	0	0	0	1	0	0	0	0	0	0.00677645	0	-		-	-		0.00677645
	Otu00259	Proteobacteria(100)	Gammaproteobacteria(100)	Pseudomonadales(100)	Pseudomonadaceae(100)	unclassified(80)	0	0	0	0	0	0	0	0	0	0	0	0	-	0	0	0	0	1	0	0	0	0	0	0.00677645	0	-		-	-		0.00677645
	Otu00330	Proteobacteria(100)	Gammaproteobacteria(100)	Pasteurellales(100)	Pasteurellaceae(100)	unclassified(100)	0	0	0	0	0	0	0	0	0	0	0	0	-	0	0	0	0	1	0	0	0	0	0	0.00677645	0	-		-	-		0.00677645
	Otu00610	Firmicutes(100)	Bacilli(100)	Lactobacillales(100)	Leuconostocaceae(100)	Leuconostoc(100)	0	0	0	0	0	0	0	0	0	0	0	0	-	0	0	0	0	1	0	0	0	0	0	0.00677645	0	-		-	-		0.00677645
	Otu00689	Firmicutes(100)	Bacilli(100)	Lactobacillales(100)	Streptococcaceae(100)	Streptococcus(100)	0	0	0	0	0	0	0	0	0	0	0	0	-	0	0	0	0	1	0	0	0	0	0	0.00677645	0	-		-	-		0.00677645
	Otu00807	Firmicutes(100)	Bacilli(100)	Lactobacillales(100)	Streptococcaceae(100)	Streptococcus(100)	0	0	0	0	0	0	0	0	0	0	0	0	-	0	0	0	0	1	0	0	0	0	0	0.00677645	0	-		-	-		0.00677645
	Otu00810	Firmicutes(100)	Bacilli(100)	Lactobacillales(100)	Leuconostocaceae(100)	Leuconostoc(100)	0	0	0	0	0	0	0	0	0	0	0	0	-	0	0	0	0	1	0	0	0	0	0	0.00677645	0	-		-	-		0.00677645
	Otu00811	Firmicutes(100)	Bacilli(100)	Lactobacillales(100)	unclassified(100)	unclassified(100)	0	0	0	0	0	0	0	0	0	0	0	0	-	0	0	0	0	1	0	0	0	0	0	0.00677645	0	-		-	-		0.00677645
	Otu00947	unclassified(100)	unclassified(100)	unclassified(100)	unclassified(100)	unclassified(100)	0	0	0	0	0	0	0	0	0	0	0	0	-	0	0	0	0	1	0	0	0	0	0	0.00677645	0	-		-	-		0.00677645
	Otu00969	Proteobacteria(100)	Alphaproteobacteria(100)	Sphingomonadales(100)	Sphingomonadaceae(100)	unclassified(100)	0	0	0	0	0	0	0	0	0	0	0	0	-	0	0	0	0	1	0	0	0	0	0	0.00677645	0	-		-	-		0.00677645
	Otu01147	Proteobacteria(100)	Alphaproteobacteria(100)	Rhizobiales(100)	Hyphomicrobiaceae(100)	Devosia(100)	0	0	0	0	0	0	0	0	0	0	0	0	-	0	0	0	0	1	0	0	0	0	0	0.00677645	0	-		-	-		0.00677645
	Otu01193	Proteobacteria(100)	Alphaproteobacteria(100)	Caulobacterales(100)	Caulobacteraceae(100)	Phenylobacterium(100)	0	0	0	0	0	0	0	0	0	0	0	0	-	0	0	0	0	1	0	0	0	0	0	0.00677645	0	-		-	-		0.00677645
	Otu01376	Proteobacteria(100)	Gammaproteobacteria(100)	Pasteurellales(100)	Pasteurellaceae(100)	unclassified(100)	0	0	0	0	0	0	0	0	0	0	0	0	-	0	0	0	0	1	0	0	0	0	0	0.00677645	0	-		-	-		0.00677645
	Otu01486	Proteobacteria(100)	Gammaproteobacteria(100)	Enterobacteriales(100)	Enterobacteriaceae(100)	Escherichia/Shigella(100)	0	0	0	0	0	0	0	0	0	0	0	0	-	0	0	0	0	1	0	0	0	0	0	0.00677645	0	-		-	-		0.00677645
	Otu01511	Proteobacteria(100)	Gammaproteobacteria(100)	Enterobacteriales(100)	Enterobacteriaceae(100)	Escherichia/Shigella(100)	0	0	0	0	0	0	0	0	0	0	0	0	-	0	0	0	0	1	0	0	0	0	0	0.00677645	0	-		-	-		0.00677645
	Otu01517	Proteobacteria(100)	Gammaproteobacteria(100)	Enterobacteriales(100)	Enterobacteriaceae(100)	Escherichia/Shigella(100)	0	0	0	0	0	0	0	0	0	0	0	0	-	0	0	0	0	1	0	0	0	0	0	0.00677645	0	-		-	-		0.00677645
	Otu01534	Proteobacteria(100)	Gammaproteobacteria(100)	Enterobacteriales(100)	Enterobacteriaceae(100)	unclassified(100)	0	0	0	0	0	0	0	0	0	0	0	0	-	0	0	0	0	1	0	0	0	0	0	0.00677645	0	-		-	-		0.00677645
	Otu01567	Proteobacteria(100)	Gammaproteobacteria(100)	Enterobacteriales(100)	Enterobacteriaceae(100)	Escherichia/Shigella(100)	0	0	0	0	0	0	0	0	0	0	0	0	-	0	0	0	0	1	0	0	0	0	0	0.00677645	0	-		-	-		0.00677645
	Otu01573	Proteobacteria(100)	Gammaproteobacteria(100)	Enterobacteriales(100)	Enterobacteriaceae(100)	Escherichia/Shigella(100)	0	0	0	0	0	0	0	0	0	0	0	0	-	0	0	0	0	1	0	0	0	0	0	0.00677645	0	-		-	-		0.00677645
	Otu01599	Proteobacteria(100)	Gammaproteobacteria(100)	Enterobacteriales(100)	Enterobacteriaceae(100)	Escherichia/Shigella(100)	0	0	0	0	0	0	0	0	0	0	0	0	-	0	0	0	0	1	0	0	0	0	0	0.00677645	0	-		-	-		0.00677645
	Otu01848	Parcubacteria(100)	unclassified(100)	unclassified(100)	unclassified(100)	unclassified(100)	0	0	0	0	0	0	0	0	0	0	0	0	-	0	0	0	0	1	0	0	0	0	0	0.00677645	0	-		-	-		0.00677645
	Otu01875	Gemmatimonadetes(100)	Gemmatimonadetes(100)	Gemmatimonadales(100)	Gemmatimonadaceae(100)	Gemmatimonas(100)	0	0	0	0	0	0	0	0	0	0	0	0	-	0	0	0	0	1	0	0	0	0	0	0.00677645	0	-		-	-		0.00677645
	Otu02236	Firmicutes(100)	Bacilli(100)	Lactobacillales(100)	Leuconostocaceae(100)	Leuconostoc(100)	0	0	0	0	0	0	0	0	0	0	0	0	-	0	0	0	0	1	0	0	0	0	0	0.00677645	0	-		-	-		0.00677645
	Otu02255	Firmicutes(100)	Bacilli(100)	Lactobacillales(100)	Streptococcaceae(100)	Streptococcus(100)	0	0	0	0	0	0	0	0	0	0	0	0	-	0	0	0	0	1	0	0	0	0	0	0.00677645	0	-		-	-		0.00677645
	Otu02257	Firmicutes(100)	Bacilli(100)	Lactobacillales(100)	Leuconostocaceae(100)	Leuconostoc(100)	0	0	0	0	0	0	0	0	0	0	0	0	-	0	0	0	0	1	0	0	0	0	0	0.00677645	0	-		-	-		0.00677645
	Otu02285	Firmicutes(100)	Bacilli(100)	Lactobacillales(100)	unclassified(100)	unclassified(100)	0	0	0	0	0	0	0	0	0	0	0	0	-	0	0	0	0	1	0	0	0	0	0	0.00677645	0	-		-	-		0.00677645
	Otu02290	Firmicutes(100)	Bacilli(100)	Lactobacillales(100)	Streptococcaceae(100)	Streptococcus(100)	0	0	0	0	0	0	0	0	0	0	0	0	-	0	0	0	0	1	0	0	0	0	0	0.00677645	0	-		-	-		0.00677645
	Otu02350	Firmicutes(100)	Bacilli(100)	Lactobacillales(100)	Leuconostocaceae(100)	Leuconostoc(100)	0	0	0	0	0	0	0	0	0	0	0	0	-	0	0	0	0	1	0	0	0	0	0	0.00677645	0	-		-	-		0.00677645
	Otu02355	Firmicutes(100)	Bacilli(100)	Lactobacillales(100)	unclassified(100)	unclassified(100)	0	0	0	0	0	0	0	0	0	0	0	0	-	0	0	0	0	1	0	0	0	0	0	0.00677645	0	-		-	-		0.00677645
	Otu02356	Firmicutes(100)	Bacilli(100)	Lactobacillales(100)	Leuconostocaceae(100)	Leuconostoc(100)	0	0	0	0	0	0	0	0	0	0	0	0	-	0	0	0	0	1	0	0	0	0	0	0.00677645	0	-		-	-		0.00677645
	Otu02360	Firmicutes(100)	Bacilli(100)	Lactobacillales(100)	Streptococcaceae(100)	unclassified(100)	0	0	0	0	0	0	0	0	0	0	0	0	-	0	0	0	0	1	0	0	0	0	0	0.00677645	0	-		-	-		0.00677645
	Otu02382	Firmicutes(100)	Bacilli(100)	Lactobacillales(100)	Streptococcaceae(100)	Streptococcus(100)	0	0	0	0	0	0	0	0	0	0	0	0	-	0	0	0	0	1	0	0	0	0	0	0.00677645	0	-		-	-		0.00677645
	Otu02383	Firmicutes(100)	Bacilli(100)	Lactobacillales(100)	unclassified(100)	unclassified(100)	0	0	0	0	0	0	0	0	0	0	0	0	-	0	0	0	0	1	0	0	0	0	0	0.00677645	0	-		-	-		0.00677645
	Otu02688	Firmicutes(100)	Bacilli(100)	Lactobacillales(100)	Streptococcaceae(100)	Streptococcus(100)	0	0	0	0	0	0	0	0	0	0	0	0	-	0	0	0	0	1	0	0	0	0	0	0.00677645	0	-		-	-		0.00677645
	Otu00243	Firmicutes(100)	Negativicutes(100)	Selenomonadales(100)	Veillonellaceae(100)	Veillonella(100)	1	1	1	0	1	0	0.00389211	0.0038017	0.00654236	0	0.00351198	0	-2.01921	0	0	0	0	0	0	0	0	0	0	0	0	-		-	-		0.0177482
	Otu00244	Actinobacteria(100)	Actinobacteria(100)	Coriobacteriales(100)	Coriobacteriaceae(100)	unclassified(100)	1	0	1	0	0	1	0.00389211	0	0.00654236	0	0	0.00326488	-1.67626	0	0	0	0	0	0	0	0	0	0	0	0	-		-	-		0.0136994
	Otu00370	Firmicutes(100)	Negativicutes(100)	Selenomonadales(100)	Veillonellaceae(100)	Veillonella(100)	1	0	1	0	0	0	0.00389211	0	0.00654236	0	0	0	-	0	0	0	0	0	0	0	0	0	0	0	0	-		-	-		0.0104345
	Otu00450	Firmicutes(100)	Negativicutes(100)	Selenomonadales(100)	Acidaminococcaceae(100)	Acidaminococcus(100)	1	0	1	0	0	0	0.00389211	0	0.00654236	0	0	0	-	0	0	0	0	0	0	0	0	0	0	0	0	-		-	-		0.0104345
	Otu00447	Firmicutes(100)	Negativicutes(100)	Selenomonadales(100)	Veillonellaceae(100)	Veillonella(100)	0	1	1	0	0	0	0	0.0038017	0.00654236	0	0	0	-	0	0	0	0	0	0	0	0	0	0	0	0	-		-	-		0.0103441
	Otu00479	Firmicutes(100)	Negativicutes(100)	Selenomonadales(100)	Veillonellaceae(100)	Dialister(100)	0	1	1	0	0	0	0	0.0038017	0.00654236	0	0	0	-	0	0	0	0	0	0	0	0	0	0	0	0	-		-	-		0.0103441
	Otu00631	Firmicutes(100)	Clostridia(100)	Clostridiales(100)	Clostridiaceae_1(100)	unclassified(100)	0	1	1	0	0	0	0	0.0038017	0.00654236	0	0	0	-	0	0	0	0	0	0	0	0	0	0	0	0	-		-	-		0.0103441
	Otu00192	Bacteroidetes(100)	Bacteroidia(100)	Bacteroidales(100)	Bacteroidaceae(100)	Bacteroides(100)	0	0	1	0	1	0	0	0	0.00654236	0	0.00351198	0	-0.897529	0	0	0	0	0	0	0	0	0	0	0	0	-		-	-		0.0100543
	Otu00469	Firmicutes(100)	Negativicutes(100)	Selenomonadales(100)	unclassified(100)	unclassified(100)	0	0	1	0	0	1	0	0	0.00654236	0	0	0.00326488	-1.00278	0	0	0	0	0	0	0	0	0	0	0	0	-		-	-		0.00980724
	Otu00268	Proteobacteria(100)	Gammaproteobacteria(100)	Pseudomonadales(100)	Pseudomonadaceae(100)	Pseudomonas(100)	0	0	1	0	0	0	0	0	0.00654236	0	0	0	-	0	0	0	0	0	0	0	0	0	0	0	0	-		-	-		0.00654236
	Otu00364	Firmicutes(100)	Negativicutes(100)	Selenomonadales(100)	Veillonellaceae(100)	Veillonella(100)	0	0	1	0	0	0	0	0	0.00654236	0	0	0	-	0	0	0	0	0	0	0	0	0	0	0	0	-		-	-		0.00654236
	Otu00446	Firmicutes(100)	Negativicutes(100)	Selenomonadales(100)	Veillonellaceae(100)	Veillonella(100)	0	0	1	0	0	0	0	0	0.00654236	0	0	0	-	0	0	0	0	0	0	0	0	0	0	0	0	-		-	-		0.00654236
	Otu00451	Firmicutes(100)	Negativicutes(100)	Selenomonadales(100)	Veillonellaceae(100)	unclassified(100)	0	0	1	0	0	0	0	0	0.00654236	0	0	0	-	0	0	0	0	0	0	0	0	0	0	0	0	-		-	-		0.00654236
	Otu00467	Firmicutes(100)	Negativicutes(100)	Selenomonadales(100)	Veillonellaceae(100)	Veillonella(100)	0	0	1	0	0	0	0	0	0.00654236	0	0	0	-	0	0	0	0	0	0	0	0	0	0	0	0	-		-	-		0.00654236
	Otu00468	Firmicutes(100)	Negativicutes(100)	Selenomonadales(100)	Veillonellaceae(100)	Veillonella(100)	0	0	1	0	0	0	0	0	0.00654236	0	0	0	-	0	0	0	0	0	0	0	0	0	0	0	0	-		-	-		0.00654236
	Otu00472	Firmicutes(100)	Negativicutes(100)	Selenomonadales(100)	Veillonellaceae(100)	unclassified(100)	0	0	1	0	0	0	0	0	0.00654236	0	0	0	-	0	0	0	0	0	0	0	0	0	0	0	0	-		-	-		0.00654236
	Otu00478	Firmicutes(100)	Negativicutes(100)	Selenomonadales(100)	Veillonellaceae(100)	Veillonella(100)	0	0	1	0	0	0	0	0	0.00654236	0	0	0	-	0	0	0	0	0	0	0	0	0	0	0	0	-		-	-		0.00654236
	Otu00585	Firmicutes(100)	Clostridia(100)	Clostridiales(100)	Lachnospiraceae(100)	Clostridium_XlVb(100)	0	0	1	0	0	0	0	0	0.00654236	0	0	0	-	0	0	0	0	0	0	0	0	0	0	0	0	-		-	-		0.00654236
	Otu00655	Firmicutes(100)	Clostridia(100)	Clostridiales(100)	Clostridiaceae_1(100)	unclassified(100)	0	0	1	0	0	0	0	0	0.00654236	0	0	0	-	0	0	0	0	0	0	0	0	0	0	0	0	-		-	-		0.00654236
	Otu00768	Firmicutes(100)	unclassified(100)	unclassified(100)	unclassified(100)	unclassified(100)	0	0	1	0	0	0	0	0	0.00654236	0	0	0	-	0	0	0	0	0	0	0	0	0	0	0	0	-		-	-		0.00654236
	Otu00769	Firmicutes(100)	unclassified(100)	unclassified(100)	unclassified(100)	unclassified(100)	0	0	1	0	0	0	0	0	0.00654236	0	0	0	-	0	0	0	0	0	0	0	0	0	0	0	0	-		-	-		0.00654236
	Otu00771	Firmicutes(100)	Clostridia(100)	Clostridiales(100)	Clostridiaceae_1(100)	unclassified(100)	0	0	1	0	0	0	0	0	0.00654236	0	0	0	-	0	0	0	0	0	0	0	0	0	0	0	0	-		-	-		0.00654236
	Otu00782	Firmicutes(100)	Clostridia(100)	Clostridiales(100)	Ruminococcaceae(100)	Clostridium_IV(100)	0	0	1	0	0	0	0	0	0.00654236	0	0	0	-	0	0	0	0	0	0	0	0	0	0	0	0	-		-	-		0.00654236
	Otu00784	Firmicutes(100)	Clostridia(100)	Clostridiales(100)	Lachnospiraceae(100)	unclassified(100)	0	0	1	0	0	0	0	0	0.00654236	0	0	0	-	0	0	0	0	0	0	0	0	0	0	0	0	-		-	-		0.00654236
	Otu00819	Firmicutes(100)	unclassified(100)	unclassified(100)	unclassified(100)	unclassified(100)	0	0	1	0	0	0	0	0	0.00654236	0	0	0	-	0	0	0	0	0	0	0	0	0	0	0	0	-		-	-		0.00654236
	Otu00856	Firmicutes(100)	Clostridia(100)	Clostridiales(100)	Ruminococcaceae(100)	unclassified(100)	0	0	1	0	0	0	0	0	0.00654236	0	0	0	-	0	0	0	0	0	0	0	0	0	0	0	0	-		-	-		0.00654236
	Otu00876	Firmicutes(100)	Clostridia(100)	Clostridiales(100)	Ruminococcaceae(100)	Clostridium_IV(100)	0	0	1	0	0	0	0	0	0.00654236	0	0	0	-	0	0	0	0	0	0	0	0	0	0	0	0	-		-	-		0.00654236
	Otu00915	Firmicutes(100)	Clostridia(100)	Clostridiales(100)	Ruminococcaceae(100)	unclassified(100)	0	0	1	0	0	0	0	0	0.00654236	0	0	0	-	0	0	0	0	0	0	0	0	0	0	0	0	-		-	-		0.00654236
	Otu00965	Bacteroidetes(100)	unclassified(100)	unclassified(100)	unclassified(100)	unclassified(100)	0	0	1	0	0	0	0	0	0.00654236	0	0	0	-	0	0	0	0	0	0	0	0	0	0	0	0	-		-	-		0.00654236
	Otu01143	Proteobacteria(100)	Gammaproteobacteria(100)	Pseudomonadales(100)	Pseudomonadaceae(100)	Pseudomonas(100)	0	0	1	0	0	0	0	0	0.00654236	0	0	0	-	0	0	0	0	0	0	0	0	0	0	0	0	-		-	-		0.00654236
	Otu01279	Bacteroidetes(100)	Bacteroidia(100)	Bacteroidales(100)	Porphyromonadaceae(100)	Parabacteroides(100)	0	0	1	0	0	0	0	0	0.00654236	0	0	0	-	0	0	0	0	0	0	0	0	0	0	0	0	-		-	-		0.00654236
	Otu01478	Proteobacteria(100)	Gammaproteobacteria(100)	Enterobacteriales(100)	Enterobacteriaceae(100)	Escherichia/Shigella(100)	0	0	1	0	0	0	0	0	0.00654236	0	0	0	-	0	0	0	0	0	0	0	0	0	0	0	0	-		-	-		0.00654236
	Otu01541	Proteobacteria(100)	Gammaproteobacteria(100)	Enterobacteriales(100)	Enterobacteriaceae(100)	unclassified(100)	0	0	1	0	0	0	0	0	0.00654236	0	0	0	-	0	0	0	0	0	0	0	0	0	0	0	0	-		-	-		0.00654236
	Otu01611	Firmicutes(100)	Negativicutes(100)	Selenomonadales(100)	Veillonellaceae(100)	Veillonella(100)	0	0	1	0	0	0	0	0	0.00654236	0	0	0	-	0	0	0	0	0	0	0	0	0	0	0	0	-		-	-		0.00654236
	Otu01613	Firmicutes(100)	Negativicutes(100)	Selenomonadales(100)	Veillonellaceae(100)	Veillonella(100)	0	0	1	0	0	0	0	0	0.00654236	0	0	0	-	0	0	0	0	0	0	0	0	0	0	0	0	-		-	-		0.00654236
	Otu01614	Firmicutes(100)	Negativicutes(100)	Selenomonadales(100)	Veillonellaceae(100)	Veillonella(100)	0	0	1	0	0	0	0	0	0.00654236	0	0	0	-	0	0	0	0	0	0	0	0	0	0	0	0	-		-	-		0.00654236
	Otu01615	Firmicutes(100)	Negativicutes(100)	Selenomonadales(100)	Veillonellaceae(100)	Veillonella(100)	0	0	1	0	0	0	0	0	0.00654236	0	0	0	-	0	0	0	0	0	0	0	0	0	0	0	0	-		-	-		0.00654236
	Otu01625	Firmicutes(100)	Negativicutes(100)	Selenomonadales(100)	Veillonellaceae(100)	Megasphaera(100)	0	0	1	0	0	0	0	0	0.00654236	0	0	0	-	0	0	0	0	0	0	0	0	0	0	0	0	-		-	-		0.00654236
	Otu01626	Firmicutes(100)	Negativicutes(100)	Selenomonadales(100)	Veillonellaceae(100)	unclassified(100)	0	0	1	0	0	0	0	0	0.00654236	0	0	0	-	0	0	0	0	0	0	0	0	0	0	0	0	-		-	-		0.00654236
	Otu01627	Firmicutes(100)	Negativicutes(100)	Selenomonadales(100)	Veillonellaceae(100)	Veillonella(100)	0	0	1	0	0	0	0	0	0.00654236	0	0	0	-	0	0	0	0	0	0	0	0	0	0	0	0	-		-	-		0.00654236
	Otu01633	Firmicutes(100)	Negativicutes(100)	Selenomonadales(100)	Veillonellaceae(100)	Veillonella(100)	0	0	1	0	0	0	0	0	0.00654236	0	0	0	-	0	0	0	0	0	0	0	0	0	0	0	0	-		-	-		0.00654236
	Otu01640	Firmicutes(100)	Negativicutes(100)	Selenomonadales(100)	Veillonellaceae(100)	Veillonella(100)	0	0	1	0	0	0	0	0	0.00654236	0	0	0	-	0	0	0	0	0	0	0	0	0	0	0	0	-		-	-		0.00654236
	Otu01644	Firmicutes(100)	Negativicutes(100)	Selenomonadales(100)	Veillonellaceae(100)	Veillonella(100)	0	0	1	0	0	0	0	0	0.00654236	0	0	0	-	0	0	0	0	0	0	0	0	0	0	0	0	-		-	-		0.00654236
	Otu01653	Firmicutes(100)	Negativicutes(100)	Selenomonadales(100)	Veillonellaceae(100)	Veillonella(100)	0	0	1	0	0	0	0	0	0.00654236	0	0	0	-	0	0	0	0	0	0	0	0	0	0	0	0	-		-	-		0.00654236
	Otu01654	Firmicutes(100)	Negativicutes(100)	Selenomonadales(100)	Veillonellaceae(100)	unclassified(100)	0	0	1	0	0	0	0	0	0.00654236	0	0	0	-	0	0	0	0	0	0	0	0	0	0	0	0	-		-	-		0.00654236
	Otu01656	Firmicutes(100)	Negativicutes(100)	Selenomonadales(100)	Veillonellaceae(100)	Veillonella(100)	0	0	1	0	0	0	0	0	0.00654236	0	0	0	-	0	0	0	0	0	0	0	0	0	0	0	0	-		-	-		0.00654236
	Otu01657	Firmicutes(100)	Negativicutes(100)	Selenomonadales(100)	Veillonellaceae(100)	Veillonella(100)	0	0	1	0	0	0	0	0	0.00654236	0	0	0	-	0	0	0	0	0	0	0	0	0	0	0	0	-		-	-		0.00654236
	Otu01660	Firmicutes(100)	Negativicutes(100)	Selenomonadales(100)	Veillonellaceae(100)	Veillonella(100)	0	0	1	0	0	0	0	0	0.00654236	0	0	0	-	0	0	0	0	0	0	0	0	0	0	0	0	-		-	-		0.00654236
	Otu01662	Firmicutes(100)	Negativicutes(100)	Selenomonadales(100)	Veillonellaceae(100)	Veillonella(100)	0	0	1	0	0	0	0	0	0.00654236	0	0	0	-	0	0	0	0	0	0	0	0	0	0	0	0	-		-	-		0.00654236
	Otu01665	Firmicutes(100)	Negativicutes(100)	Selenomonadales(100)	unclassified(100)	unclassified(100)	0	0	1	0	0	0	0	0	0.00654236	0	0	0	-	0	0	0	0	0	0	0	0	0	0	0	0	-		-	-		0.00654236
	Otu01673	Firmicutes(100)	Negativicutes(100)	Selenomonadales(100)	Veillonellaceae(100)	Veillonella(100)	0	0	1	0	0	0	0	0	0.00654236	0	0	0	-	0	0	0	0	0	0	0	0	0	0	0	0	-		-	-		0.00654236
	Otu01683	Firmicutes(100)	Negativicutes(100)	Selenomonadales(100)	Veillonellaceae(100)	Veillonella(100)	0	0	1	0	0	0	0	0	0.00654236	0	0	0	-	0	0	0	0	0	0	0	0	0	0	0	0	-		-	-		0.00654236
	Otu01688	Firmicutes(100)	Negativicutes(100)	Selenomonadales(100)	Veillonellaceae(100)	Veillonella(100)	0	0	1	0	0	0	0	0	0.00654236	0	0	0	-	0	0	0	0	0	0	0	0	0	0	0	0	-		-	-		0.00654236
	Otu01689	Firmicutes(100)	Negativicutes(100)	Selenomonadales(100)	Veillonellaceae(100)	Veillonella(100)	0	0	1	0	0	0	0	0	0.00654236	0	0	0	-	0	0	0	0	0	0	0	0	0	0	0	0	-		-	-		0.00654236
	Otu01700	Firmicutes(100)	Negativicutes(100)	Selenomonadales(100)	Veillonellaceae(100)	Veillonella(100)	0	0	1	0	0	0	0	0	0.00654236	0	0	0	-	0	0	0	0	0	0	0	0	0	0	0	0	-		-	-		0.00654236
	Otu01701	Firmicutes(100)	Negativicutes(100)	Selenomonadales(100)	Acidaminococcaceae(100)	Acidaminococcus(100)	0	0	1	0	0	0	0	0	0.00654236	0	0	0	-	0	0	0	0	0	0	0	0	0	0	0	0	-		-	-		0.00654236
	Otu01704	Firmicutes(100)	Negativicutes(100)	Selenomonadales(100)	Veillonellaceae(100)	unclassified(100)	0	0	1	0	0	0	0	0	0.00654236	0	0	0	-	0	0	0	0	0	0	0	0	0	0	0	0	-		-	-		0.00654236
	Otu01707	Firmicutes(100)	Negativicutes(100)	Selenomonadales(100)	Veillonellaceae(100)	Veillonella(100)	0	0	1	0	0	0	0	0	0.00654236	0	0	0	-	0	0	0	0	0	0	0	0	0	0	0	0	-		-	-		0.00654236
	Otu01719	Firmicutes(100)	Negativicutes(100)	Selenomonadales(100)	Veillonellaceae(100)	Veillonella(100)	0	0	1	0	0	0	0	0	0.00654236	0	0	0	-	0	0	0	0	0	0	0	0	0	0	0	0	-		-	-		0.00654236
	Otu01728	Firmicutes(100)	Negativicutes(100)	Selenomonadales(100)	Veillonellaceae(100)	Veillonella(100)	0	0	1	0	0	0	0	0	0.00654236	0	0	0	-	0	0	0	0	0	0	0	0	0	0	0	0	-		-	-		0.00654236
	Otu01739	Firmicutes(100)	Negativicutes(100)	Selenomonadales(100)	Veillonellaceae(100)	Veillonella(100)	0	0	1	0	0	0	0	0	0.00654236	0	0	0	-	0	0	0	0	0	0	0	0	0	0	0	0	-		-	-		0.00654236
	Otu01741	Firmicutes(100)	Negativicutes(100)	Selenomonadales(100)	Veillonellaceae(100)	Veillonella(100)	0	0	1	0	0	0	0	0	0.00654236	0	0	0	-	0	0	0	0	0	0	0	0	0	0	0	0	-		-	-		0.00654236
	Otu01747	Firmicutes(100)	Negativicutes(100)	Selenomonadales(100)	Veillonellaceae(100)	Veillonella(100)	0	0	1	0	0	0	0	0	0.00654236	0	0	0	-	0	0	0	0	0	0	0	0	0	0	0	0	-		-	-		0.00654236
	Otu01748	Firmicutes(100)	Negativicutes(100)	Selenomonadales(100)	Veillonellaceae(100)	Veillonella(100)	0	0	1	0	0	0	0	0	0.00654236	0	0	0	-	0	0	0	0	0	0	0	0	0	0	0	0	-		-	-		0.00654236
	Otu01752	Firmicutes(100)	Negativicutes(100)	Selenomonadales(100)	Veillonellaceae(100)	Veillonella(100)	0	0	1	0	0	0	0	0	0.00654236	0	0	0	-	0	0	0	0	0	0	0	0	0	0	0	0	-		-	-		0.00654236
	Otu01755	Firmicutes(100)	Negativicutes(100)	Selenomonadales(100)	Veillonellaceae(100)	Veillonella(100)	0	0	1	0	0	0	0	0	0.00654236	0	0	0	-	0	0	0	0	0	0	0	0	0	0	0	0	-		-	-		0.00654236
	Otu01758	Firmicutes(100)	Negativicutes(100)	Selenomonadales(100)	Veillonellaceae(100)	Veillonella(100)	0	0	1	0	0	0	0	0	0.00654236	0	0	0	-	0	0	0	0	0	0	0	0	0	0	0	0	-		-	-		0.00654236
	Otu01944	Proteobacteria(100)	Gammaproteobacteria(100)	Enterobacteriales(100)	Enterobacteriaceae(100)	Escherichia/Shigella(100)	0	0	1	0	0	0	0	0	0.00654236	0	0	0	-	0	0	0	0	0	0	0	0	0	0	0	0	-		-	-		0.00654236
	Otu01961	Proteobacteria(100)	Gammaproteobacteria(100)	Enterobacteriales(100)	Enterobacteriaceae(100)	unclassified(100)	0	0	1	0	0	0	0	0	0.00654236	0	0	0	-	0	0	0	0	0	0	0	0	0	0	0	0	-		-	-		0.00654236
	Otu01967	Proteobacteria(100)	Gammaproteobacteria(100)	Enterobacteriales(100)	Enterobacteriaceae(100)	unclassified(100)	0	0	1	0	0	0	0	0	0.00654236	0	0	0	-	0	0	0	0	0	0	0	0	0	0	0	0	-		-	-		0.00654236
	Otu02020	Proteobacteria(100)	Gammaproteobacteria(100)	Enterobacteriales(100)	Enterobacteriaceae(100)	Escherichia/Shigella(100)	0	0	1	0	0	0	0	0	0.00654236	0	0	0	-	0	0	0	0	0	0	0	0	0	0	0	0	-		-	-		0.00654236
	Otu02028	Proteobacteria(100)	Gammaproteobacteria(100)	Enterobacteriales(100)	Enterobacteriaceae(100)	unclassified(100)	0	0	1	0	0	0	0	0	0.00654236	0	0	0	-	0	0	0	0	0	0	0	0	0	0	0	0	-		-	-		0.00654236
	Otu02217	Firmicutes(100)	Negativicutes(100)	Selenomonadales(100)	Veillonellaceae(100)	Veillonella(100)	0	0	1	0	0	0	0	0	0.00654236	0	0	0	-	0	0	0	0	0	0	0	0	0	0	0	0	-		-	-		0.00654236
	Otu02225	Firmicutes(100)	Negativicutes(100)	Selenomonadales(100)	Veillonellaceae(100)	Veillonella(100)	0	0	1	0	0	0	0	0	0.00654236	0	0	0	-	0	0	0	0	0	0	0	0	0	0	0	0	-		-	-		0.00654236
	Otu02557	Firmicutes(100)	Negativicutes(100)	Selenomonadales(100)	Acidaminococcaceae(100)	Acidaminococcus(100)	0	0	1	0	0	0	0	0	0.00654236	0	0	0	-	0	0	0	0	0	0	0	0	0	0	0	0	-		-	-		0.00654236
	Otu02570	Firmicutes(100)	Negativicutes(100)	Selenomonadales(100)	Veillonellaceae(100)	Veillonella(100)	0	0	1	0	0	0	0	0	0.00654236	0	0	0	-	0	0	0	0	0	0	0	0	0	0	0	0	-		-	-		0.00654236
	Otu02603	Firmicutes(100)	Negativicutes(100)	Selenomonadales(100)	Veillonellaceae(100)	Veillonella(100)	0	0	1	0	0	0	0	0	0.00654236	0	0	0	-	0	0	0	0	0	0	0	0	0	0	0	0	-		-	-		0.00654236
	Otu02608	Firmicutes(100)	Negativicutes(100)	Selenomonadales(100)	Veillonellaceae(100)	Veillonella(100)	0	0	1	0	0	0	0	0	0.00654236	0	0	0	-	0	0	0	0	0	0	0	0	0	0	0	0	-		-	-		0.00654236
	Otu00314	Firmicutes(100)	Negativicutes(100)	Selenomonadales(100)	Veillonellaceae(100)	Veillonella(100)	1	0	0	0	1	2	0.00389211	0	0	0	0.00351198	0.00652976	1.36738	0	0	0	0	0	0	0	0	0	0	0	0	-		-	-		0.0139338
	Otu00191	Proteobacteria(100)	Alphaproteobacteria(100)	Rhizobiales(100)	Rhizobiaceae(100)	Rhizobium(100)	0	0	0	0	1	2	0	0	0	0	0.00351198	0.00652976	-	0	0	0	0	0	0	0	0	0	0	0	0	-		-	-		0.0100417
	Otu00310	Bacteroidetes(100)	Bacteroidia(100)	Bacteroidales(100)	Porphyromonadaceae(100)	Parabacteroides(100)	0	0	0	0	1	2	0	0	0	0	0.00351198	0.00652976	-	0	0	0	0	0	0	0	0	0	0	0	0	-		-	-		0.0100417
	Otu00400	Firmicutes(100)	Clostridia(100)	Clostridiales(100)	Lachnospiraceae(100)	Clostridium_XlVa(100)	0	0	0	0	1	2	0	0	0	0	0.00351198	0.00652976	-	0	0	0	0	0	0	0	0	0	0	0	0	-		-	-		0.0100417
	Otu00189	Proteobacteria(100)	Gammaproteobacteria(100)	Enterobacteriales(100)	Enterobacteriaceae(100)	Escherichia/Shigella(100)	0	0	0	0	0	2	0	0	0	0	0	0.00652976	-	0	0	0	0	0	0	0	0	0	0	0	0	-		-	-		0.00652976
	Otu00212	unclassified(100)	unclassified(100)	unclassified(100)	unclassified(100)	unclassified(100)	0	0	0	0	0	2	0	0	0	0	0	0.00652976	-	0	0	0	0	0	0	0	0	0	0	0	0	-		-	-		0.00652976
	Otu00237	Bacteroidetes(100)	Bacteroidia(100)	Bacteroidales(100)	Porphyromonadaceae(80)	Parabacteroides(80)	0	0	0	0	0	2	0	0	0	0	0	0.00652976	-	0	0	0	0	0	0	0	0	0	0	0	0	-		-	-		0.00652976
	Otu00298	Bacteroidetes(100)	Bacteroidia(100)	Bacteroidales(100)	Bacteroidaceae(100)	Bacteroides(100)	0	0	0	0	0	2	0	0	0	0	0	0.00652976	-	0	0	0	0	0	0	0	0	0	0	0	0	-		-	-		0.00652976
	Otu00326	unclassified(100)	unclassified(100)	unclassified(100)	unclassified(100)	unclassified(100)	0	0	0	0	0	2	0	0	0	0	0	0.00652976	-	0	0	0	0	0	0	0	0	0	0	0	0	-		-	-		0.00652976
	Otu00341	Proteobacteria(100)	Gammaproteobacteria(100)	Pasteurellales(100)	Pasteurellaceae(100)	unclassified(100)	0	0	0	0	0	2	0	0	0	0	0	0.00652976	-	0	0	0	0	0	0	0	0	0	0	0	0	-		-	-		0.00652976
	Otu00423	Firmicutes(100)	Erysipelotrichia(100)	Erysipelotrichales(100)	Erysipelotrichaceae(100)	Clostridium_XVIII(100)	0	0	0	0	0	2	0	0	0	0	0	0.00652976	-	0	0	0	0	0	0	0	0	0	0	0	0	-		-	-		0.00652976
	Otu00584	Firmicutes(100)	Clostridia(100)	Clostridiales(100)	Lachnospiraceae(100)	unclassified(100)	0	0	0	0	0	2	0	0	0	0	0	0.00652976	-	0	0	0	0	0	0	0	0	0	0	0	0	-		-	-		0.00652976
	Otu00615	Firmicutes(100)	Clostridia(100)	Clostridiales(100)	Lachnospiraceae(100)	unclassified(100)	0	0	0	0	0	2	0	0	0	0	0	0.00652976	-	0	0	0	0	0	0	0	0	0	0	0	0	-		-	-		0.00652976
	Otu00624	Firmicutes(100)	Clostridia(100)	Clostridiales(100)	unclassified(100)	unclassified(100)	0	0	0	0	0	2	0	0	0	0	0	0.00652976	-	0	0	0	0	0	0	0	0	0	0	0	0	-		-	-		0.00652976
	Otu00627	Firmicutes(100)	Clostridia(100)	Clostridiales(100)	unclassified(100)	unclassified(100)	0	0	0	0	0	2	0	0	0	0	0	0.00652976	-	0	0	0	0	0	0	0	0	0	0	0	0	-		-	-		0.00652976
	Otu00628	Firmicutes(100)	Clostridia(100)	Clostridiales(100)	Clostridiaceae_1(100)	Anaerobacter(100)	0	0	0	0	0	2	0	0	0	0	0	0.00652976	-	0	0	0	0	0	0	0	0	0	0	0	0	-		-	-		0.00652976
	Otu00125	Proteobacteria(100)	Gammaproteobacteria(100)	Pseudomonadales(100)	Moraxellaceae(100)	Acinetobacter(100)	0	0	0	0	0	0	0	0	0	0	0	0	-	1	2	0	0	0	0	0.00506971	0.00545137	0	0	0	0	-		-	-		0.0105211
	Otu00348	Firmicutes(100)	Bacilli(100)	Lactobacillales(100)	unclassified(67)	unclassified(67)	0	0	0	0	0	0	0	0	0	0	0	0	-	1	2	0	0	0	0	0.00506971	0.00545137	0	0	0	0	-		-	-		0.0105211
	Otu00352	Firmicutes(100)	Bacilli(100)	Lactobacillales(100)	Leuconostocaceae(100)	Leuconostoc(100)	0	0	0	0	0	0	0	0	0	0	0	0	-	1	2	0	0	0	0	0.00506971	0.00545137	0	0	0	0	-		-	-		0.0105211
	Otu00076	Actinobacteria(100)	Actinobacteria(100)	Actinomycetales(100)	Intrasporangiaceae(92)	unclassified(80)	0	0	0	0	0	0	0	0	0	0	0	0	-	0	2	0	0	0	0	0	0.00545137	0	0	0	0	-		-	-		0.00545137
	Otu00339	Firmicutes(100)	Bacilli(100)	Bacillales(100)	Staphylococcaceae(100)	Staphylococcus(100)	0	0	0	0	0	0	0	0	0	0	0	0	-	0	2	0	0	0	0	0	0.00545137	0	0	0	0	-		-	-		0.00545137
	Otu00413	Firmicutes(100)	Bacilli(100)	Lactobacillales(100)	Streptococcaceae(100)	Streptococcus(100)	0	0	0	0	0	0	0	0	0	0	0	0	-	0	2	0	0	0	0	0	0.00545137	0	0	0	0	-		-	-		0.00545137
	Otu00434	Firmicutes(100)	Bacilli(100)	Lactobacillales(100)	unclassified(100)	unclassified(100)	0	0	0	0	0	0	0	0	0	0	0	0	-	0	2	0	0	0	0	0	0.00545137	0	0	0	0	-		-	-		0.00545137
	Otu00436	Firmicutes(100)	Bacilli(100)	Lactobacillales(100)	unclassified(100)	unclassified(100)	0	0	0	0	0	0	0	0	0	0	0	0	-	0	2	0	0	0	0	0	0.00545137	0	0	0	0	-		-	-		0.00545137
	Otu00439	Firmicutes(100)	Bacilli(100)	Lactobacillales(100)	unclassified(100)	unclassified(100)	0	0	0	0	0	0	0	0	0	0	0	0	-	0	2	0	0	0	0	0	0.00545137	0	0	0	0	-		-	-		0.00545137
	Otu00534	Firmicutes(100)	unclassified(100)	unclassified(100)	unclassified(100)	unclassified(100)	0	0	0	0	0	0	0	0	0	0	0	0	-	0	2	0	0	0	0	0	0.00545137	0	0	0	0	-		-	-		0.00545137
	Otu00536	Firmicutes(100)	unclassified(100)	unclassified(100)	unclassified(100)	unclassified(100)	0	0	0	0	0	0	0	0	0	0	0	0	-	0	2	0	0	0	0	0	0.00545137	0	0	0	0	-		-	-		0.00545137
	Otu00576	Firmicutes(100)	Bacilli(100)	Lactobacillales(100)	unclassified(100)	unclassified(100)	0	0	0	0	0	0	0	0	0	0	0	0	-	0	2	0	0	0	0	0	0.00545137	0	0	0	0	-		-	-		0.00545137
	Otu00603	Firmicutes(100)	Bacilli(100)	Lactobacillales(100)	Leuconostocaceae(100)	Leuconostoc(100)	0	0	0	0	0	0	0	0	0	0	0	0	-	0	2	0	0	0	0	0	0.00545137	0	0	0	0	-		-	-		0.00545137
	Otu00637	Firmicutes(100)	Bacilli(100)	Lactobacillales(100)	Enterococcaceae(100)	unclassified(100)	0	0	0	0	0	0	0	0	0	0	0	0	-	0	2	0	0	0	0	0	0.00545137	0	0	0	0	-		-	-		0.00545137
	Otu00597	unclassified(100)	unclassified(100)	unclassified(100)	unclassified(100)	unclassified(100)	1	0	0	0	0	0	0.00389211	0	0	0	0	0	-	1	0	0	0	0	0	0.00506971	0	0	0	0	0	-		-0.38135	-		0.00896182
	Otu00254	Proteobacteria(100)	Gammaproteobacteria(100)	Vibrionales(100)	Vibrionaceae(100)	Vibrio(80)	0	0	0	0	1	0	0	0	0	0	0.00351198	0	-	1	0	0	0	0	0	0.00506971	0	0	0	0	0	-		-	-		0.00858168
	Otu00261	Proteobacteria(100)	Gammaproteobacteria(100)	Enterobacteriales(100)	Enterobacteriaceae(100)	Escherichia/Shigella(100)	0	0	0	0	1	0	0	0	0	0	0.00351198	0	-	1	0	0	0	0	0	0.00506971	0	0	0	0	0	-		-	-		0.00858168
	Otu00425	Firmicutes(100)	Erysipelotrichia(100)	Erysipelotrichales(100)	Erysipelotrichaceae(100)	Turicibacter(100)	0	0	0	0	0	0	0	0	0	0	0	0	-	1	1	0	0	0	0	0.00506971	0.00272569	0	0	0	0	-		-	-		0.0077954
	Otu00438	Firmicutes(100)	Bacilli(100)	Lactobacillales(100)	unclassified(100)	unclassified(100)	0	0	0	0	0	0	0	0	0	0	0	0	-	1	1	0	0	0	0	0.00506971	0.00272569	0	0	0	0	-		-	-		0.0077954
	Otu00577	Firmicutes(100)	Bacilli(100)	Lactobacillales(100)	unclassified(100)	unclassified(100)	0	0	0	0	0	0	0	0	0	0	0	0	-	1	1	0	0	0	0	0.00506971	0.00272569	0	0	0	0	-		-	-		0.0077954
	Otu00578	Firmicutes(100)	Bacilli(100)	Lactobacillales(100)	unclassified(100)	unclassified(100)	0	0	0	0	0	0	0	0	0	0	0	0	-	1	1	0	0	0	0	0.00506971	0.00272569	0	0	0	0	-		-	-		0.0077954
	Otu00579	Firmicutes(100)	Bacilli(100)	Lactobacillales(100)	unclassified(100)	unclassified(100)	0	0	0	0	0	0	0	0	0	0	0	0	-	1	1	0	0	0	0	0.00506971	0.00272569	0	0	0	0	-		-	-		0.0077954
	Otu00608	Firmicutes(100)	Bacilli(100)	Lactobacillales(100)	Leuconostocaceae(100)	Leuconostoc(100)	0	0	0	0	0	0	0	0	0	0	0	0	-	1	1	0	0	0	0	0.00506971	0.00272569	0	0	0	0	-		-	-		0.0077954
	Otu00200	Actinobacteria(100)	Actinobacteria(100)	Actinomycetales(100)	Micrococcaceae(100)	Citricoccus(100)	0	0	0	0	0	0	0	0	0	0	0	0	-	1	0	0	0	0	0	0.00506971	0	0	0	0	0	-		-	-		0.00506971
	Otu00202	Proteobacteria(100)	Gammaproteobacteria(100)	Pseudomonadales(100)	Moraxellaceae(100)	Acinetobacter(100)	0	0	0	0	0	0	0	0	0	0	0	0	-	1	0	0	0	0	0	0.00506971	0	0	0	0	0	-		-	-		0.00506971
	Otu00266	Proteobacteria(100)	Gammaproteobacteria(100)	Pseudomonadales(100)	Moraxellaceae(100)	Moraxella(100)	0	0	0	0	0	0	0	0	0	0	0	0	-	1	0	0	0	0	0	0.00506971	0	0	0	0	0	-		-	-		0.00506971
	Otu00291	Firmicutes(100)	Erysipelotrichia(100)	Erysipelotrichales(100)	Erysipelotrichaceae(100)	Turicibacter(100)	0	0	0	0	0	0	0	0	0	0	0	0	-	1	0	0	0	0	0	0.00506971	0	0	0	0	0	-		-	-		0.00506971
	Otu00346	Firmicutes(100)	Bacilli(100)	Lactobacillales(100)	Lactobacillaceae(100)	Lactobacillus(100)	0	0	0	0	0	0	0	0	0	0	0	0	-	1	0	0	0	0	0	0.00506971	0	0	0	0	0	-		-	-		0.00506971
	Otu00374	Actinobacteria(100)	Actinobacteria(100)	Actinomycetales(100)	Propionibacteriaceae(100)	unclassified(100)	0	0	0	0	0	0	0	0	0	0	0	0	-	1	0	0	0	0	0	0.00506971	0	0	0	0	0	-		-	-		0.00506971
	Otu00388	Deinococcus-Thermus(100)	Deinococci(100)	Deinococcales(100)	Deinococcaceae(100)	Deinococcus(100)	0	0	0	0	0	0	0	0	0	0	0	0	-	1	0	0	0	0	0	0.00506971	0	0	0	0	0	-		-	-		0.00506971
	Otu00430	Firmicutes(100)	Bacilli(100)	Lactobacillales(100)	Lactobacillaceae(100)	Lactobacillus(100)	0	0	0	0	0	0	0	0	0	0	0	0	-	1	0	0	0	0	0	0.00506971	0	0	0	0	0	-		-	-		0.00506971
	Otu00483	Proteobacteria(100)	Gammaproteobacteria(100)	unclassified(100)	unclassified(100)	unclassified(100)	0	0	0	0	0	0	0	0	0	0	0	0	-	1	0	0	0	0	0	0.00506971	0	0	0	0	0	-		-	-		0.00506971
	Otu00503	Bacteroidetes(100)	Sphingobacteriia(100)	Sphingobacteriales(100)	Cyclobacteriaceae(100)	unclassified(100)	0	0	0	0	0	0	0	0	0	0	0	0	-	1	0	0	0	0	0	0.00506971	0	0	0	0	0	-		-	-		0.00506971
	Otu00545	Proteobacteria(100)	Gammaproteobacteria(100)	Enterobacteriales(100)	Enterobacteriaceae(100)	Escherichia/Shigella(100)	0	0	0	0	0	0	0	0	0	0	0	0	-	1	0	0	0	0	0	0.00506971	0	0	0	0	0	-		-	-		0.00506971
	Otu00552	Bacteroidetes(100)	Bacteroidia(100)	Bacteroidales(100)	Porphyromonadaceae(100)	unclassified(100)	0	0	0	0	0	0	0	0	0	0	0	0	-	1	0	0	0	0	0	0.00506971	0	0	0	0	0	-		-	-		0.00506971
	Otu00633	Actinobacteria(100)	Actinobacteria(100)	Actinomycetales(100)	unclassified(100)	unclassified(100)	0	0	0	0	0	0	0	0	0	0	0	0	-	1	0	0	0	0	0	0.00506971	0	0	0	0	0	-		-	-		0.00506971
	Otu00649	Firmicutes(100)	Clostridia(100)	Clostridiales(100)	Clostridiaceae_1(100)	unclassified(100)	0	0	0	0	0	0	0	0	0	0	0	0	-	1	0	0	0	0	0	0.00506971	0	0	0	0	0	-		-	-		0.00506971
	Otu00650	Firmicutes(100)	Clostridia(100)	Clostridiales(100)	Clostridiaceae_1(100)	unclassified(100)	0	0	0	0	0	0	0	0	0	0	0	0	-	1	0	0	0	0	0	0.00506971	0	0	0	0	0	-		-	-		0.00506971
	Otu00652	Firmicutes(100)	Clostridia(100)	Clostridiales(100)	Clostridiaceae_1(100)	unclassified(100)	0	0	0	0	0	0	0	0	0	0	0	0	-	1	0	0	0	0	0	0.00506971	0	0	0	0	0	-		-	-		0.00506971
	Otu00653	Firmicutes(100)	Clostridia(100)	Clostridiales(100)	Clostridiaceae_1(100)	unclassified(100)	0	0	0	0	0	0	0	0	0	0	0	0	-	1	0	0	0	0	0	0.00506971	0	0	0	0	0	-		-	-		0.00506971
	Otu00664	Firmicutes(100)	Clostridia(100)	Clostridiales(100)	Ruminococcaceae(100)	unclassified(100)	0	0	0	0	0	0	0	0	0	0	0	0	-	1	0	0	0	0	0	0.00506971	0	0	0	0	0	-		-	-		0.00506971
	Otu00758	Firmicutes(100)	unclassified(100)	unclassified(100)	unclassified(100)	unclassified(100)	0	0	0	0	0	0	0	0	0	0	0	0	-	1	0	0	0	0	0	0.00506971	0	0	0	0	0	-		-	-		0.00506971
	Otu00800	Firmicutes(100)	Bacilli(100)	Lactobacillales(100)	Leuconostocaceae(100)	Leuconostoc(100)	0	0	0	0	0	0	0	0	0	0	0	0	-	1	0	0	0	0	0	0.00506971	0	0	0	0	0	-		-	-		0.00506971
	Otu00813	Firmicutes(100)	Bacilli(100)	Lactobacillales(100)	Streptococcaceae(100)	Streptococcus(100)	0	0	0	0	0	0	0	0	0	0	0	0	-	1	0	0	0	0	0	0.00506971	0	0	0	0	0	-		-	-		0.00506971
	Otu00817	Firmicutes(100)	unclassified(100)	unclassified(100)	unclassified(100)	unclassified(100)	0	0	0	0	0	0	0	0	0	0	0	0	-	1	0	0	0	0	0	0.00506971	0	0	0	0	0	-		-	-		0.00506971
	Otu00968	Proteobacteria(100)	Alphaproteobacteria(100)	Sphingomonadales(100)	Sphingomonadaceae(100)	unclassified(100)	0	0	0	0	0	0	0	0	0	0	0	0	-	1	0	0	0	0	0	0.00506971	0	0	0	0	0	-		-	-		0.00506971
	Otu01044	unclassified(100)	unclassified(100)	unclassified(100)	unclassified(100)	unclassified(100)	0	0	0	0	0	0	0	0	0	0	0	0	-	1	0	0	0	0	0	0.00506971	0	0	0	0	0	-		-	-		0.00506971
	Otu01101	Firmicutes(100)	Bacilli(100)	Bacillales(100)	Staphylococcaceae(100)	Staphylococcus(100)	0	0	0	0	0	0	0	0	0	0	0	0	-	1	0	0	0	0	0	0.00506971	0	0	0	0	0	-		-	-		0.00506971
	Otu01126	Bacteroidetes(100)	Flavobacteriia(100)	Flavobacteriales(100)	Flavobacteriaceae(100)	unclassified(100)	0	0	0	0	0	0	0	0	0	0	0	0	-	1	0	0	0	0	0	0.00506971	0	0	0	0	0	-		-	-		0.00506971
	Otu01146	Proteobacteria(100)	Alphaproteobacteria(100)	Caulobacterales(100)	Caulobacteraceae(100)	Phenylobacterium(100)	0	0	0	0	0	0	0	0	0	0	0	0	-	1	0	0	0	0	0	0.00506971	0	0	0	0	0	-		-	-		0.00506971
	Otu01170	Proteobacteria(100)	Betaproteobacteria(100)	Burkholderiales(100)	Alcaligenaceae(100)	unclassified(100)	0	0	0	0	0	0	0	0	0	0	0	0	-	1	0	0	0	0	0	0.00506971	0	0	0	0	0	-		-	-		0.00506971
	Otu01184	Proteobacteria(100)	Alphaproteobacteria(100)	Rhodobacterales(100)	Rhodobacteraceae(100)	unclassified(100)	0	0	0	0	0	0	0	0	0	0	0	0	-	1	0	0	0	0	0	0.00506971	0	0	0	0	0	-		-	-		0.00506971
	Otu01421	Firmicutes(100)	Erysipelotrichia(100)	Erysipelotrichales(100)	Erysipelotrichaceae(100)	Turicibacter(100)	0	0	0	0	0	0	0	0	0	0	0	0	-	1	0	0	0	0	0	0.00506971	0	0	0	0	0	-		-	-		0.00506971
	Otu01438	Actinobacteria(100)	Actinobacteria(100)	Actinomycetales(100)	Microbacteriaceae(100)	unclassified(100)	0	0	0	0	0	0	0	0	0	0	0	0	-	1	0	0	0	0	0	0.00506971	0	0	0	0	0	-		-	-		0.00506971
	Otu01863	Proteobacteria(100)	Gammaproteobacteria(100)	Enterobacteriales(100)	Enterobacteriaceae(100)	unclassified(100)	0	0	0	0	0	0	0	0	0	0	0	0	-	1	0	0	0	0	0	0.00506971	0	0	0	0	0	-		-	-		0.00506971
	Otu01864	Spirochaetes(100)	Spirochaetia(100)	Spirochaetales(100)	Spirochaetaceae(100)	Treponema(100)	0	0	0	0	0	0	0	0	0	0	0	0	-	1	0	0	0	0	0	0.00506971	0	0	0	0	0	-		-	-		0.00506971
	Otu01901	Proteobacteria(100)	Gammaproteobacteria(100)	Enterobacteriales(100)	Enterobacteriaceae(100)	unclassified(100)	0	0	0	0	0	0	0	0	0	0	0	0	-	1	0	0	0	0	0	0.00506971	0	0	0	0	0	-		-	-		0.00506971
	Otu01909	Proteobacteria(100)	Gammaproteobacteria(100)	Enterobacteriales(100)	Enterobacteriaceae(100)	Escherichia/Shigella(100)	0	0	0	0	0	0	0	0	0	0	0	0	-	1	0	0	0	0	0	0.00506971	0	0	0	0	0	-		-	-		0.00506971
	Otu01910	Proteobacteria(100)	Gammaproteobacteria(100)	Enterobacteriales(100)	Enterobacteriaceae(100)	unclassified(100)	0	0	0	0	0	0	0	0	0	0	0	0	-	1	0	0	0	0	0	0.00506971	0	0	0	0	0	-		-	-		0.00506971
	Otu01911	Proteobacteria(100)	Gammaproteobacteria(100)	Enterobacteriales(100)	Enterobacteriaceae(100)	unclassified(100)	0	0	0	0	0	0	0	0	0	0	0	0	-	1	0	0	0	0	0	0.00506971	0	0	0	0	0	-		-	-		0.00506971
	Otu02076	Firmicutes(100)	Bacilli(100)	Lactobacillales(100)	Streptococcaceae(100)	Streptococcus(100)	0	0	0	0	0	0	0	0	0	0	0	0	-	1	0	0	0	0	0	0.00506971	0	0	0	0	0	-		-	-		0.00506971
	Otu02084	Firmicutes(100)	Bacilli(100)	Lactobacillales(100)	Lactobacillaceae(100)	Lactobacillus(100)	0	0	0	0	0	0	0	0	0	0	0	0	-	1	0	0	0	0	0	0.00506971	0	0	0	0	0	-		-	-		0.00506971
	Otu02087	Firmicutes(100)	Bacilli(100)	Lactobacillales(100)	Leuconostocaceae(100)	Leuconostoc(100)	0	0	0	0	0	0	0	0	0	0	0	0	-	1	0	0	0	0	0	0.00506971	0	0	0	0	0	-		-	-		0.00506971
	Otu02088	Firmicutes(100)	Bacilli(100)	Lactobacillales(100)	Streptococcaceae(100)	Streptococcus(100)	0	0	0	0	0	0	0	0	0	0	0	0	-	1	0	0	0	0	0	0.00506971	0	0	0	0	0	-		-	-		0.00506971
	Otu02094	Firmicutes(100)	Bacilli(100)	Lactobacillales(100)	Streptococcaceae(100)	Streptococcus(100)	0	0	0	0	0	0	0	0	0	0	0	0	-	1	0	0	0	0	0	0.00506971	0	0	0	0	0	-		-	-		0.00506971
	Otu02096	Firmicutes(100)	Bacilli(100)	Lactobacillales(100)	unclassified(100)	unclassified(100)	0	0	0	0	0	0	0	0	0	0	0	0	-	1	0	0	0	0	0	0.00506971	0	0	0	0	0	-		-	-		0.00506971
	Otu02097	Firmicutes(100)	Bacilli(100)	Lactobacillales(100)	Streptococcaceae(100)	Streptococcus(100)	0	0	0	0	0	0	0	0	0	0	0	0	-	1	0	0	0	0	0	0.00506971	0	0	0	0	0	-		-	-		0.00506971
	Otu02098	Firmicutes(100)	Bacilli(100)	Lactobacillales(100)	Streptococcaceae(100)	Streptococcus(100)	0	0	0	0	0	0	0	0	0	0	0	0	-	1	0	0	0	0	0	0.00506971	0	0	0	0	0	-		-	-		0.00506971
	Otu02099	Firmicutes(100)	Bacilli(100)	Lactobacillales(100)	Leuconostocaceae(100)	Leuconostoc(100)	0	0	0	0	0	0	0	0	0	0	0	0	-	1	0	0	0	0	0	0.00506971	0	0	0	0	0	-		-	-		0.00506971
	Otu02104	Firmicutes(100)	Bacilli(100)	Lactobacillales(100)	Streptococcaceae(100)	Streptococcus(100)	0	0	0	0	0	0	0	0	0	0	0	0	-	1	0	0	0	0	0	0.00506971	0	0	0	0	0	-		-	-		0.00506971
	Otu02119	Firmicutes(100)	Bacilli(100)	Lactobacillales(100)	Streptococcaceae(100)	Streptococcus(100)	0	0	0	0	0	0	0	0	0	0	0	0	-	1	0	0	0	0	0	0.00506971	0	0	0	0	0	-		-	-		0.00506971
	Otu02137	Firmicutes(100)	Bacilli(100)	Lactobacillales(100)	unclassified(100)	unclassified(100)	0	0	0	0	0	0	0	0	0	0	0	0	-	1	0	0	0	0	0	0.00506971	0	0	0	0	0	-		-	-		0.00506971
	Otu02139	Firmicutes(100)	Bacilli(100)	Lactobacillales(100)	Lactobacillaceae(100)	Lactobacillus(100)	0	0	0	0	0	0	0	0	0	0	0	0	-	1	0	0	0	0	0	0.00506971	0	0	0	0	0	-		-	-		0.00506971
	Otu02140	Firmicutes(100)	Bacilli(100)	Lactobacillales(100)	Streptococcaceae(100)	unclassified(100)	0	0	0	0	0	0	0	0	0	0	0	0	-	1	0	0	0	0	0	0.00506971	0	0	0	0	0	-		-	-		0.00506971
	Otu02141	Firmicutes(100)	Bacilli(100)	Lactobacillales(100)	unclassified(100)	unclassified(100)	0	0	0	0	0	0	0	0	0	0	0	0	-	1	0	0	0	0	0	0.00506971	0	0	0	0	0	-		-	-		0.00506971
	Otu02143	Firmicutes(100)	Bacilli(100)	Lactobacillales(100)	unclassified(100)	unclassified(100)	0	0	0	0	0	0	0	0	0	0	0	0	-	1	0	0	0	0	0	0.00506971	0	0	0	0	0	-		-	-		0.00506971
	Otu02145	Firmicutes(100)	Bacilli(100)	Lactobacillales(100)	Streptococcaceae(100)	Streptococcus(100)	0	0	0	0	0	0	0	0	0	0	0	0	-	1	0	0	0	0	0	0.00506971	0	0	0	0	0	-		-	-		0.00506971
	Otu02146	Firmicutes(100)	Bacilli(100)	Lactobacillales(100)	Leuconostocaceae(100)	Leuconostoc(100)	0	0	0	0	0	0	0	0	0	0	0	0	-	1	0	0	0	0	0	0.00506971	0	0	0	0	0	-		-	-		0.00506971
	Otu02148	Firmicutes(100)	Bacilli(100)	Lactobacillales(100)	unclassified(100)	unclassified(100)	0	0	0	0	0	0	0	0	0	0	0	0	-	1	0	0	0	0	0	0.00506971	0	0	0	0	0	-		-	-		0.00506971
	Otu02151	Firmicutes(100)	Bacilli(100)	Lactobacillales(100)	Streptococcaceae(100)	Streptococcus(100)	0	0	0	0	0	0	0	0	0	0	0	0	-	1	0	0	0	0	0	0.00506971	0	0	0	0	0	-		-	-		0.00506971
	Otu02212	Firmicutes(100)	Bacilli(100)	Lactobacillales(100)	Leuconostocaceae(100)	Leuconostoc(100)	0	0	0	0	0	0	0	0	0	0	0	0	-	1	0	0	0	0	0	0.00506971	0	0	0	0	0	-		-	-		0.00506971
	Otu02237	Firmicutes(100)	Bacilli(100)	Lactobacillales(100)	unclassified(100)	unclassified(100)	0	0	0	0	0	0	0	0	0	0	0	0	-	1	0	0	0	0	0	0.00506971	0	0	0	0	0	-		-	-		0.00506971
	Otu02239	Firmicutes(100)	Bacilli(100)	Lactobacillales(100)	Streptococcaceae(100)	Streptococcus(100)	0	0	0	0	0	0	0	0	0	0	0	0	-	1	0	0	0	0	0	0.00506971	0	0	0	0	0	-		-	-		0.00506971
	Otu02252	Firmicutes(100)	Bacilli(100)	Lactobacillales(100)	Streptococcaceae(100)	Streptococcus(100)	0	0	0	0	0	0	0	0	0	0	0	0	-	1	0	0	0	0	0	0.00506971	0	0	0	0	0	-		-	-		0.00506971
	Otu02260	Firmicutes(100)	Bacilli(100)	Lactobacillales(100)	Streptococcaceae(100)	Streptococcus(100)	0	0	0	0	0	0	0	0	0	0	0	0	-	1	0	0	0	0	0	0.00506971	0	0	0	0	0	-		-	-		0.00506971
	Otu02261	Firmicutes(100)	Bacilli(100)	Lactobacillales(100)	Leuconostocaceae(100)	Leuconostoc(100)	0	0	0	0	0	0	0	0	0	0	0	0	-	1	0	0	0	0	0	0.00506971	0	0	0	0	0	-		-	-		0.00506971
	Otu02263	Firmicutes(100)	Bacilli(100)	Lactobacillales(100)	unclassified(100)	unclassified(100)	0	0	0	0	0	0	0	0	0	0	0	0	-	1	0	0	0	0	0	0.00506971	0	0	0	0	0	-		-	-		0.00506971
	Otu02264	Firmicutes(100)	Bacilli(100)	Lactobacillales(100)	unclassified(100)	unclassified(100)	0	0	0	0	0	0	0	0	0	0	0	0	-	1	0	0	0	0	0	0.00506971	0	0	0	0	0	-		-	-		0.00506971
	Otu02265	Firmicutes(100)	Bacilli(100)	Lactobacillales(100)	Leuconostocaceae(100)	unclassified(100)	0	0	0	0	0	0	0	0	0	0	0	0	-	1	0	0	0	0	0	0.00506971	0	0	0	0	0	-		-	-		0.00506971
	Otu02267	Firmicutes(100)	Bacilli(100)	Lactobacillales(100)	unclassified(100)	unclassified(100)	0	0	0	0	0	0	0	0	0	0	0	0	-	1	0	0	0	0	0	0.00506971	0	0	0	0	0	-		-	-		0.00506971
	Otu02269	Firmicutes(100)	Bacilli(100)	Lactobacillales(100)	unclassified(100)	unclassified(100)	0	0	0	0	0	0	0	0	0	0	0	0	-	1	0	0	0	0	0	0.00506971	0	0	0	0	0	-		-	-		0.00506971
	Otu02270	Firmicutes(100)	Bacilli(100)	Lactobacillales(100)	Streptococcaceae(100)	Streptococcus(100)	0	0	0	0	0	0	0	0	0	0	0	0	-	1	0	0	0	0	0	0.00506971	0	0	0	0	0	-		-	-		0.00506971
	Otu02287	Firmicutes(100)	Bacilli(100)	Lactobacillales(100)	Streptococcaceae(100)	Streptococcus(100)	0	0	0	0	0	0	0	0	0	0	0	0	-	1	0	0	0	0	0	0.00506971	0	0	0	0	0	-		-	-		0.00506971
	Otu02291	Firmicutes(100)	Bacilli(100)	Lactobacillales(100)	unclassified(100)	unclassified(100)	0	0	0	0	0	0	0	0	0	0	0	0	-	1	0	0	0	0	0	0.00506971	0	0	0	0	0	-		-	-		0.00506971
	Otu02303	Firmicutes(100)	Bacilli(100)	Lactobacillales(100)	Streptococcaceae(100)	Streptococcus(100)	0	0	0	0	0	0	0	0	0	0	0	0	-	1	0	0	0	0	0	0.00506971	0	0	0	0	0	-		-	-		0.00506971
	Otu00215	Firmicutes(100)	Negativicutes(100)	Selenomonadales(100)	Veillonellaceae(100)	Veillonella(100)	1	1	0	0	1	0	0.00389211	0.0038017	0	0	0.00351198	0	-1.13142	0	0	0	0	0	0	0	0	0	0	0	0	-		-	-		0.0112058
	Otu00205	Proteobacteria(100)	Gammaproteobacteria(100)	Enterobacteriales(100)	Enterobacteriaceae(100)	unclassified(100)	1	1	0	0	0	0	0.00389211	0.0038017	0	0	0	0	-	0	0	0	0	0	0	0	0	0	0	0	0	-		-	-		0.00769381
	Otu00325	unclassified(100)	unclassified(100)	unclassified(100)	unclassified(100)	unclassified(100)	1	1	0	0	0	0	0.00389211	0.0038017	0	0	0	0	-	0	0	0	0	0	0	0	0	0	0	0	0	-		-	-		0.00769381
	Otu00402	Firmicutes(100)	Negativicutes(100)	Selenomonadales(100)	Veillonellaceae(100)	Veillonella(100)	1	1	0	0	0	0	0.00389211	0.0038017	0	0	0	0	-	0	0	0	0	0	0	0	0	0	0	0	0	-		-	-		0.00769381
	Otu00449	Firmicutes(100)	Negativicutes(100)	Selenomonadales(100)	Veillonellaceae(100)	unclassified(100)	1	1	0	0	0	0	0.00389211	0.0038017	0	0	0	0	-	0	0	0	0	0	0	0	0	0	0	0	0	-		-	-		0.00769381
	Otu00188	Firmicutes(100)	Clostridia(100)	Clostridiales(100)	Clostridiaceae_1(100)	unclassified(72)	1	0	0	0	1	0	0.00389211	0	0	0	0.00351198	0	-0.14827	0	0	0	0	0	0	0	0	0	0	0	0	-		-	-		0.00740409
	Otu00498	Proteobacteria(100)	Gammaproteobacteria(100)	Enterobacteriales(100)	Enterobacteriaceae(100)	unclassified(100)	1	0	0	0	1	0	0.00389211	0	0	0	0.00351198	0	-0.14827	0	0	0	0	0	0	0	0	0	0	0	0	-		-	-		0.00740409
	Otu00312	Firmicutes(100)	Negativicutes(100)	Selenomonadales(100)	Veillonellaceae(100)	Veillonella(75)	1	0	0	0	0	1	0.00389211	0	0	0	0	0.00326488	-0.253523	0	0	0	0	0	0	0	0	0	0	0	0	-		-	-		0.00715699
	Otu00475	Firmicutes(100)	Negativicutes(100)	Selenomonadales(100)	Veillonellaceae(100)	Veillonella(100)	1	0	0	0	0	1	0.00389211	0	0	0	0	0.00326488	-0.253523	0	0	0	0	0	0	0	0	0	0	0	0	-		-	-		0.00715699
	Otu00535	Firmicutes(100)	unclassified(100)	unclassified(100)	unclassified(100)	unclassified(100)	1	0	0	0	0	1	0.00389211	0	0	0	0	0.00326488	-0.253523	0	0	0	0	0	0	0	0	0	0	0	0	-		-	-		0.00715699
	Otu00074	Proteobacteria(100)	Alphaproteobacteria(100)	Rhizobiales(100)	Methylobacteriaceae(100)	Methylobacterium(100)	1	0	0	0	0	0	0.00389211	0	0	0	0	0	-	0	0	0	0	0	0	0	0	0	0	0	0	-		-	-		0.00389211
	Otu00123	Proteobacteria(100)	Alphaproteobacteria(100)	Rhizobiales(100)	Beijerinckiaceae(100)	Beijerinckia(100)	1	0	0	0	0	0	0.00389211	0	0	0	0	0	-	0	0	0	0	0	0	0	0	0	0	0	0	-		-	-		0.00389211
	Otu00293	Firmicutes(100)	Bacilli(100)	unclassified(100)	unclassified(100)	unclassified(100)	1	0	0	0	0	0	0.00389211	0	0	0	0	0	-	0	0	0	0	0	0	0	0	0	0	0	0	-		-	-		0.00389211
	Otu00328	Firmicutes(100)	Negativicutes(100)	Selenomonadales(100)	Acidaminococcaceae(100)	Acidaminococcus(100)	1	0	0	0	0	0	0.00389211	0	0	0	0	0	-	0	0	0	0	0	0	0	0	0	0	0	0	-		-	-		0.00389211
	Otu00412	Firmicutes(100)	Negativicutes(100)	Selenomonadales(100)	Veillonellaceae(100)	Veillonella(100)	1	0	0	0	0	0	0.00389211	0	0	0	0	0	-	0	0	0	0	0	0	0	0	0	0	0	0	-		-	-		0.00389211
	Otu00574	Firmicutes(100)	Bacilli(100)	Lactobacillales(100)	Lactobacillaceae(100)	Lactobacillus(100)	1	0	0	0	0	0	0.00389211	0	0	0	0	0	-	0	0	0	0	0	0	0	0	0	0	0	0	-		-	-		0.00389211
	Otu00575	Firmicutes(100)	Bacilli(100)	Lactobacillales(100)	Streptococcaceae(100)	Lactococcus(100)	1	0	0	0	0	0	0.00389211	0	0	0	0	0	-	0	0	0	0	0	0	0	0	0	0	0	0	-		-	-		0.00389211
	Otu00651	Firmicutes(100)	Clostridia(100)	Clostridiales(100)	Lachnospiraceae(100)	unclassified(100)	1	0	0	0	0	0	0.00389211	0	0	0	0	0	-	0	0	0	0	0	0	0	0	0	0	0	0	-		-	-		0.00389211
	Otu00657	Firmicutes(100)	Clostridia(100)	Clostridiales(100)	Lachnospiraceae(100)	unclassified(100)	1	0	0	0	0	0	0.00389211	0	0	0	0	0	-	0	0	0	0	0	0	0	0	0	0	0	0	-		-	-		0.00389211
	Otu00658	Firmicutes(100)	Clostridia(100)	Clostridiales(100)	Clostridiaceae_1(100)	unclassified(100)	1	0	0	0	0	0	0.00389211	0	0	0	0	0	-	0	0	0	0	0	0	0	0	0	0	0	0	-		-	-		0.00389211
	Otu00659	Firmicutes(100)	Clostridia(100)	Clostridiales(100)	Clostridiaceae_1(100)	unclassified(100)	1	0	0	0	0	0	0.00389211	0	0	0	0	0	-	0	0	0	0	0	0	0	0	0	0	0	0	-		-	-		0.00389211
	Otu00662	Firmicutes(100)	Clostridia(100)	Clostridiales(100)	Clostridiaceae_1(100)	Clostridium_sensu_stricto(100)	1	0	0	0	0	0	0.00389211	0	0	0	0	0	-	0	0	0	0	0	0	0	0	0	0	0	0	-		-	-		0.00389211
	Otu00679	Proteobacteria(100)	Gammaproteobacteria(100)	Xanthomonadales(100)	Xanthomonadaceae(100)	Dokdonella(100)	1	0	0	0	0	0	0.00389211	0	0	0	0	0	-	0	0	0	0	0	0	0	0	0	0	0	0	-		-	-		0.00389211
	Otu00796	Firmicutes(100)	Bacilli(100)	Lactobacillales(100)	unclassified(100)	unclassified(100)	1	0	0	0	0	0	0.00389211	0	0	0	0	0	-	0	0	0	0	0	0	0	0	0	0	0	0	-		-	-		0.00389211
	Otu00823	Firmicutes(100)	unclassified(100)	unclassified(100)	unclassified(100)	unclassified(100)	1	0	0	0	0	0	0.00389211	0	0	0	0	0	-	0	0	0	0	0	0	0	0	0	0	0	0	-		-	-		0.00389211
	Otu00836	Firmicutes(100)	unclassified(100)	unclassified(100)	unclassified(100)	unclassified(100)	1	0	0	0	0	0	0.00389211	0	0	0	0	0	-	0	0	0	0	0	0	0	0	0	0	0	0	-		-	-		0.00389211
	Otu00839	Firmicutes(100)	Bacilli(100)	Lactobacillales(100)	Streptococcaceae(100)	Lactococcus(100)	1	0	0	0	0	0	0.00389211	0	0	0	0	0	-	0	0	0	0	0	0	0	0	0	0	0	0	-		-	-		0.00389211
	Otu00864	Firmicutes(100)	Clostridia(100)	Clostridiales(100)	Ruminococcaceae(100)	unclassified(100)	1	0	0	0	0	0	0.00389211	0	0	0	0	0	-	0	0	0	0	0	0	0	0	0	0	0	0	-		-	-		0.00389211
	Otu00865	Firmicutes(100)	Clostridia(100)	Clostridiales(100)	Clostridiaceae_1(100)	unclassified(100)	1	0	0	0	0	0	0.00389211	0	0	0	0	0	-	0	0	0	0	0	0	0	0	0	0	0	0	-		-	-		0.00389211
	Otu00877	Firmicutes(100)	Clostridia(100)	Clostridiales(100)	Clostridiaceae_1(100)	unclassified(100)	1	0	0	0	0	0	0.00389211	0	0	0	0	0	-	0	0	0	0	0	0	0	0	0	0	0	0	-		-	-		0.00389211
	Otu00878	Firmicutes(100)	Clostridia(100)	Clostridiales(100)	Clostridiaceae_1(100)	unclassified(100)	1	0	0	0	0	0	0.00389211	0	0	0	0	0	-	0	0	0	0	0	0	0	0	0	0	0	0	-		-	-		0.00389211
	Otu00879	Firmicutes(100)	Clostridia(100)	Clostridiales(100)	Clostridiaceae_1(100)	Clostridium_sensu_stricto(100)	1	0	0	0	0	0	0.00389211	0	0	0	0	0	-	0	0	0	0	0	0	0	0	0	0	0	0	-		-	-		0.00389211
	Otu01098	Firmicutes(100)	Bacilli(100)	unclassified(100)	unclassified(100)	unclassified(100)	1	0	0	0	0	0	0.00389211	0	0	0	0	0	-	0	0	0	0	0	0	0	0	0	0	0	0	-		-	-		0.00389211
	Otu01135	Acidobacteria(100)	Acidobacteria_Gp1(100)	unclassified(100)	unclassified(100)	unclassified(100)	1	0	0	0	0	0	0.00389211	0	0	0	0	0	-	0	0	0	0	0	0	0	0	0	0	0	0	-		-	-		0.00389211
	Otu01144	Proteobacteria(100)	Gammaproteobacteria(100)	Pseudomonadales(100)	Moraxellaceae(100)	Psychrobacter(100)	1	0	0	0	0	0	0.00389211	0	0	0	0	0	-	0	0	0	0	0	0	0	0	0	0	0	0	-		-	-		0.00389211
	Otu01275	Bacteroidetes(100)	Bacteroidia(100)	Bacteroidales(100)	Prevotellaceae(100)	unclassified(100)	1	0	0	0	0	0	0.00389211	0	0	0	0	0	-	0	0	0	0	0	0	0	0	0	0	0	0	-		-	-		0.00389211
	Otu01321	Bacteroidetes(100)	Bacteroidia(100)	Bacteroidales(100)	Prevotellaceae(100)	Alloprevotella(100)	1	0	0	0	0	0	0.00389211	0	0	0	0	0	-	0	0	0	0	0	0	0	0	0	0	0	0	-		-	-		0.00389211
	Otu01333	Actinobacteria(100)	Actinobacteria(100)	Actinomycetales(100)	unclassified(100)	unclassified(100)	1	0	0	0	0	0	0.00389211	0	0	0	0	0	-	0	0	0	0	0	0	0	0	0	0	0	0	-		-	-		0.00389211
	Otu01394	Firmicutes(100)	Erysipelotrichia(100)	Erysipelotrichales(100)	Erysipelotrichaceae(100)	unclassified(100)	1	0	0	0	0	0	0.00389211	0	0	0	0	0	-	0	0	0	0	0	0	0	0	0	0	0	0	-		-	-		0.00389211
	Otu01687	Firmicutes(100)	Negativicutes(100)	Selenomonadales(100)	Veillonellaceae(100)	Veillonella(100)	1	0	0	0	0	0	0.00389211	0	0	0	0	0	-	0	0	0	0	0	0	0	0	0	0	0	0	-		-	-		0.00389211
	Otu01744	Firmicutes(100)	Negativicutes(100)	Selenomonadales(100)	Veillonellaceae(100)	Veillonella(100)	1	0	0	0	0	0	0.00389211	0	0	0	0	0	-	0	0	0	0	0	0	0	0	0	0	0	0	-		-	-		0.00389211
	Otu01746	Firmicutes(100)	Negativicutes(100)	Selenomonadales(100)	Veillonellaceae(100)	Veillonella(100)	1	0	0	0	0	0	0.00389211	0	0	0	0	0	-	0	0	0	0	0	0	0	0	0	0	0	0	-		-	-		0.00389211
	Otu01805	Proteobacteria(100)	Gammaproteobacteria(100)	Enterobacteriales(100)	Enterobacteriaceae(100)	Escherichia/Shigella(100)	1	0	0	0	0	0	0.00389211	0	0	0	0	0	-	0	0	0	0	0	0	0	0	0	0	0	0	-		-	-		0.00389211
	Otu01819	Proteobacteria(100)	Gammaproteobacteria(100)	Enterobacteriales(100)	Enterobacteriaceae(100)	unclassified(100)	1	0	0	0	0	0	0.00389211	0	0	0	0	0	-	0	0	0	0	0	0	0	0	0	0	0	0	-		-	-		0.00389211
	Otu01833	Proteobacteria(100)	Gammaproteobacteria(100)	Enterobacteriales(100)	Enterobacteriaceae(100)	Escherichia/Shigella(100)	1	0	0	0	0	0	0.00389211	0	0	0	0	0	-	0	0	0	0	0	0	0	0	0	0	0	0	-		-	-		0.00389211
	Otu01837	Proteobacteria(100)	Gammaproteobacteria(100)	Enterobacteriales(100)	Enterobacteriaceae(100)	unclassified(100)	1	0	0	0	0	0	0.00389211	0	0	0	0	0	-	0	0	0	0	0	0	0	0	0	0	0	0	-		-	-		0.00389211
	Otu01840	Proteobacteria(100)	Gammaproteobacteria(100)	Enterobacteriales(100)	Enterobacteriaceae(100)	Escherichia/Shigella(100)	1	0	0	0	0	0	0.00389211	0	0	0	0	0	-	0	0	0	0	0	0	0	0	0	0	0	0	-		-	-		0.00389211
	Otu01918	Proteobacteria(100)	Gammaproteobacteria(100)	Enterobacteriales(100)	Enterobacteriaceae(100)	unclassified(100)	1	0	0	0	0	0	0.00389211	0	0	0	0	0	-	0	0	0	0	0	0	0	0	0	0	0	0	-		-	-		0.00389211
	Otu01919	Proteobacteria(100)	Gammaproteobacteria(100)	Enterobacteriales(100)	Enterobacteriaceae(100)	unclassified(100)	1	0	0	0	0	0	0.00389211	0	0	0	0	0	-	0	0	0	0	0	0	0	0	0	0	0	0	-		-	-		0.00389211
	Otu01922	Proteobacteria(100)	Gammaproteobacteria(100)	Enterobacteriales(100)	Enterobacteriaceae(100)	Escherichia/Shigella(100)	1	0	0	0	0	0	0.00389211	0	0	0	0	0	-	0	0	0	0	0	0	0	0	0	0	0	0	-		-	-		0.00389211
	Otu01957	Proteobacteria(100)	Gammaproteobacteria(100)	Enterobacteriales(100)	Enterobacteriaceae(100)	Escherichia/Shigella(100)	1	0	0	0	0	0	0.00389211	0	0	0	0	0	-	0	0	0	0	0	0	0	0	0	0	0	0	-		-	-		0.00389211
	Otu02023	Proteobacteria(100)	Gammaproteobacteria(100)	Enterobacteriales(100)	Enterobacteriaceae(100)	Escherichia/Shigella(100)	1	0	0	0	0	0	0.00389211	0	0	0	0	0	-	0	0	0	0	0	0	0	0	0	0	0	0	-		-	-		0.00389211
	Otu02061	Proteobacteria(100)	Gammaproteobacteria(100)	Enterobacteriales(100)	Enterobacteriaceae(100)	unclassified(100)	1	0	0	0	0	0	0.00389211	0	0	0	0	0	-	0	0	0	0	0	0	0	0	0	0	0	0	-		-	-		0.00389211
	Otu02075	Proteobacteria(100)	Gammaproteobacteria(100)	Enterobacteriales(100)	Enterobacteriaceae(100)	Escherichia/Shigella(100)	1	0	0	0	0	0	0.00389211	0	0	0	0	0	-	0	0	0	0	0	0	0	0	0	0	0	0	-		-	-		0.00389211
	Otu02158	Firmicutes(100)	Negativicutes(100)	Selenomonadales(100)	Veillonellaceae(100)	Veillonella(100)	1	0	0	0	0	0	0.00389211	0	0	0	0	0	-	0	0	0	0	0	0	0	0	0	0	0	0	-		-	-		0.00389211
	Otu02160	Firmicutes(100)	Negativicutes(100)	Selenomonadales(100)	Acidaminococcaceae(100)	Acidaminococcus(100)	1	0	0	0	0	0	0.00389211	0	0	0	0	0	-	0	0	0	0	0	0	0	0	0	0	0	0	-		-	-		0.00389211
	Otu02164	Firmicutes(100)	Negativicutes(100)	Selenomonadales(100)	Veillonellaceae(100)	Veillonella(100)	1	0	0	0	0	0	0.00389211	0	0	0	0	0	-	0	0	0	0	0	0	0	0	0	0	0	0	-		-	-		0.00389211
	Otu02166	Firmicutes(100)	Negativicutes(100)	Selenomonadales(100)	Veillonellaceae(100)	Veillonella(100)	1	0	0	0	0	0	0.00389211	0	0	0	0	0	-	0	0	0	0	0	0	0	0	0	0	0	0	-		-	-		0.00389211
	Otu02171	Firmicutes(100)	Negativicutes(100)	Selenomonadales(100)	Veillonellaceae(100)	unclassified(100)	1	0	0	0	0	0	0.00389211	0	0	0	0	0	-	0	0	0	0	0	0	0	0	0	0	0	0	-		-	-		0.00389211
	Otu02174	Firmicutes(100)	Negativicutes(100)	Selenomonadales(100)	Veillonellaceae(100)	unclassified(100)	1	0	0	0	0	0	0.00389211	0	0	0	0	0	-	0	0	0	0	0	0	0	0	0	0	0	0	-		-	-		0.00389211
	Otu02183	Firmicutes(100)	Negativicutes(100)	Selenomonadales(100)	Acidaminococcaceae(100)	Acidaminococcus(100)	1	0	0	0	0	0	0.00389211	0	0	0	0	0	-	0	0	0	0	0	0	0	0	0	0	0	0	-		-	-		0.00389211
	Otu02184	Firmicutes(100)	Negativicutes(100)	Selenomonadales(100)	Veillonellaceae(100)	Veillonella(100)	1	0	0	0	0	0	0.00389211	0	0	0	0	0	-	0	0	0	0	0	0	0	0	0	0	0	0	-		-	-		0.00389211
	Otu02186	Firmicutes(100)	Negativicutes(100)	Selenomonadales(100)	Veillonellaceae(100)	Veillonella(100)	1	0	0	0	0	0	0.00389211	0	0	0	0	0	-	0	0	0	0	0	0	0	0	0	0	0	0	-		-	-		0.00389211
	Otu02187	Firmicutes(100)	Negativicutes(100)	Selenomonadales(100)	Veillonellaceae(100)	Veillonella(100)	1	0	0	0	0	0	0.00389211	0	0	0	0	0	-	0	0	0	0	0	0	0	0	0	0	0	0	-		-	-		0.00389211
	Otu02188	Firmicutes(100)	Negativicutes(100)	Selenomonadales(100)	Veillonellaceae(100)	Veillonella(100)	1	0	0	0	0	0	0.00389211	0	0	0	0	0	-	0	0	0	0	0	0	0	0	0	0	0	0	-		-	-		0.00389211
	Otu02190	Firmicutes(100)	Negativicutes(100)	Selenomonadales(100)	Veillonellaceae(100)	Veillonella(100)	1	0	0	0	0	0	0.00389211	0	0	0	0	0	-	0	0	0	0	0	0	0	0	0	0	0	0	-		-	-		0.00389211
	Otu02191	Firmicutes(100)	Negativicutes(100)	Selenomonadales(100)	Veillonellaceae(100)	unclassified(100)	1	0	0	0	0	0	0.00389211	0	0	0	0	0	-	0	0	0	0	0	0	0	0	0	0	0	0	-		-	-		0.00389211
	Otu02194	Firmicutes(100)	Negativicutes(100)	Selenomonadales(100)	Veillonellaceae(100)	Veillonella(100)	1	0	0	0	0	0	0.00389211	0	0	0	0	0	-	0	0	0	0	0	0	0	0	0	0	0	0	-		-	-		0.00389211
	Otu02195	Firmicutes(100)	Negativicutes(100)	Selenomonadales(100)	Acidaminococcaceae(100)	Acidaminococcus(100)	1	0	0	0	0	0	0.00389211	0	0	0	0	0	-	0	0	0	0	0	0	0	0	0	0	0	0	-		-	-		0.00389211
	Otu02196	Firmicutes(100)	Negativicutes(100)	Selenomonadales(100)	Veillonellaceae(100)	Veillonella(100)	1	0	0	0	0	0	0.00389211	0	0	0	0	0	-	0	0	0	0	0	0	0	0	0	0	0	0	-		-	-		0.00389211
	Otu02197	Firmicutes(100)	Negativicutes(100)	Selenomonadales(100)	Veillonellaceae(100)	Veillonella(100)	1	0	0	0	0	0	0.00389211	0	0	0	0	0	-	0	0	0	0	0	0	0	0	0	0	0	0	-		-	-		0.00389211
	Otu02198	Firmicutes(100)	Negativicutes(100)	Selenomonadales(100)	Veillonellaceae(100)	Veillonella(100)	1	0	0	0	0	0	0.00389211	0	0	0	0	0	-	0	0	0	0	0	0	0	0	0	0	0	0	-		-	-		0.00389211
	Otu02201	Firmicutes(100)	Negativicutes(100)	Selenomonadales(100)	Acidaminococcaceae(100)	Acidaminococcus(100)	1	0	0	0	0	0	0.00389211	0	0	0	0	0	-	0	0	0	0	0	0	0	0	0	0	0	0	-		-	-		0.00389211
	Otu02202	Firmicutes(100)	Negativicutes(100)	Selenomonadales(100)	Veillonellaceae(100)	Megasphaera(100)	1	0	0	0	0	0	0.00389211	0	0	0	0	0	-	0	0	0	0	0	0	0	0	0	0	0	0	-		-	-		0.00389211
	Otu02203	Firmicutes(100)	Negativicutes(100)	Selenomonadales(100)	Veillonellaceae(100)	Veillonella(100)	1	0	0	0	0	0	0.00389211	0	0	0	0	0	-	0	0	0	0	0	0	0	0	0	0	0	0	-		-	-		0.00389211
	Otu02204	Firmicutes(100)	Negativicutes(100)	Selenomonadales(100)	Acidaminococcaceae(100)	Acidaminococcus(100)	1	0	0	0	0	0	0.00389211	0	0	0	0	0	-	0	0	0	0	0	0	0	0	0	0	0	0	-		-	-		0.00389211
	Otu02207	Firmicutes(100)	Negativicutes(100)	Selenomonadales(100)	Veillonellaceae(100)	Veillonella(100)	1	0	0	0	0	0	0.00389211	0	0	0	0	0	-	0	0	0	0	0	0	0	0	0	0	0	0	-		-	-		0.00389211
	Otu02215	Firmicutes(100)	Negativicutes(100)	Selenomonadales(100)	Veillonellaceae(100)	Veillonella(100)	1	0	0	0	0	0	0.00389211	0	0	0	0	0	-	0	0	0	0	0	0	0	0	0	0	0	0	-		-	-		0.00389211
	Otu02308	Firmicutes(100)	Bacilli(100)	Lactobacillales(100)	unclassified(100)	unclassified(100)	1	0	0	0	0	0	0.00389211	0	0	0	0	0	-	0	0	0	0	0	0	0	0	0	0	0	0	-		-	-		0.00389211
	Otu02394	Firmicutes(100)	Negativicutes(100)	Selenomonadales(100)	Veillonellaceae(100)	Veillonella(100)	1	0	0	0	0	0	0.00389211	0	0	0	0	0	-	0	0	0	0	0	0	0	0	0	0	0	0	-		-	-		0.00389211
	Otu02395	Firmicutes(100)	Negativicutes(100)	Selenomonadales(100)	Veillonellaceae(100)	unclassified(100)	1	0	0	0	0	0	0.00389211	0	0	0	0	0	-	0	0	0	0	0	0	0	0	0	0	0	0	-		-	-		0.00389211
	Otu02398	Firmicutes(100)	Negativicutes(100)	Selenomonadales(100)	Veillonellaceae(100)	Veillonella(100)	1	0	0	0	0	0	0.00389211	0	0	0	0	0	-	0	0	0	0	0	0	0	0	0	0	0	0	-		-	-		0.00389211
	Otu02405	Firmicutes(100)	Negativicutes(100)	Selenomonadales(100)	Veillonellaceae(100)	Veillonella(100)	1	0	0	0	0	0	0.00389211	0	0	0	0	0	-	0	0	0	0	0	0	0	0	0	0	0	0	-		-	-		0.00389211
	Otu02407	Firmicutes(100)	Negativicutes(100)	Selenomonadales(100)	Veillonellaceae(100)	Veillonella(100)	1	0	0	0	0	0	0.00389211	0	0	0	0	0	-	0	0	0	0	0	0	0	0	0	0	0	0	-		-	-		0.00389211
	Otu02408	Firmicutes(100)	Negativicutes(100)	Selenomonadales(100)	Veillonellaceae(100)	Veillonella(100)	1	0	0	0	0	0	0.00389211	0	0	0	0	0	-	0	0	0	0	0	0	0	0	0	0	0	0	-		-	-		0.00389211
	Otu02418	Firmicutes(100)	Negativicutes(100)	Selenomonadales(100)	Veillonellaceae(100)	Veillonella(100)	1	0	0	0	0	0	0.00389211	0	0	0	0	0	-	0	0	0	0	0	0	0	0	0	0	0	0	-		-	-		0.00389211
	Otu02420	Firmicutes(100)	Negativicutes(100)	Selenomonadales(100)	Acidaminococcaceae(100)	Acidaminococcus(100)	1	0	0	0	0	0	0.00389211	0	0	0	0	0	-	0	0	0	0	0	0	0	0	0	0	0	0	-		-	-		0.00389211
	Otu02421	Firmicutes(100)	Negativicutes(100)	Selenomonadales(100)	Acidaminococcaceae(100)	Acidaminococcus(100)	1	0	0	0	0	0	0.00389211	0	0	0	0	0	-	0	0	0	0	0	0	0	0	0	0	0	0	-		-	-		0.00389211
	Otu02425	Firmicutes(100)	Negativicutes(100)	Selenomonadales(100)	Acidaminococcaceae(100)	Acidaminococcus(100)	1	0	0	0	0	0	0.00389211	0	0	0	0	0	-	0	0	0	0	0	0	0	0	0	0	0	0	-		-	-		0.00389211
	Otu02426	Firmicutes(100)	Negativicutes(100)	Selenomonadales(100)	Veillonellaceae(100)	Veillonella(100)	1	0	0	0	0	0	0.00389211	0	0	0	0	0	-	0	0	0	0	0	0	0	0	0	0	0	0	-		-	-		0.00389211
	Otu02427	Firmicutes(100)	Negativicutes(100)	Selenomonadales(100)	Veillonellaceae(100)	unclassified(100)	1	0	0	0	0	0	0.00389211	0	0	0	0	0	-	0	0	0	0	0	0	0	0	0	0	0	0	-		-	-		0.00389211
	Otu02431	Firmicutes(100)	Negativicutes(100)	Selenomonadales(100)	Veillonellaceae(100)	Veillonella(100)	1	0	0	0	0	0	0.00389211	0	0	0	0	0	-	0	0	0	0	0	0	0	0	0	0	0	0	-		-	-		0.00389211
	Otu02433	Firmicutes(100)	Negativicutes(100)	Selenomonadales(100)	Veillonellaceae(100)	Veillonella(100)	1	0	0	0	0	0	0.00389211	0	0	0	0	0	-	0	0	0	0	0	0	0	0	0	0	0	0	-		-	-		0.00389211
	Otu02434	Firmicutes(100)	Negativicutes(100)	Selenomonadales(100)	Veillonellaceae(100)	Veillonella(100)	1	0	0	0	0	0	0.00389211	0	0	0	0	0	-	0	0	0	0	0	0	0	0	0	0	0	0	-		-	-		0.00389211
	Otu02436	Firmicutes(100)	Negativicutes(100)	Selenomonadales(100)	Veillonellaceae(100)	Veillonella(100)	1	0	0	0	0	0	0.00389211	0	0	0	0	0	-	0	0	0	0	0	0	0	0	0	0	0	0	-		-	-		0.00389211
	Otu02439	Firmicutes(100)	Negativicutes(100)	Selenomonadales(100)	Veillonellaceae(100)	Veillonella(100)	1	0	0	0	0	0	0.00389211	0	0	0	0	0	-	0	0	0	0	0	0	0	0	0	0	0	0	-		-	-		0.00389211
	Otu02441	Firmicutes(100)	Negativicutes(100)	Selenomonadales(100)	Veillonellaceae(100)	Veillonella(100)	1	0	0	0	0	0	0.00389211	0	0	0	0	0	-	0	0	0	0	0	0	0	0	0	0	0	0	-		-	-		0.00389211
	Otu02447	Firmicutes(100)	Negativicutes(100)	Selenomonadales(100)	Veillonellaceae(100)	Veillonella(100)	1	0	0	0	0	0	0.00389211	0	0	0	0	0	-	0	0	0	0	0	0	0	0	0	0	0	0	-		-	-		0.00389211
	Otu02451	Firmicutes(100)	Negativicutes(100)	Selenomonadales(100)	Acidaminococcaceae(100)	Acidaminococcus(100)	1	0	0	0	0	0	0.00389211	0	0	0	0	0	-	0	0	0	0	0	0	0	0	0	0	0	0	-		-	-		0.00389211
	Otu02455	Firmicutes(100)	Negativicutes(100)	Selenomonadales(100)	Veillonellaceae(100)	Veillonella(100)	1	0	0	0	0	0	0.00389211	0	0	0	0	0	-	0	0	0	0	0	0	0	0	0	0	0	0	-		-	-		0.00389211
	Otu02457	Firmicutes(100)	Negativicutes(100)	Selenomonadales(100)	Veillonellaceae(100)	Veillonella(100)	1	0	0	0	0	0	0.00389211	0	0	0	0	0	-	0	0	0	0	0	0	0	0	0	0	0	0	-		-	-		0.00389211
	Otu02459	Firmicutes(100)	Negativicutes(100)	Selenomonadales(100)	Veillonellaceae(100)	Veillonella(100)	1	0	0	0	0	0	0.00389211	0	0	0	0	0	-	0	0	0	0	0	0	0	0	0	0	0	0	-		-	-		0.00389211
	Otu02461	Firmicutes(100)	Negativicutes(100)	Selenomonadales(100)	Veillonellaceae(100)	Veillonella(100)	1	0	0	0	0	0	0.00389211	0	0	0	0	0	-	0	0	0	0	0	0	0	0	0	0	0	0	-		-	-		0.00389211
	Otu02464	Firmicutes(100)	Negativicutes(100)	Selenomonadales(100)	Veillonellaceae(100)	Veillonella(100)	1	0	0	0	0	0	0.00389211	0	0	0	0	0	-	0	0	0	0	0	0	0	0	0	0	0	0	-		-	-		0.00389211
	Otu02467	Firmicutes(100)	Negativicutes(100)	Selenomonadales(100)	Veillonellaceae(100)	unclassified(100)	1	0	0	0	0	0	0.00389211	0	0	0	0	0	-	0	0	0	0	0	0	0	0	0	0	0	0	-		-	-		0.00389211
	Otu02481	Firmicutes(100)	Negativicutes(100)	Selenomonadales(100)	Veillonellaceae(100)	Veillonella(100)	1	0	0	0	0	0	0.00389211	0	0	0	0	0	-	0	0	0	0	0	0	0	0	0	0	0	0	-		-	-		0.00389211
	Otu02482	Firmicutes(100)	Negativicutes(100)	Selenomonadales(100)	Acidaminococcaceae(100)	Acidaminococcus(100)	1	0	0	0	0	0	0.00389211	0	0	0	0	0	-	0	0	0	0	0	0	0	0	0	0	0	0	-		-	-		0.00389211
	Otu02483	Firmicutes(100)	Negativicutes(100)	Selenomonadales(100)	Acidaminococcaceae(100)	Acidaminococcus(100)	1	0	0	0	0	0	0.00389211	0	0	0	0	0	-	0	0	0	0	0	0	0	0	0	0	0	0	-		-	-		0.00389211
	Otu02488	Firmicutes(100)	Negativicutes(100)	Selenomonadales(100)	Veillonellaceae(100)	Veillonella(100)	1	0	0	0	0	0	0.00389211	0	0	0	0	0	-	0	0	0	0	0	0	0	0	0	0	0	0	-		-	-		0.00389211
	Otu02491	Firmicutes(100)	Negativicutes(100)	Selenomonadales(100)	Veillonellaceae(100)	Veillonella(100)	1	0	0	0	0	0	0.00389211	0	0	0	0	0	-	0	0	0	0	0	0	0	0	0	0	0	0	-		-	-		0.00389211
	Otu02492	Firmicutes(100)	Negativicutes(100)	Selenomonadales(100)	unclassified(100)	unclassified(100)	1	0	0	0	0	0	0.00389211	0	0	0	0	0	-	0	0	0	0	0	0	0	0	0	0	0	0	-		-	-		0.00389211
	Otu02496	Firmicutes(100)	Negativicutes(100)	Selenomonadales(100)	Veillonellaceae(100)	unclassified(100)	1	0	0	0	0	0	0.00389211	0	0	0	0	0	-	0	0	0	0	0	0	0	0	0	0	0	0	-		-	-		0.00389211
	Otu02509	Firmicutes(100)	Negativicutes(100)	Selenomonadales(100)	Veillonellaceae(100)	Veillonella(100)	1	0	0	0	0	0	0.00389211	0	0	0	0	0	-	0	0	0	0	0	0	0	0	0	0	0	0	-		-	-		0.00389211
	Otu02510	Firmicutes(100)	Negativicutes(100)	Selenomonadales(100)	Veillonellaceae(100)	Veillonella(100)	1	0	0	0	0	0	0.00389211	0	0	0	0	0	-	0	0	0	0	0	0	0	0	0	0	0	0	-		-	-		0.00389211
	Otu02511	Firmicutes(100)	Negativicutes(100)	Selenomonadales(100)	Veillonellaceae(100)	Veillonella(100)	1	0	0	0	0	0	0.00389211	0	0	0	0	0	-	0	0	0	0	0	0	0	0	0	0	0	0	-		-	-		0.00389211
	Otu02524	Firmicutes(100)	Negativicutes(100)	Selenomonadales(100)	Veillonellaceae(100)	Veillonella(100)	1	0	0	0	0	0	0.00389211	0	0	0	0	0	-	0	0	0	0	0	0	0	0	0	0	0	0	-		-	-		0.00389211
	Otu02525	Firmicutes(100)	Negativicutes(100)	Selenomonadales(100)	Veillonellaceae(100)	Veillonella(100)	1	0	0	0	0	0	0.00389211	0	0	0	0	0	-	0	0	0	0	0	0	0	0	0	0	0	0	-		-	-		0.00389211
	Otu02529	Firmicutes(100)	Negativicutes(100)	Selenomonadales(100)	unclassified(100)	unclassified(100)	1	0	0	0	0	0	0.00389211	0	0	0	0	0	-	0	0	0	0	0	0	0	0	0	0	0	0	-		-	-		0.00389211
	Otu02535	Firmicutes(100)	Negativicutes(100)	Selenomonadales(100)	unclassified(100)	unclassified(100)	1	0	0	0	0	0	0.00389211	0	0	0	0	0	-	0	0	0	0	0	0	0	0	0	0	0	0	-		-	-		0.00389211
	Otu02537	Firmicutes(100)	Negativicutes(100)	Selenomonadales(100)	Veillonellaceae(100)	Veillonella(100)	1	0	0	0	0	0	0.00389211	0	0	0	0	0	-	0	0	0	0	0	0	0	0	0	0	0	0	-		-	-		0.00389211
	Otu02541	Firmicutes(100)	Negativicutes(100)	Selenomonadales(100)	Veillonellaceae(100)	Veillonella(100)	1	0	0	0	0	0	0.00389211	0	0	0	0	0	-	0	0	0	0	0	0	0	0	0	0	0	0	-		-	-		0.00389211
	Otu02564	Firmicutes(100)	Negativicutes(100)	Selenomonadales(100)	Veillonellaceae(100)	Veillonella(100)	1	0	0	0	0	0	0.00389211	0	0	0	0	0	-	0	0	0	0	0	0	0	0	0	0	0	0	-		-	-		0.00389211
	Otu02566	Firmicutes(100)	Negativicutes(100)	Selenomonadales(100)	Acidaminococcaceae(100)	Acidaminococcus(100)	1	0	0	0	0	0	0.00389211	0	0	0	0	0	-	0	0	0	0	0	0	0	0	0	0	0	0	-		-	-		0.00389211
	Otu02567	Firmicutes(100)	Negativicutes(100)	Selenomonadales(100)	Acidaminococcaceae(100)	Acidaminococcus(100)	1	0	0	0	0	0	0.00389211	0	0	0	0	0	-	0	0	0	0	0	0	0	0	0	0	0	0	-		-	-		0.00389211
	Otu02575	Firmicutes(100)	Negativicutes(100)	Selenomonadales(100)	Veillonellaceae(100)	Veillonella(100)	1	0	0	0	0	0	0.00389211	0	0	0	0	0	-	0	0	0	0	0	0	0	0	0	0	0	0	-		-	-		0.00389211
	Otu02579	Firmicutes(100)	Negativicutes(100)	Selenomonadales(100)	Veillonellaceae(100)	Veillonella(100)	1	0	0	0	0	0	0.00389211	0	0	0	0	0	-	0	0	0	0	0	0	0	0	0	0	0	0	-		-	-		0.00389211
	Otu02627	Firmicutes(100)	Negativicutes(100)	Selenomonadales(100)	Veillonellaceae(100)	Veillonella(100)	1	0	0	0	0	0	0.00389211	0	0	0	0	0	-	0	0	0	0	0	0	0	0	0	0	0	0	-		-	-		0.00389211
	Otu02629	Firmicutes(100)	Negativicutes(100)	Selenomonadales(100)	Veillonellaceae(100)	Veillonella(100)	1	0	0	0	0	0	0.00389211	0	0	0	0	0	-	0	0	0	0	0	0	0	0	0	0	0	0	-		-	-		0.00389211
	Otu02630	Firmicutes(100)	Negativicutes(100)	Selenomonadales(100)	Veillonellaceae(100)	unclassified(100)	1	0	0	0	0	0	0.00389211	0	0	0	0	0	-	0	0	0	0	0	0	0	0	0	0	0	0	-		-	-		0.00389211
	Otu02631	Firmicutes(100)	Negativicutes(100)	Selenomonadales(100)	Veillonellaceae(100)	unclassified(100)	1	0	0	0	0	0	0.00389211	0	0	0	0	0	-	0	0	0	0	0	0	0	0	0	0	0	0	-		-	-		0.00389211
	Otu02633	Firmicutes(100)	Negativicutes(100)	Selenomonadales(100)	Veillonellaceae(100)	Veillonella(100)	1	0	0	0	0	0	0.00389211	0	0	0	0	0	-	0	0	0	0	0	0	0	0	0	0	0	0	-		-	-		0.00389211
	Otu02652	Firmicutes(100)	Negativicutes(100)	Selenomonadales(100)	Acidaminococcaceae(100)	Acidaminococcus(100)	1	0	0	0	0	0	0.00389211	0	0	0	0	0	-	0	0	0	0	0	0	0	0	0	0	0	0	-		-	-		0.00389211
	Otu02655	Firmicutes(100)	Negativicutes(100)	Selenomonadales(100)	unclassified(100)	unclassified(100)	1	0	0	0	0	0	0.00389211	0	0	0	0	0	-	0	0	0	0	0	0	0	0	0	0	0	0	-		-	-		0.00389211
	Otu02656	Firmicutes(100)	Negativicutes(100)	Selenomonadales(100)	unclassified(100)	unclassified(100)	1	0	0	0	0	0	0.00389211	0	0	0	0	0	-	0	0	0	0	0	0	0	0	0	0	0	0	-		-	-		0.00389211
	Otu02658	Firmicutes(100)	Negativicutes(100)	Selenomonadales(100)	Veillonellaceae(100)	Veillonella(100)	1	0	0	0	0	0	0.00389211	0	0	0	0	0	-	0	0	0	0	0	0	0	0	0	0	0	0	-		-	-		0.00389211
	Otu02664	Firmicutes(100)	Negativicutes(100)	Selenomonadales(100)	Veillonellaceae(100)	Veillonella(100)	1	0	0	0	0	0	0.00389211	0	0	0	0	0	-	0	0	0	0	0	0	0	0	0	0	0	0	-		-	-		0.00389211
	Otu02666	Firmicutes(100)	Negativicutes(100)	Selenomonadales(100)	Veillonellaceae(100)	Megasphaera(100)	1	0	0	0	0	0	0.00389211	0	0	0	0	0	-	0	0	0	0	0	0	0	0	0	0	0	0	-		-	-		0.00389211
	Otu02667	Firmicutes(100)	Negativicutes(100)	Selenomonadales(100)	Veillonellaceae(100)	Veillonella(100)	1	0	0	0	0	0	0.00389211	0	0	0	0	0	-	0	0	0	0	0	0	0	0	0	0	0	0	-		-	-		0.00389211
	Otu02670	Firmicutes(100)	Negativicutes(100)	Selenomonadales(100)	Veillonellaceae(100)	Veillonella(100)	1	0	0	0	0	0	0.00389211	0	0	0	0	0	-	0	0	0	0	0	0	0	0	0	0	0	0	-		-	-		0.00389211
	Otu02671	Firmicutes(100)	Negativicutes(100)	Selenomonadales(100)	Veillonellaceae(100)	Veillonella(100)	1	0	0	0	0	0	0.00389211	0	0	0	0	0	-	0	0	0	0	0	0	0	0	0	0	0	0	-		-	-		0.00389211
	Otu02679	Firmicutes(100)	Negativicutes(100)	Selenomonadales(100)	Veillonellaceae(100)	Veillonella(100)	1	0	0	0	0	0	0.00389211	0	0	0	0	0	-	0	0	0	0	0	0	0	0	0	0	0	0	-		-	-		0.00389211
	Otu02690	Firmicutes(100)	Negativicutes(100)	Selenomonadales(100)	Veillonellaceae(100)	Veillonella(100)	1	0	0	0	0	0	0.00389211	0	0	0	0	0	-	0	0	0	0	0	0	0	0	0	0	0	0	-		-	-		0.00389211
	Otu02691	Firmicutes(100)	Negativicutes(100)	Selenomonadales(100)	Veillonellaceae(100)	Veillonella(100)	1	0	0	0	0	0	0.00389211	0	0	0	0	0	-	0	0	0	0	0	0	0	0	0	0	0	0	-		-	-		0.00389211
	Otu02693	Firmicutes(100)	Negativicutes(100)	Selenomonadales(100)	Acidaminococcaceae(100)	Acidaminococcus(100)	1	0	0	0	0	0	0.00389211	0	0	0	0	0	-	0	0	0	0	0	0	0	0	0	0	0	0	-		-	-		0.00389211
	Otu02694	Firmicutes(100)	Negativicutes(100)	Selenomonadales(100)	Veillonellaceae(100)	unclassified(100)	1	0	0	0	0	0	0.00389211	0	0	0	0	0	-	0	0	0	0	0	0	0	0	0	0	0	0	-		-	-		0.00389211
	Otu00365	Firmicutes(100)	Negativicutes(100)	Selenomonadales(100)	Veillonellaceae(100)	Veillonella(100)	0	1	0	0	1	0	0	0.0038017	0	0	0.00351198	0	-0.114363	0	0	0	0	0	0	0	0	0	0	0	0	-		-	-		0.00731368
	Otu00464	Firmicutes(100)	Negativicutes(100)	Selenomonadales(100)	Veillonellaceae(100)	Veillonella(100)	0	1	0	0	0	1	0	0.0038017	0	0	0	0.00326488	-0.219616	0	0	0	0	0	0	0	0	0	0	0	0	-		-	-		0.00706658
	Otu00629	Firmicutes(100)	Clostridia(100)	Clostridiales(100)	Clostridiaceae_1(100)	unclassified(100)	0	1	0	0	0	1	0	0.0038017	0	0	0	0.00326488	-0.219616	0	0	0	0	0	0	0	0	0	0	0	0	-		-	-		0.00706658
	Otu00116	Firmicutes(100)	Bacilli(100)	Bacillales(100)	Staphylococcaceae(100)	Staphylococcus(100)	0	1	0	0	0	0	0	0.0038017	0	0	0	0	-	0	1	0	0	0	0	0	0.00272569	0	0	0	0	-		0.480026	-		0.00652739
	Otu00094	Firmicutes(100)	Clostridia(100)	Clostridiales(100)	Peptostreptococcaceae(100)	Clostridium_XI(100)	0	1	0	0	0	0	0	0.0038017	0	0	0	0	-	0	0	0	0	0	0	0	0	0	0	0	0	-		-	-		0.0038017
	Otu00213	Proteobacteria(100)	Alphaproteobacteria(100)	Sphingomonadales(100)	Sphingomonadaceae(100)	Sphingomonas(100)	0	1	0	0	0	0	0	0.0038017	0	0	0	0	-	0	0	0	0	0	0	0	0	0	0	0	0	-		-	-		0.0038017
	Otu00218	Actinobacteria(100)	Actinobacteria(100)	Actinomycetales(100)	unclassified(100)	unclassified(100)	0	1	0	0	0	0	0	0.0038017	0	0	0	0	-	0	0	0	0	0	0	0	0	0	0	0	0	-		-	-		0.0038017
	Otu00282	Bacteroidetes(100)	Cytophagia(100)	Cytophagales(100)	Cytophagaceae(100)	Hymenobacter(100)	0	1	0	0	0	0	0	0.0038017	0	0	0	0	-	0	0	0	0	0	0	0	0	0	0	0	0	-		-	-		0.0038017
	Otu00315	Firmicutes(100)	Negativicutes(100)	Selenomonadales(100)	Veillonellaceae(100)	Veillonella(100)	0	1	0	0	0	0	0	0.0038017	0	0	0	0	-	0	0	0	0	0	0	0	0	0	0	0	0	-		-	-		0.0038017
	Otu00321	Proteobacteria(100)	Alphaproteobacteria(100)	Rhizobiales(100)	Hyphomicrobiaceae(100)	Devosia(100)	0	1	0	0	0	0	0	0.0038017	0	0	0	0	-	0	0	0	0	0	0	0	0	0	0	0	0	-		-	-		0.0038017
	Otu00344	Firmicutes(100)	Bacilli(100)	Lactobacillales(100)	Streptococcaceae(100)	Streptococcus(100)	0	1	0	0	0	0	0	0.0038017	0	0	0	0	-	0	0	0	0	0	0	0	0	0	0	0	0	-		-	-		0.0038017
	Otu00408	Firmicutes(100)	Negativicutes(100)	Selenomonadales(100)	Veillonellaceae(100)	Veillonella(100)	0	1	0	0	0	0	0	0.0038017	0	0	0	0	-	0	0	0	0	0	0	0	0	0	0	0	0	-		-	-		0.0038017
	Otu00435	Firmicutes(100)	Bacilli(100)	Lactobacillales(100)	Lactobacillaceae(100)	Lactobacillus(100)	0	1	0	0	0	0	0	0.0038017	0	0	0	0	-	0	0	0	0	0	0	0	0	0	0	0	0	-		-	-		0.0038017
	Otu00453	Firmicutes(100)	Negativicutes(100)	Selenomonadales(100)	Veillonellaceae(100)	Veillonella(100)	0	1	0	0	0	0	0	0.0038017	0	0	0	0	-	0	0	0	0	0	0	0	0	0	0	0	0	-		-	-		0.0038017
	Otu00462	Actinobacteria(100)	Actinobacteria(100)	Coriobacteriales(100)	Coriobacteriaceae(100)	unclassified(100)	0	1	0	0	0	0	0	0.0038017	0	0	0	0	-	0	0	0	0	0	0	0	0	0	0	0	0	-		-	-		0.0038017
	Otu00471	Proteobacteria(100)	Gammaproteobacteria(100)	Pasteurellales(100)	Pasteurellaceae(100)	unclassified(100)	0	1	0	0	0	0	0	0.0038017	0	0	0	0	-	0	0	0	0	0	0	0	0	0	0	0	0	-		-	-		0.0038017
	Otu00648	Firmicutes(100)	Clostridia(100)	Clostridiales(100)	unclassified(100)	unclassified(100)	0	1	0	0	0	0	0	0.0038017	0	0	0	0	-	0	0	0	0	0	0	0	0	0	0	0	0	-		-	-		0.0038017
	Otu00696	Bacteroidetes(100)	Bacteroidia(100)	Bacteroidales(100)	unclassified(100)	unclassified(100)	0	1	0	0	0	0	0	0.0038017	0	0	0	0	-	0	0	0	0	0	0	0	0	0	0	0	0	-		-	-		0.0038017
	Otu00704	Bacteroidetes(100)	Bacteroidia(100)	Bacteroidales(100)	Bacteroidaceae(100)	Bacteroides(100)	0	1	0	0	0	0	0	0.0038017	0	0	0	0	-	0	0	0	0	0	0	0	0	0	0	0	0	-		-	-		0.0038017
	Otu00705	Bacteroidetes(100)	Bacteroidia(100)	Bacteroidales(100)	unclassified(100)	unclassified(100)	0	1	0	0	0	0	0	0.0038017	0	0	0	0	-	0	0	0	0	0	0	0	0	0	0	0	0	-		-	-		0.0038017
	Otu00794	Firmicutes(100)	Bacilli(100)	Lactobacillales(100)	unclassified(100)	unclassified(100)	0	1	0	0	0	0	0	0.0038017	0	0	0	0	-	0	0	0	0	0	0	0	0	0	0	0	0	-		-	-		0.0038017
	Otu00841	Firmicutes(100)	Clostridia(100)	Clostridiales(100)	unclassified(100)	unclassified(100)	0	1	0	0	0	0	0	0.0038017	0	0	0	0	-	0	0	0	0	0	0	0	0	0	0	0	0	-		-	-		0.0038017
	Otu00842	Firmicutes(100)	Clostridia(100)	Clostridiales(100)	Lachnospiraceae(100)	unclassified(100)	0	1	0	0	0	0	0	0.0038017	0	0	0	0	-	0	0	0	0	0	0	0	0	0	0	0	0	-		-	-		0.0038017
	Otu00843	Firmicutes(100)	Clostridia(100)	Clostridiales(100)	Ruminococcaceae(100)	unclassified(100)	0	1	0	0	0	0	0	0.0038017	0	0	0	0	-	0	0	0	0	0	0	0	0	0	0	0	0	-		-	-		0.0038017
	Otu00844	Firmicutes(100)	Clostridia(100)	Clostridiales(100)	Clostridiaceae_1(100)	unclassified(100)	0	1	0	0	0	0	0	0.0038017	0	0	0	0	-	0	0	0	0	0	0	0	0	0	0	0	0	-		-	-		0.0038017
	Otu00845	Firmicutes(100)	Clostridia(100)	Clostridiales(100)	Clostridiaceae_1(100)	Clostridium_sensu_stricto(100)	0	1	0	0	0	0	0	0.0038017	0	0	0	0	-	0	0	0	0	0	0	0	0	0	0	0	0	-		-	-		0.0038017
	Otu00852	Firmicutes(100)	Clostridia(100)	Clostridiales(100)	Lachnospiraceae(100)	unclassified(100)	0	1	0	0	0	0	0	0.0038017	0	0	0	0	-	0	0	0	0	0	0	0	0	0	0	0	0	-		-	-		0.0038017
	Otu00861	Firmicutes(100)	Clostridia(100)	Clostridiales(100)	unclassified(100)	unclassified(100)	0	1	0	0	0	0	0	0.0038017	0	0	0	0	-	0	0	0	0	0	0	0	0	0	0	0	0	-		-	-		0.0038017
	Otu00881	Firmicutes(100)	Clostridia(100)	Clostridiales(100)	Clostridiaceae_1(100)	unclassified(100)	0	1	0	0	0	0	0	0.0038017	0	0	0	0	-	0	0	0	0	0	0	0	0	0	0	0	0	-		-	-		0.0038017
	Otu00882	Firmicutes(100)	Clostridia(100)	Clostridiales(100)	Clostridiaceae_1(100)	Clostridium_sensu_stricto(100)	0	1	0	0	0	0	0	0.0038017	0	0	0	0	-	0	0	0	0	0	0	0	0	0	0	0	0	-		-	-		0.0038017
	Otu00885	Firmicutes(100)	Clostridia(100)	Clostridiales(100)	Ruminococcaceae(100)	unclassified(100)	0	1	0	0	0	0	0	0.0038017	0	0	0	0	-	0	0	0	0	0	0	0	0	0	0	0	0	-		-	-		0.0038017
	Otu01045	unclassified(100)	unclassified(100)	unclassified(100)	unclassified(100)	unclassified(100)	0	1	0	0	0	0	0	0.0038017	0	0	0	0	-	0	0	0	0	0	0	0	0	0	0	0	0	-		-	-		0.0038017
	Otu01109	Actinobacteria(100)	Actinobacteria(100)	Coriobacteriales(100)	Coriobacteriaceae(100)	unclassified(100)	0	1	0	0	0	0	0	0.0038017	0	0	0	0	-	0	0	0	0	0	0	0	0	0	0	0	0	-		-	-		0.0038017
	Otu01110	Actinobacteria(100)	Actinobacteria(100)	Coriobacteriales(100)	Coriobacteriaceae(100)	unclassified(100)	0	1	0	0	0	0	0	0.0038017	0	0	0	0	-	0	0	0	0	0	0	0	0	0	0	0	0	-		-	-		0.0038017
	Otu01318	Bacteroidetes(100)	Bacteroidia(100)	Bacteroidales(100)	Porphyromonadaceae(100)	unclassified(100)	0	1	0	0	0	0	0	0.0038017	0	0	0	0	-	0	0	0	0	0	0	0	0	0	0	0	0	-		-	-		0.0038017
	Otu01325	Actinobacteria(100)	Actinobacteria(100)	Actinomycetales(100)	Corynebacteriaceae(100)	Corynebacterium(100)	0	1	0	0	0	0	0	0.0038017	0	0	0	0	-	0	0	0	0	0	0	0	0	0	0	0	0	-		-	-		0.0038017
	Otu01410	Firmicutes(100)	Erysipelotrichia(100)	Erysipelotrichales(100)	Erysipelotrichaceae(100)	unclassified(100)	0	1	0	0	0	0	0	0.0038017	0	0	0	0	-	0	0	0	0	0	0	0	0	0	0	0	0	-		-	-		0.0038017
	Otu01412	Firmicutes(100)	Erysipelotrichia(100)	Erysipelotrichales(100)	Erysipelotrichaceae(100)	Turicibacter(100)	0	1	0	0	0	0	0	0.0038017	0	0	0	0	-	0	0	0	0	0	0	0	0	0	0	0	0	-		-	-		0.0038017
	Otu01510	Proteobacteria(100)	Gammaproteobacteria(100)	Enterobacteriales(100)	Enterobacteriaceae(100)	unclassified(100)	0	1	0	0	0	0	0	0.0038017	0	0	0	0	-	0	0	0	0	0	0	0	0	0	0	0	0	-		-	-		0.0038017
	Otu01535	Proteobacteria(100)	Gammaproteobacteria(100)	Enterobacteriales(100)	Enterobacteriaceae(100)	Klebsiella(100)	0	1	0	0	0	0	0	0.0038017	0	0	0	0	-	0	0	0	0	0	0	0	0	0	0	0	0	-		-	-		0.0038017
	Otu01539	Proteobacteria(100)	Gammaproteobacteria(100)	Enterobacteriales(100)	Enterobacteriaceae(100)	Escherichia/Shigella(100)	0	1	0	0	0	0	0	0.0038017	0	0	0	0	-	0	0	0	0	0	0	0	0	0	0	0	0	-		-	-		0.0038017
	Otu01570	Proteobacteria(100)	Gammaproteobacteria(100)	Enterobacteriales(100)	Enterobacteriaceae(100)	Escherichia/Shigella(100)	0	1	0	0	0	0	0	0.0038017	0	0	0	0	-	0	0	0	0	0	0	0	0	0	0	0	0	-		-	-		0.0038017
	Otu01596	Proteobacteria(100)	Gammaproteobacteria(100)	Enterobacteriales(100)	Enterobacteriaceae(100)	Escherichia/Shigella(100)	0	1	0	0	0	0	0	0.0038017	0	0	0	0	-	0	0	0	0	0	0	0	0	0	0	0	0	-		-	-		0.0038017
	Otu01616	Firmicutes(100)	Negativicutes(100)	Selenomonadales(100)	Veillonellaceae(100)	unclassified(100)	0	1	0	0	0	0	0	0.0038017	0	0	0	0	-	0	0	0	0	0	0	0	0	0	0	0	0	-		-	-		0.0038017
	Otu01619	Firmicutes(100)	Negativicutes(100)	Selenomonadales(100)	Veillonellaceae(100)	Veillonella(100)	0	1	0	0	0	0	0	0.0038017	0	0	0	0	-	0	0	0	0	0	0	0	0	0	0	0	0	-		-	-		0.0038017
	Otu01620	Firmicutes(100)	Negativicutes(100)	Selenomonadales(100)	Acidaminococcaceae(100)	Acidaminococcus(100)	0	1	0	0	0	0	0	0.0038017	0	0	0	0	-	0	0	0	0	0	0	0	0	0	0	0	0	-		-	-		0.0038017
	Otu01621	Firmicutes(100)	Negativicutes(100)	Selenomonadales(100)	Veillonellaceae(100)	Veillonella(100)	0	1	0	0	0	0	0	0.0038017	0	0	0	0	-	0	0	0	0	0	0	0	0	0	0	0	0	-		-	-		0.0038017
	Otu01622	Firmicutes(100)	Negativicutes(100)	Selenomonadales(100)	Veillonellaceae(100)	Veillonella(100)	0	1	0	0	0	0	0	0.0038017	0	0	0	0	-	0	0	0	0	0	0	0	0	0	0	0	0	-		-	-		0.0038017
	Otu01629	Firmicutes(100)	Negativicutes(100)	Selenomonadales(100)	Veillonellaceae(100)	Veillonella(100)	0	1	0	0	0	0	0	0.0038017	0	0	0	0	-	0	0	0	0	0	0	0	0	0	0	0	0	-		-	-		0.0038017
	Otu01630	Firmicutes(100)	Negativicutes(100)	Selenomonadales(100)	Veillonellaceae(100)	Veillonella(100)	0	1	0	0	0	0	0	0.0038017	0	0	0	0	-	0	0	0	0	0	0	0	0	0	0	0	0	-		-	-		0.0038017
	Otu01638	Firmicutes(100)	Negativicutes(100)	Selenomonadales(100)	Veillonellaceae(100)	Veillonella(100)	0	1	0	0	0	0	0	0.0038017	0	0	0	0	-	0	0	0	0	0	0	0	0	0	0	0	0	-		-	-		0.0038017
	Otu01646	Firmicutes(100)	Negativicutes(100)	Selenomonadales(100)	Veillonellaceae(100)	Veillonella(100)	0	1	0	0	0	0	0	0.0038017	0	0	0	0	-	0	0	0	0	0	0	0	0	0	0	0	0	-		-	-		0.0038017
	Otu01668	Firmicutes(100)	Negativicutes(100)	Selenomonadales(100)	Veillonellaceae(100)	Veillonella(100)	0	1	0	0	0	0	0	0.0038017	0	0	0	0	-	0	0	0	0	0	0	0	0	0	0	0	0	-		-	-		0.0038017
	Otu01677	Firmicutes(100)	Negativicutes(100)	Selenomonadales(100)	Acidaminococcaceae(100)	Acidaminococcus(100)	0	1	0	0	0	0	0	0.0038017	0	0	0	0	-	0	0	0	0	0	0	0	0	0	0	0	0	-		-	-		0.0038017
	Otu01680	Firmicutes(100)	Negativicutes(100)	Selenomonadales(100)	Veillonellaceae(100)	Veillonella(100)	0	1	0	0	0	0	0	0.0038017	0	0	0	0	-	0	0	0	0	0	0	0	0	0	0	0	0	-		-	-		0.0038017
	Otu01702	Firmicutes(100)	Negativicutes(100)	Selenomonadales(100)	Veillonellaceae(100)	Veillonella(100)	0	1	0	0	0	0	0	0.0038017	0	0	0	0	-	0	0	0	0	0	0	0	0	0	0	0	0	-		-	-		0.0038017
	Otu01705	Firmicutes(100)	Negativicutes(100)	Selenomonadales(100)	Veillonellaceae(100)	Veillonella(100)	0	1	0	0	0	0	0	0.0038017	0	0	0	0	-	0	0	0	0	0	0	0	0	0	0	0	0	-		-	-		0.0038017
	Otu01730	Firmicutes(100)	Negativicutes(100)	Selenomonadales(100)	Veillonellaceae(100)	Veillonella(100)	0	1	0	0	0	0	0	0.0038017	0	0	0	0	-	0	0	0	0	0	0	0	0	0	0	0	0	-		-	-		0.0038017
	Otu01731	Firmicutes(100)	Negativicutes(100)	Selenomonadales(100)	Veillonellaceae(100)	unclassified(100)	0	1	0	0	0	0	0	0.0038017	0	0	0	0	-	0	0	0	0	0	0	0	0	0	0	0	0	-		-	-		0.0038017
	Otu01734	Firmicutes(100)	Negativicutes(100)	Selenomonadales(100)	Veillonellaceae(100)	Veillonella(100)	0	1	0	0	0	0	0	0.0038017	0	0	0	0	-	0	0	0	0	0	0	0	0	0	0	0	0	-		-	-		0.0038017
	Otu01735	Firmicutes(100)	Negativicutes(100)	Selenomonadales(100)	Veillonellaceae(100)	Veillonella(100)	0	1	0	0	0	0	0	0.0038017	0	0	0	0	-	0	0	0	0	0	0	0	0	0	0	0	0	-		-	-		0.0038017
	Otu01745	Firmicutes(100)	Negativicutes(100)	Selenomonadales(100)	Veillonellaceae(100)	Veillonella(100)	0	1	0	0	0	0	0	0.0038017	0	0	0	0	-	0	0	0	0	0	0	0	0	0	0	0	0	-		-	-		0.0038017
	Otu01749	Firmicutes(100)	Negativicutes(100)	Selenomonadales(100)	Veillonellaceae(100)	Veillonella(100)	0	1	0	0	0	0	0	0.0038017	0	0	0	0	-	0	0	0	0	0	0	0	0	0	0	0	0	-		-	-		0.0038017
	Otu01750	Firmicutes(100)	Negativicutes(100)	Selenomonadales(100)	Veillonellaceae(100)	Veillonella(100)	0	1	0	0	0	0	0	0.0038017	0	0	0	0	-	0	0	0	0	0	0	0	0	0	0	0	0	-		-	-		0.0038017
	Otu01760	Firmicutes(100)	Negativicutes(100)	Selenomonadales(100)	Veillonellaceae(100)	unclassified(100)	0	1	0	0	0	0	0	0.0038017	0	0	0	0	-	0	0	0	0	0	0	0	0	0	0	0	0	-		-	-		0.0038017
	Otu01765	Firmicutes(100)	Negativicutes(100)	Selenomonadales(100)	Veillonellaceae(100)	unclassified(100)	0	1	0	0	0	0	0	0.0038017	0	0	0	0	-	0	0	0	0	0	0	0	0	0	0	0	0	-		-	-		0.0038017
	Otu01945	Proteobacteria(100)	Gammaproteobacteria(100)	Enterobacteriales(100)	Enterobacteriaceae(100)	unclassified(100)	0	1	0	0	0	0	0	0.0038017	0	0	0	0	-	0	0	0	0	0	0	0	0	0	0	0	0	-		-	-		0.0038017
	Otu02007	Proteobacteria(100)	Gammaproteobacteria(100)	Enterobacteriales(100)	Enterobacteriaceae(100)	Escherichia/Shigella(100)	0	1	0	0	0	0	0	0.0038017	0	0	0	0	-	0	0	0	0	0	0	0	0	0	0	0	0	-		-	-		0.0038017
	Otu02010	Proteobacteria(100)	Gammaproteobacteria(100)	Enterobacteriales(100)	Enterobacteriaceae(100)	Escherichia/Shigella(100)	0	1	0	0	0	0	0	0.0038017	0	0	0	0	-	0	0	0	0	0	0	0	0	0	0	0	0	-		-	-		0.0038017
	Otu02067	Firmicutes(100)	Negativicutes(100)	Selenomonadales(100)	Veillonellaceae(100)	unclassified(100)	0	1	0	0	0	0	0	0.0038017	0	0	0	0	-	0	0	0	0	0	0	0	0	0	0	0	0	-		-	-		0.0038017
	Otu02178	Firmicutes(100)	Negativicutes(100)	Selenomonadales(100)	Veillonellaceae(100)	unclassified(100)	0	1	0	0	0	0	0	0.0038017	0	0	0	0	-	0	0	0	0	0	0	0	0	0	0	0	0	-		-	-		0.0038017
	Otu02180	Firmicutes(100)	Negativicutes(100)	Selenomonadales(100)	Veillonellaceae(100)	Veillonella(100)	0	1	0	0	0	0	0	0.0038017	0	0	0	0	-	0	0	0	0	0	0	0	0	0	0	0	0	-		-	-		0.0038017
	Otu02213	Firmicutes(100)	Negativicutes(100)	Selenomonadales(100)	Acidaminococcaceae(100)	Acidaminococcus(100)	0	1	0	0	0	0	0	0.0038017	0	0	0	0	-	0	0	0	0	0	0	0	0	0	0	0	0	-		-	-		0.0038017
	Otu02218	Firmicutes(100)	Negativicutes(100)	Selenomonadales(100)	Veillonellaceae(100)	Veillonella(100)	0	1	0	0	0	0	0	0.0038017	0	0	0	0	-	0	0	0	0	0	0	0	0	0	0	0	0	-		-	-		0.0038017
	Otu02220	Firmicutes(100)	Negativicutes(100)	Selenomonadales(100)	Veillonellaceae(100)	Veillonella(100)	0	1	0	0	0	0	0	0.0038017	0	0	0	0	-	0	0	0	0	0	0	0	0	0	0	0	0	-		-	-		0.0038017
	Otu02221	Firmicutes(100)	Negativicutes(100)	Selenomonadales(100)	Veillonellaceae(100)	Veillonella(100)	0	1	0	0	0	0	0	0.0038017	0	0	0	0	-	0	0	0	0	0	0	0	0	0	0	0	0	-		-	-		0.0038017
	Otu02224	Firmicutes(100)	Negativicutes(100)	Selenomonadales(100)	Veillonellaceae(100)	Veillonella(100)	0	1	0	0	0	0	0	0.0038017	0	0	0	0	-	0	0	0	0	0	0	0	0	0	0	0	0	-		-	-		0.0038017
	Otu02226	Firmicutes(100)	Negativicutes(100)	Selenomonadales(100)	Veillonellaceae(100)	Veillonella(100)	0	1	0	0	0	0	0	0.0038017	0	0	0	0	-	0	0	0	0	0	0	0	0	0	0	0	0	-		-	-		0.0038017
	Otu02227	Firmicutes(100)	Negativicutes(100)	Selenomonadales(100)	unclassified(100)	unclassified(100)	0	1	0	0	0	0	0	0.0038017	0	0	0	0	-	0	0	0	0	0	0	0	0	0	0	0	0	-		-	-		0.0038017
	Otu02228	Firmicutes(100)	Negativicutes(100)	Selenomonadales(100)	Veillonellaceae(100)	Veillonella(100)	0	1	0	0	0	0	0	0.0038017	0	0	0	0	-	0	0	0	0	0	0	0	0	0	0	0	0	-		-	-		0.0038017
	Otu02231	Firmicutes(100)	Negativicutes(100)	Selenomonadales(100)	Veillonellaceae(100)	unclassified(100)	0	1	0	0	0	0	0	0.0038017	0	0	0	0	-	0	0	0	0	0	0	0	0	0	0	0	0	-		-	-		0.0038017
	Otu02283	Firmicutes(100)	Bacilli(100)	Lactobacillales(100)	unclassified(100)	unclassified(100)	0	1	0	0	0	0	0	0.0038017	0	0	0	0	-	0	0	0	0	0	0	0	0	0	0	0	0	-		-	-		0.0038017
	Otu02378	Firmicutes(100)	Negativicutes(100)	Selenomonadales(100)	Veillonellaceae(100)	unclassified(100)	0	1	0	0	0	0	0	0.0038017	0	0	0	0	-	0	0	0	0	0	0	0	0	0	0	0	0	-		-	-		0.0038017
	Otu02542	Firmicutes(100)	Negativicutes(100)	Selenomonadales(100)	Acidaminococcaceae(100)	Acidaminococcus(100)	0	1	0	0	0	0	0	0.0038017	0	0	0	0	-	0	0	0	0	0	0	0	0	0	0	0	0	-		-	-		0.0038017
	Otu02547	Firmicutes(100)	Negativicutes(100)	Selenomonadales(100)	Veillonellaceae(100)	Veillonella(100)	0	1	0	0	0	0	0	0.0038017	0	0	0	0	-	0	0	0	0	0	0	0	0	0	0	0	0	-		-	-		0.0038017
	Otu02551	Firmicutes(100)	Negativicutes(100)	Selenomonadales(100)	Veillonellaceae(100)	Veillonella(100)	0	1	0	0	0	0	0	0.0038017	0	0	0	0	-	0	0	0	0	0	0	0	0	0	0	0	0	-		-	-		0.0038017
	Otu02554	Firmicutes(100)	Negativicutes(100)	Selenomonadales(100)	Veillonellaceae(100)	Veillonella(100)	0	1	0	0	0	0	0	0.0038017	0	0	0	0	-	0	0	0	0	0	0	0	0	0	0	0	0	-		-	-		0.0038017
	Otu02555	Firmicutes(100)	Negativicutes(100)	Selenomonadales(100)	Veillonellaceae(100)	Veillonella(100)	0	1	0	0	0	0	0	0.0038017	0	0	0	0	-	0	0	0	0	0	0	0	0	0	0	0	0	-		-	-		0.0038017
	Otu02558	Firmicutes(100)	Negativicutes(100)	Selenomonadales(100)	Veillonellaceae(100)	Veillonella(100)	0	1	0	0	0	0	0	0.0038017	0	0	0	0	-	0	0	0	0	0	0	0	0	0	0	0	0	-		-	-		0.0038017
	Otu02559	Firmicutes(100)	Negativicutes(100)	Selenomonadales(100)	Veillonellaceae(100)	Veillonella(100)	0	1	0	0	0	0	0	0.0038017	0	0	0	0	-	0	0	0	0	0	0	0	0	0	0	0	0	-		-	-		0.0038017
	Otu02560	Firmicutes(100)	Negativicutes(100)	Selenomonadales(100)	Veillonellaceae(100)	Veillonella(100)	0	1	0	0	0	0	0	0.0038017	0	0	0	0	-	0	0	0	0	0	0	0	0	0	0	0	0	-		-	-		0.0038017
	Otu02561	Firmicutes(100)	Negativicutes(100)	Selenomonadales(100)	Veillonellaceae(100)	Veillonella(100)	0	1	0	0	0	0	0	0.0038017	0	0	0	0	-	0	0	0	0	0	0	0	0	0	0	0	0	-		-	-		0.0038017
	Otu02584	Firmicutes(100)	Negativicutes(100)	Selenomonadales(100)	Veillonellaceae(100)	Veillonella(100)	0	1	0	0	0	0	0	0.0038017	0	0	0	0	-	0	0	0	0	0	0	0	0	0	0	0	0	-		-	-		0.0038017
	Otu02585	Firmicutes(100)	Negativicutes(100)	Selenomonadales(100)	Veillonellaceae(100)	Veillonella(100)	0	1	0	0	0	0	0	0.0038017	0	0	0	0	-	0	0	0	0	0	0	0	0	0	0	0	0	-		-	-		0.0038017
	Otu02586	Firmicutes(100)	Negativicutes(100)	Selenomonadales(100)	Veillonellaceae(100)	Veillonella(100)	0	1	0	0	0	0	0	0.0038017	0	0	0	0	-	0	0	0	0	0	0	0	0	0	0	0	0	-		-	-		0.0038017
	Otu02587	Firmicutes(100)	Negativicutes(100)	Selenomonadales(100)	Veillonellaceae(100)	Megasphaera(100)	0	1	0	0	0	0	0	0.0038017	0	0	0	0	-	0	0	0	0	0	0	0	0	0	0	0	0	-		-	-		0.0038017
	Otu02591	Firmicutes(100)	Negativicutes(100)	Selenomonadales(100)	Veillonellaceae(100)	Veillonella(100)	0	1	0	0	0	0	0	0.0038017	0	0	0	0	-	0	0	0	0	0	0	0	0	0	0	0	0	-		-	-		0.0038017
	Otu02601	Firmicutes(100)	Negativicutes(100)	Selenomonadales(100)	Veillonellaceae(100)	Veillonella(100)	0	1	0	0	0	0	0	0.0038017	0	0	0	0	-	0	0	0	0	0	0	0	0	0	0	0	0	-		-	-		0.0038017
	Otu02602	Firmicutes(100)	Negativicutes(100)	Selenomonadales(100)	Acidaminococcaceae(100)	Acidaminococcus(100)	0	1	0	0	0	0	0	0.0038017	0	0	0	0	-	0	0	0	0	0	0	0	0	0	0	0	0	-		-	-		0.0038017
	Otu02604	Firmicutes(100)	Negativicutes(100)	Selenomonadales(100)	Veillonellaceae(100)	Veillonella(100)	0	1	0	0	0	0	0	0.0038017	0	0	0	0	-	0	0	0	0	0	0	0	0	0	0	0	0	-		-	-		0.0038017
	Otu02607	Firmicutes(100)	Negativicutes(100)	Selenomonadales(100)	Veillonellaceae(100)	Veillonella(100)	0	1	0	0	0	0	0	0.0038017	0	0	0	0	-	0	0	0	0	0	0	0	0	0	0	0	0	-		-	-		0.0038017
	Otu02612	Firmicutes(100)	Negativicutes(100)	Selenomonadales(100)	Veillonellaceae(100)	Veillonella(100)	0	1	0	0	0	0	0	0.0038017	0	0	0	0	-	0	0	0	0	0	0	0	0	0	0	0	0	-		-	-		0.0038017
	Otu02614	Firmicutes(100)	Negativicutes(100)	Selenomonadales(100)	Veillonellaceae(100)	Veillonella(100)	0	1	0	0	0	0	0	0.0038017	0	0	0	0	-	0	0	0	0	0	0	0	0	0	0	0	0	-		-	-		0.0038017
	Otu02617	Firmicutes(100)	Negativicutes(100)	Selenomonadales(100)	Veillonellaceae(100)	Veillonella(100)	0	1	0	0	0	0	0	0.0038017	0	0	0	0	-	0	0	0	0	0	0	0	0	0	0	0	0	-		-	-		0.0038017
	Otu02661	Firmicutes(100)	Negativicutes(100)	Selenomonadales(100)	Veillonellaceae(100)	Veillonella(100)	0	1	0	0	0	0	0	0.0038017	0	0	0	0	-	0	0	0	0	0	0	0	0	0	0	0	0	-		-	-		0.0038017
	Otu00211	Bacteroidetes(100)	Bacteroidia(100)	Bacteroidales(100)	unclassified(100)	unclassified(100)	0	0	0	0	1	1	0	0	0	0	0.00351198	0.00326488	-	0	0	0	0	0	0	0	0	0	0	0	0	-		-	-		0.00677686
	Otu00273	Proteobacteria(100)	Betaproteobacteria(100)	Burkholderiales(100)	Sutterellaceae(100)	Parasutterella(100)	0	0	0	0	1	1	0	0	0	0	0.00351198	0.00326488	-	0	0	0	0	0	0	0	0	0	0	0	0	-		-	-		0.00677686
	Otu00335	Proteobacteria(100)	Gammaproteobacteria(100)	unclassified(100)	unclassified(100)	unclassified(100)	0	0	0	0	1	1	0	0	0	0	0.00351198	0.00326488	-	0	0	0	0	0	0	0	0	0	0	0	0	-		-	-		0.00677686
	Otu00343	Proteobacteria(100)	Gammaproteobacteria(100)	Pasteurellales(100)	Pasteurellaceae(100)	unclassified(100)	0	0	0	0	1	1	0	0	0	0	0.00351198	0.00326488	-	0	0	0	0	0	0	0	0	0	0	0	0	-		-	-		0.00677686
	Otu00520	Firmicutes(100)	Clostridia(100)	Clostridiales(100)	Lachnospiraceae(100)	Cellulosilyticum(100)	0	0	0	0	1	1	0	0	0	0	0.00351198	0.00326488	-	0	0	0	0	0	0	0	0	0	0	0	0	-		-	-		0.00677686
	Otu00636	unclassified(100)	unclassified(100)	unclassified(100)	unclassified(100)	unclassified(100)	0	0	0	0	1	1	0	0	0	0	0.00351198	0.00326488	-	0	0	0	0	0	0	0	0	0	0	0	0	-		-	-		0.00677686
	Otu00275	Bacteroidetes(100)	Bacteroidia(100)	Bacteroidales(100)	Bacteroidaceae(100)	Bacteroides(100)	0	0	0	0	1	0	0	0	0	0	0.00351198	0	-	0	0	0	0	0	0	0	0	0	0	0	0	-		-	-		0.00351198
	Otu00327	unclassified(100)	unclassified(100)	unclassified(100)	unclassified(100)	unclassified(100)	0	0	0	0	1	0	0	0	0	0	0.00351198	0	-	0	0	0	0	0	0	0	0	0	0	0	0	-		-	-		0.00351198
	Otu00351	Firmicutes(100)	Bacilli(100)	Lactobacillales(100)	Leuconostocaceae(100)	Leuconostoc(100)	0	0	0	0	1	0	0	0	0	0	0.00351198	0	-	0	0	0	0	0	0	0	0	0	0	0	0	-		-	-		0.00351198
	Otu00422	Proteobacteria(100)	Gammaproteobacteria(100)	Enterobacteriales(100)	Enterobacteriaceae(100)	Escherichia/Shigella(100)	0	0	0	0	1	0	0	0	0	0	0.00351198	0	-	0	0	0	0	0	0	0	0	0	0	0	0	-		-	-		0.00351198
	Otu00441	Firmicutes(100)	Bacilli(100)	Lactobacillales(100)	Leuconostocaceae(100)	Leuconostoc(100)	0	0	0	0	1	0	0	0	0	0	0.00351198	0	-	0	0	0	0	0	0	0	0	0	0	0	0	-		-	-		0.00351198
	Otu00443	Firmicutes(100)	Negativicutes(100)	Selenomonadales(100)	Veillonellaceae(100)	Veillonella(100)	0	0	0	0	1	0	0	0	0	0	0.00351198	0	-	0	0	0	0	0	0	0	0	0	0	0	0	-		-	-		0.00351198
	Otu00459	Actinobacteria(100)	Actinobacteria(100)	Actinomycetales(100)	unclassified(100)	unclassified(100)	0	0	0	0	1	0	0	0	0	0	0.00351198	0	-	0	0	0	0	0	0	0	0	0	0	0	0	-		-	-		0.00351198
	Otu00525	Proteobacteria(100)	Alphaproteobacteria(100)	Rhizobiales(100)	unclassified(100)	unclassified(100)	0	0	0	0	1	0	0	0	0	0	0.00351198	0	-	0	0	0	0	0	0	0	0	0	0	0	0	-		-	-		0.00351198
	Otu00599	unclassified(100)	unclassified(100)	unclassified(100)	unclassified(100)	unclassified(100)	0	0	0	0	1	0	0	0	0	0	0.00351198	0	-	0	0	0	0	0	0	0	0	0	0	0	0	-		-	-		0.00351198
	Otu00690	Bacteroidetes(100)	Bacteroidia(100)	Bacteroidales(100)	Bacteroidaceae(100)	Bacteroides(100)	0	0	0	0	1	0	0	0	0	0	0.00351198	0	-	0	0	0	0	0	0	0	0	0	0	0	0	-		-	-		0.00351198
	Otu00754	Firmicutes(100)	Clostridia(100)	Clostridiales(100)	unclassified(100)	unclassified(100)	0	0	0	0	1	0	0	0	0	0	0.00351198	0	-	0	0	0	0	0	0	0	0	0	0	0	0	-		-	-		0.00351198
	Otu00755	Firmicutes(100)	Clostridia(100)	Clostridiales(100)	Lachnospiraceae(100)	unclassified(100)	0	0	0	0	1	0	0	0	0	0	0.00351198	0	-	0	0	0	0	0	0	0	0	0	0	0	0	-		-	-		0.00351198
	Otu00756	Firmicutes(100)	Clostridia(100)	Clostridiales(100)	Lachnospiraceae(100)	unclassified(100)	0	0	0	0	1	0	0	0	0	0	0.00351198	0	-	0	0	0	0	0	0	0	0	0	0	0	0	-		-	-		0.00351198
	Otu00757	Firmicutes(100)	Clostridia(100)	Clostridiales(100)	Ruminococcaceae(100)	unclassified(100)	0	0	0	0	1	0	0	0	0	0	0.00351198	0	-	0	0	0	0	0	0	0	0	0	0	0	0	-		-	-		0.00351198
	Otu00770	Firmicutes(100)	unclassified(100)	unclassified(100)	unclassified(100)	unclassified(100)	0	0	0	0	1	0	0	0	0	0	0.00351198	0	-	0	0	0	0	0	0	0	0	0	0	0	0	-		-	-		0.00351198
	Otu00788	Firmicutes(100)	Clostridia(100)	Clostridiales(100)	Lachnospiraceae(100)	Clostridium_XlVa(100)	0	0	0	0	1	0	0	0	0	0	0.00351198	0	-	0	0	0	0	0	0	0	0	0	0	0	0	-		-	-		0.00351198
	Otu00840	Firmicutes(100)	Clostridia(100)	Clostridiales(100)	Lachnospiraceae(100)	Clostridium_XlVa(100)	0	0	0	0	1	0	0	0	0	0	0.00351198	0	-	0	0	0	0	0	0	0	0	0	0	0	0	-		-	-		0.00351198
	Otu00846	Firmicutes(100)	Clostridia(100)	Clostridiales(100)	Lachnospiraceae(100)	unclassified(100)	0	0	0	0	1	0	0	0	0	0	0.00351198	0	-	0	0	0	0	0	0	0	0	0	0	0	0	-		-	-		0.00351198
	Otu00847	Firmicutes(100)	Clostridia(100)	Clostridiales(100)	Lachnospiraceae(100)	Clostridium_XlVa(100)	0	0	0	0	1	0	0	0	0	0	0.00351198	0	-	0	0	0	0	0	0	0	0	0	0	0	0	-		-	-		0.00351198
	Otu00848	Firmicutes(100)	Clostridia(100)	Clostridiales(100)	Clostridiaceae_1(100)	unclassified(100)	0	0	0	0	1	0	0	0	0	0	0.00351198	0	-	0	0	0	0	0	0	0	0	0	0	0	0	-		-	-		0.00351198
	Otu00849	Firmicutes(100)	Clostridia(100)	Clostridiales(100)	unclassified(100)	unclassified(100)	0	0	0	0	1	0	0	0	0	0	0.00351198	0	-	0	0	0	0	0	0	0	0	0	0	0	0	-		-	-		0.00351198
	Otu00850	Firmicutes(100)	Clostridia(100)	Clostridiales(100)	Clostridiaceae_1(100)	Anaerosporobacter(100)	0	0	0	0	1	0	0	0	0	0	0.00351198	0	-	0	0	0	0	0	0	0	0	0	0	0	0	-		-	-		0.00351198
	Otu00851	Firmicutes(100)	Clostridia(100)	Clostridiales(100)	Clostridiaceae_1(100)	unclassified(100)	0	0	0	0	1	0	0	0	0	0	0.00351198	0	-	0	0	0	0	0	0	0	0	0	0	0	0	-		-	-		0.00351198
	Otu00853	Firmicutes(100)	Clostridia(100)	Clostridiales(100)	Clostridiaceae_1(100)	unclassified(100)	0	0	0	0	1	0	0	0	0	0	0.00351198	0	-	0	0	0	0	0	0	0	0	0	0	0	0	-		-	-		0.00351198
	Otu00916	Firmicutes(100)	Clostridia(100)	Clostridiales(100)	Clostridiaceae_1(100)	unclassified(100)	0	0	0	0	1	0	0	0	0	0	0.00351198	0	-	0	0	0	0	0	0	0	0	0	0	0	0	-		-	-		0.00351198
	Otu00957	unclassified(100)	unclassified(100)	unclassified(100)	unclassified(100)	unclassified(100)	0	0	0	0	1	0	0	0	0	0	0.00351198	0	-	0	0	0	0	0	0	0	0	0	0	0	0	-		-	-		0.00351198
	Otu00962	unclassified(100)	unclassified(100)	unclassified(100)	unclassified(100)	unclassified(100)	0	0	0	0	1	0	0	0	0	0	0.00351198	0	-	0	0	0	0	0	0	0	0	0	0	0	0	-		-	-		0.00351198
	Otu00963	unclassified(100)	unclassified(100)	unclassified(100)	unclassified(100)	unclassified(100)	0	0	0	0	1	0	0	0	0	0	0.00351198	0	-	0	0	0	0	0	0	0	0	0	0	0	0	-		-	-		0.00351198
	Otu00975	Bacteroidetes(100)	unclassified(100)	unclassified(100)	unclassified(100)	unclassified(100)	0	0	0	0	1	0	0	0	0	0	0.00351198	0	-	0	0	0	0	0	0	0	0	0	0	0	0	-		-	-		0.00351198
	Otu00976	Bacteroidetes(100)	unclassified(100)	unclassified(100)	unclassified(100)	unclassified(100)	0	0	0	0	1	0	0	0	0	0	0.00351198	0	-	0	0	0	0	0	0	0	0	0	0	0	0	-		-	-		0.00351198
	Otu00982	unclassified(100)	unclassified(100)	unclassified(100)	unclassified(100)	unclassified(100)	0	0	0	0	1	0	0	0	0	0	0.00351198	0	-	0	0	0	0	0	0	0	0	0	0	0	0	-		-	-		0.00351198
	Otu01032	unclassified(100)	unclassified(100)	unclassified(100)	unclassified(100)	unclassified(100)	0	0	0	0	1	0	0	0	0	0	0.00351198	0	-	0	0	0	0	0	0	0	0	0	0	0	0	-		-	-		0.00351198
	Otu01033	unclassified(100)	unclassified(100)	unclassified(100)	unclassified(100)	unclassified(100)	0	0	0	0	1	0	0	0	0	0	0.00351198	0	-	0	0	0	0	0	0	0	0	0	0	0	0	-		-	-		0.00351198
	Otu01156	Proteobacteria(100)	unclassified(100)	unclassified(100)	unclassified(100)	unclassified(100)	0	0	0	0	1	0	0	0	0	0	0.00351198	0	-	0	0	0	0	0	0	0	0	0	0	0	0	-		-	-		0.00351198
	Otu01157	Proteobacteria(100)	unclassified(100)	unclassified(100)	unclassified(100)	unclassified(100)	0	0	0	0	1	0	0	0	0	0	0.00351198	0	-	0	0	0	0	0	0	0	0	0	0	0	0	-		-	-		0.00351198
	Otu01195	Bacteroidetes(100)	Bacteroidia(100)	Bacteroidales(100)	Bacteroidaceae(100)	Bacteroides(100)	0	0	0	0	1	0	0	0	0	0	0.00351198	0	-	0	0	0	0	0	0	0	0	0	0	0	0	-		-	-		0.00351198
	Otu01203	Bacteroidetes(100)	Bacteroidia(100)	Bacteroidales(100)	Bacteroidaceae(100)	Bacteroides(100)	0	0	0	0	1	0	0	0	0	0	0.00351198	0	-	0	0	0	0	0	0	0	0	0	0	0	0	-		-	-		0.00351198
	Otu01211	Bacteroidetes(100)	Bacteroidia(100)	Bacteroidales(100)	Bacteroidaceae(100)	Bacteroides(100)	0	0	0	0	1	0	0	0	0	0	0.00351198	0	-	0	0	0	0	0	0	0	0	0	0	0	0	-		-	-		0.00351198
	Otu01223	Bacteroidetes(100)	Bacteroidia(100)	Bacteroidales(100)	Bacteroidaceae(100)	Bacteroides(100)	0	0	0	0	1	0	0	0	0	0	0.00351198	0	-	0	0	0	0	0	0	0	0	0	0	0	0	-		-	-		0.00351198
	Otu01226	Bacteroidetes(100)	Bacteroidia(100)	Bacteroidales(100)	Bacteroidaceae(100)	Bacteroides(100)	0	0	0	0	1	0	0	0	0	0	0.00351198	0	-	0	0	0	0	0	0	0	0	0	0	0	0	-		-	-		0.00351198
	Otu01236	Bacteroidetes(100)	Bacteroidia(100)	Bacteroidales(100)	Bacteroidaceae(100)	Bacteroides(100)	0	0	0	0	1	0	0	0	0	0	0.00351198	0	-	0	0	0	0	0	0	0	0	0	0	0	0	-		-	-		0.00351198
	Otu01245	Bacteroidetes(100)	Bacteroidia(100)	Bacteroidales(100)	Porphyromonadaceae(100)	Parabacteroides(100)	0	0	0	0	1	0	0	0	0	0	0.00351198	0	-	0	0	0	0	0	0	0	0	0	0	0	0	-		-	-		0.00351198
	Otu01246	Bacteroidetes(100)	Bacteroidia(100)	Bacteroidales(100)	Bacteroidaceae(100)	Bacteroides(100)	0	0	0	0	1	0	0	0	0	0	0.00351198	0	-	0	0	0	0	0	0	0	0	0	0	0	0	-		-	-		0.00351198
	Otu01251	Bacteroidetes(100)	Bacteroidia(100)	Bacteroidales(100)	Bacteroidaceae(100)	Bacteroides(100)	0	0	0	0	1	0	0	0	0	0	0.00351198	0	-	0	0	0	0	0	0	0	0	0	0	0	0	-		-	-		0.00351198
	Otu01254	Bacteroidetes(100)	Bacteroidia(100)	Bacteroidales(100)	Bacteroidaceae(100)	Bacteroides(100)	0	0	0	0	1	0	0	0	0	0	0.00351198	0	-	0	0	0	0	0	0	0	0	0	0	0	0	-		-	-		0.00351198
	Otu01302	Bacteroidetes(100)	Bacteroidia(100)	Bacteroidales(100)	Bacteroidaceae(100)	Bacteroides(100)	0	0	0	0	1	0	0	0	0	0	0.00351198	0	-	0	0	0	0	0	0	0	0	0	0	0	0	-		-	-		0.00351198
	Otu01308	Bacteroidetes(100)	Bacteroidia(100)	Bacteroidales(100)	Bacteroidaceae(100)	Bacteroides(100)	0	0	0	0	1	0	0	0	0	0	0.00351198	0	-	0	0	0	0	0	0	0	0	0	0	0	0	-		-	-		0.00351198
	Otu01335	Actinobacteria(100)	Actinobacteria(100)	Actinomycetales(100)	Streptomycetaceae(100)	unclassified(100)	0	0	0	0	1	0	0	0	0	0	0.00351198	0	-	0	0	0	0	0	0	0	0	0	0	0	0	-		-	-		0.00351198
	Otu01369	Proteobacteria(100)	Gammaproteobacteria(100)	Pasteurellales(100)	Pasteurellaceae(100)	unclassified(100)	0	0	0	0	1	0	0	0	0	0	0.00351198	0	-	0	0	0	0	0	0	0	0	0	0	0	0	-		-	-		0.00351198
	Otu01409	Firmicutes(100)	Erysipelotrichia(100)	Erysipelotrichales(100)	Erysipelotrichaceae(100)	Turicibacter(100)	0	0	0	0	1	0	0	0	0	0	0.00351198	0	-	0	0	0	0	0	0	0	0	0	0	0	0	-		-	-		0.00351198
	Otu01471	Proteobacteria(100)	Gammaproteobacteria(100)	Enterobacteriales(100)	Enterobacteriaceae(100)	Escherichia/Shigella(100)	0	0	0	0	1	0	0	0	0	0	0.00351198	0	-	0	0	0	0	0	0	0	0	0	0	0	0	-		-	-		0.00351198
	Otu01503	Proteobacteria(100)	Gammaproteobacteria(100)	Enterobacteriales(100)	Enterobacteriaceae(100)	Escherichia/Shigella(100)	0	0	0	0	1	0	0	0	0	0	0.00351198	0	-	0	0	0	0	0	0	0	0	0	0	0	0	-		-	-		0.00351198
	Otu01512	Proteobacteria(100)	Gammaproteobacteria(100)	Enterobacteriales(100)	Enterobacteriaceae(100)	unclassified(100)	0	0	0	0	1	0	0	0	0	0	0.00351198	0	-	0	0	0	0	0	0	0	0	0	0	0	0	-		-	-		0.00351198
	Otu01513	Proteobacteria(100)	Gammaproteobacteria(100)	Enterobacteriales(100)	Enterobacteriaceae(100)	Escherichia/Shigella(100)	0	0	0	0	1	0	0	0	0	0	0.00351198	0	-	0	0	0	0	0	0	0	0	0	0	0	0	-		-	-		0.00351198
	Otu01529	Proteobacteria(100)	Gammaproteobacteria(100)	Enterobacteriales(100)	Enterobacteriaceae(100)	unclassified(100)	0	0	0	0	1	0	0	0	0	0	0.00351198	0	-	0	0	0	0	0	0	0	0	0	0	0	0	-		-	-		0.00351198
	Otu01548	Proteobacteria(100)	Gammaproteobacteria(100)	Enterobacteriales(100)	Enterobacteriaceae(100)	unclassified(100)	0	0	0	0	1	0	0	0	0	0	0.00351198	0	-	0	0	0	0	0	0	0	0	0	0	0	0	-		-	-		0.00351198
	Otu01550	Proteobacteria(100)	Gammaproteobacteria(100)	Enterobacteriales(100)	Enterobacteriaceae(100)	unclassified(100)	0	0	0	0	1	0	0	0	0	0	0.00351198	0	-	0	0	0	0	0	0	0	0	0	0	0	0	-		-	-		0.00351198
	Otu01552	Proteobacteria(100)	Gammaproteobacteria(100)	Enterobacteriales(100)	Enterobacteriaceae(100)	Escherichia/Shigella(100)	0	0	0	0	1	0	0	0	0	0	0.00351198	0	-	0	0	0	0	0	0	0	0	0	0	0	0	-		-	-		0.00351198
	Otu01557	Proteobacteria(100)	Gammaproteobacteria(100)	Enterobacteriales(100)	Enterobacteriaceae(100)	unclassified(100)	0	0	0	0	1	0	0	0	0	0	0.00351198	0	-	0	0	0	0	0	0	0	0	0	0	0	0	-		-	-		0.00351198
	Otu01691	Proteobacteria(100)	Gammaproteobacteria(100)	unclassified(100)	unclassified(100)	unclassified(100)	0	0	0	0	1	0	0	0	0	0	0.00351198	0	-	0	0	0	0	0	0	0	0	0	0	0	0	-		-	-		0.00351198
	Otu01692	Proteobacteria(100)	Gammaproteobacteria(100)	unclassified(100)	unclassified(100)	unclassified(100)	0	0	0	0	1	0	0	0	0	0	0.00351198	0	-	0	0	0	0	0	0	0	0	0	0	0	0	-		-	-		0.00351198
	Otu01767	Proteobacteria(100)	Gammaproteobacteria(100)	Enterobacteriales(100)	Enterobacteriaceae(100)	unclassified(100)	0	0	0	0	1	0	0	0	0	0	0.00351198	0	-	0	0	0	0	0	0	0	0	0	0	0	0	-		-	-		0.00351198
	Otu01836	Proteobacteria(100)	Gammaproteobacteria(100)	Enterobacteriales(100)	Enterobacteriaceae(100)	Escherichia/Shigella(100)	0	0	0	0	1	0	0	0	0	0	0.00351198	0	-	0	0	0	0	0	0	0	0	0	0	0	0	-		-	-		0.00351198
	Otu01839	Proteobacteria(100)	Gammaproteobacteria(100)	Enterobacteriales(100)	Enterobacteriaceae(100)	unclassified(100)	0	0	0	0	1	0	0	0	0	0	0.00351198	0	-	0	0	0	0	0	0	0	0	0	0	0	0	-		-	-		0.00351198
	Otu01884	Proteobacteria(100)	Gammaproteobacteria(100)	Enterobacteriales(100)	Enterobacteriaceae(100)	Escherichia/Shigella(100)	0	0	0	0	1	0	0	0	0	0	0.00351198	0	-	0	0	0	0	0	0	0	0	0	0	0	0	-		-	-		0.00351198
	Otu01969	Proteobacteria(100)	Gammaproteobacteria(100)	Enterobacteriales(100)	Enterobacteriaceae(100)	unclassified(100)	0	0	0	0	1	0	0	0	0	0	0.00351198	0	-	0	0	0	0	0	0	0	0	0	0	0	0	-		-	-		0.00351198
	Otu01994	Proteobacteria(100)	Gammaproteobacteria(100)	Enterobacteriales(100)	Enterobacteriaceae(100)	unclassified(100)	0	0	0	0	1	0	0	0	0	0	0.00351198	0	-	0	0	0	0	0	0	0	0	0	0	0	0	-		-	-		0.00351198
	Otu01996	Proteobacteria(100)	Gammaproteobacteria(100)	Enterobacteriales(100)	Enterobacteriaceae(100)	Escherichia/Shigella(100)	0	0	0	0	1	0	0	0	0	0	0.00351198	0	-	0	0	0	0	0	0	0	0	0	0	0	0	-		-	-		0.00351198
	Otu01998	Proteobacteria(100)	Gammaproteobacteria(100)	Enterobacteriales(100)	Enterobacteriaceae(100)	Escherichia/Shigella(100)	0	0	0	0	1	0	0	0	0	0	0.00351198	0	-	0	0	0	0	0	0	0	0	0	0	0	0	-		-	-		0.00351198
	Otu02009	Proteobacteria(100)	Gammaproteobacteria(100)	Enterobacteriales(100)	Enterobacteriaceae(100)	unclassified(100)	0	0	0	0	1	0	0	0	0	0	0.00351198	0	-	0	0	0	0	0	0	0	0	0	0	0	0	-		-	-		0.00351198
	Otu02017	Proteobacteria(100)	Gammaproteobacteria(100)	Enterobacteriales(100)	Enterobacteriaceae(100)	Escherichia/Shigella(100)	0	0	0	0	1	0	0	0	0	0	0.00351198	0	-	0	0	0	0	0	0	0	0	0	0	0	0	-		-	-		0.00351198
	Otu02047	Proteobacteria(100)	Gammaproteobacteria(100)	Enterobacteriales(100)	Enterobacteriaceae(100)	Escherichia/Shigella(100)	0	0	0	0	1	0	0	0	0	0	0.00351198	0	-	0	0	0	0	0	0	0	0	0	0	0	0	-		-	-		0.00351198
	Otu02057	Proteobacteria(100)	Gammaproteobacteria(100)	Enterobacteriales(100)	Enterobacteriaceae(100)	unclassified(100)	0	0	0	0	1	0	0	0	0	0	0.00351198	0	-	0	0	0	0	0	0	0	0	0	0	0	0	-		-	-		0.00351198
	Otu02156	Firmicutes(100)	Negativicutes(100)	Selenomonadales(100)	Veillonellaceae(100)	Veillonella(100)	0	0	0	0	1	0	0	0	0	0	0.00351198	0	-	0	0	0	0	0	0	0	0	0	0	0	0	-		-	-		0.00351198
	Otu02161	Firmicutes(100)	Negativicutes(100)	Selenomonadales(100)	Veillonellaceae(100)	Veillonella(100)	0	0	0	0	1	0	0	0	0	0	0.00351198	0	-	0	0	0	0	0	0	0	0	0	0	0	0	-		-	-		0.00351198
	Otu02170	Firmicutes(100)	Negativicutes(100)	Selenomonadales(100)	Veillonellaceae(100)	Veillonella(100)	0	0	0	0	1	0	0	0	0	0	0.00351198	0	-	0	0	0	0	0	0	0	0	0	0	0	0	-		-	-		0.00351198
	Otu02200	Firmicutes(100)	Negativicutes(100)	Selenomonadales(100)	Veillonellaceae(100)	Veillonella(100)	0	0	0	0	1	0	0	0	0	0	0.00351198	0	-	0	0	0	0	0	0	0	0	0	0	0	0	-		-	-		0.00351198
	Otu02206	Firmicutes(100)	Negativicutes(100)	Selenomonadales(100)	Veillonellaceae(100)	Veillonella(100)	0	0	0	0	1	0	0	0	0	0	0.00351198	0	-	0	0	0	0	0	0	0	0	0	0	0	0	-		-	-		0.00351198
	Otu02208	Proteobacteria(100)	Betaproteobacteria(100)	Neisseriales(100)	Neisseriaceae(100)	Microvirgula(100)	0	0	0	0	1	0	0	0	0	0	0.00351198	0	-	0	0	0	0	0	0	0	0	0	0	0	0	-		-	-		0.00351198
	Otu02299	Firmicutes(100)	Bacilli(100)	Lactobacillales(100)	Enterococcaceae(100)	unclassified(100)	0	0	0	0	1	0	0	0	0	0	0.00351198	0	-	0	0	0	0	0	0	0	0	0	0	0	0	-		-	-		0.00351198
	Otu02388	Firmicutes(100)	Negativicutes(100)	Selenomonadales(100)	Veillonellaceae(100)	Veillonella(100)	0	0	0	0	1	0	0	0	0	0	0.00351198	0	-	0	0	0	0	0	0	0	0	0	0	0	0	-		-	-		0.00351198
	Otu02399	Firmicutes(100)	Negativicutes(100)	Selenomonadales(100)	Veillonellaceae(100)	Veillonella(100)	0	0	0	0	1	0	0	0	0	0	0.00351198	0	-	0	0	0	0	0	0	0	0	0	0	0	0	-		-	-		0.00351198
	Otu02428	Firmicutes(100)	Negativicutes(100)	Selenomonadales(100)	Veillonellaceae(100)	Veillonella(100)	0	0	0	0	1	0	0	0	0	0	0.00351198	0	-	0	0	0	0	0	0	0	0	0	0	0	0	-		-	-		0.00351198
	Otu02437	Firmicutes(100)	Negativicutes(100)	Selenomonadales(100)	Veillonellaceae(100)	unclassified(100)	0	0	0	0	1	0	0	0	0	0	0.00351198	0	-	0	0	0	0	0	0	0	0	0	0	0	0	-		-	-		0.00351198
	Otu02458	Firmicutes(100)	Negativicutes(100)	Selenomonadales(100)	Veillonellaceae(100)	Veillonella(100)	0	0	0	0	1	0	0	0	0	0	0.00351198	0	-	0	0	0	0	0	0	0	0	0	0	0	0	-		-	-		0.00351198
	Otu02460	Firmicutes(100)	Negativicutes(100)	Selenomonadales(100)	Veillonellaceae(100)	Veillonella(100)	0	0	0	0	1	0	0	0	0	0	0.00351198	0	-	0	0	0	0	0	0	0	0	0	0	0	0	-		-	-		0.00351198
	Otu02463	Firmicutes(100)	Negativicutes(100)	Selenomonadales(100)	Veillonellaceae(100)	Veillonella(100)	0	0	0	0	1	0	0	0	0	0	0.00351198	0	-	0	0	0	0	0	0	0	0	0	0	0	0	-		-	-		0.00351198
	Otu02468	Firmicutes(100)	Negativicutes(100)	Selenomonadales(100)	Veillonellaceae(100)	Veillonella(100)	0	0	0	0	1	0	0	0	0	0	0.00351198	0	-	0	0	0	0	0	0	0	0	0	0	0	0	-		-	-		0.00351198
	Otu02477	Firmicutes(100)	Negativicutes(100)	Selenomonadales(100)	Veillonellaceae(100)	Veillonella(100)	0	0	0	0	1	0	0	0	0	0	0.00351198	0	-	0	0	0	0	0	0	0	0	0	0	0	0	-		-	-		0.00351198
	Otu02485	Firmicutes(100)	Negativicutes(100)	Selenomonadales(100)	Veillonellaceae(100)	Veillonella(100)	0	0	0	0	1	0	0	0	0	0	0.00351198	0	-	0	0	0	0	0	0	0	0	0	0	0	0	-		-	-		0.00351198
	Otu02502	Firmicutes(100)	Negativicutes(100)	Selenomonadales(100)	Veillonellaceae(100)	Veillonella(100)	0	0	0	0	1	0	0	0	0	0	0.00351198	0	-	0	0	0	0	0	0	0	0	0	0	0	0	-		-	-		0.00351198
	Otu02504	Firmicutes(100)	Negativicutes(100)	Selenomonadales(100)	Veillonellaceae(100)	Veillonella(100)	0	0	0	0	1	0	0	0	0	0	0.00351198	0	-	0	0	0	0	0	0	0	0	0	0	0	0	-		-	-		0.00351198
	Otu02532	Firmicutes(100)	Negativicutes(100)	Selenomonadales(100)	Veillonellaceae(100)	Veillonella(100)	0	0	0	0	1	0	0	0	0	0	0.00351198	0	-	0	0	0	0	0	0	0	0	0	0	0	0	-		-	-		0.00351198
	Otu02620	Firmicutes(100)	Negativicutes(100)	Selenomonadales(100)	Veillonellaceae(100)	Veillonella(100)	0	0	0	0	1	0	0	0	0	0	0.00351198	0	-	0	0	0	0	0	0	0	0	0	0	0	0	-		-	-		0.00351198
	Otu02624	Firmicutes(100)	Negativicutes(100)	Selenomonadales(100)	Veillonellaceae(100)	unclassified(100)	0	0	0	0	1	0	0	0	0	0	0.00351198	0	-	0	0	0	0	0	0	0	0	0	0	0	0	-		-	-		0.00351198
	Otu02626	Firmicutes(100)	Negativicutes(100)	Selenomonadales(100)	Veillonellaceae(100)	Veillonella(100)	0	0	0	0	1	0	0	0	0	0	0.00351198	0	-	0	0	0	0	0	0	0	0	0	0	0	0	-		-	-		0.00351198
	Otu02632	Firmicutes(100)	Negativicutes(100)	Selenomonadales(100)	Veillonellaceae(100)	Veillonella(100)	0	0	0	0	1	0	0	0	0	0	0.00351198	0	-	0	0	0	0	0	0	0	0	0	0	0	0	-		-	-		0.00351198
	Otu02648	Firmicutes(100)	Negativicutes(100)	Selenomonadales(100)	Veillonellaceae(100)	Veillonella(100)	0	0	0	0	1	0	0	0	0	0	0.00351198	0	-	0	0	0	0	0	0	0	0	0	0	0	0	-		-	-		0.00351198
	Otu02651	Firmicutes(100)	Negativicutes(100)	Selenomonadales(100)	Veillonellaceae(100)	Veillonella(100)	0	0	0	0	1	0	0	0	0	0	0.00351198	0	-	0	0	0	0	0	0	0	0	0	0	0	0	-		-	-		0.00351198
	Otu02654	Firmicutes(100)	Negativicutes(100)	Selenomonadales(100)	Veillonellaceae(100)	Veillonella(100)	0	0	0	0	1	0	0	0	0	0	0.00351198	0	-	0	0	0	0	0	0	0	0	0	0	0	0	-		-	-		0.00351198
	Otu00363	Bacteroidetes(100)	Bacteroidia(100)	Bacteroidales(100)	Porphyromonadaceae(100)	unclassified(100)	0	0	0	0	0	1	0	0	0	0	0	0.00326488	-	0	1	0	0	0	0	0	0.00272569	0	0	0	0	-		-	-		0.00599057
	Otu00625	Firmicutes(100)	Clostridia(100)	Clostridiales(100)	Ruminococcaceae(100)	unclassified(100)	0	0	0	0	0	1	0	0	0	0	0	0.00326488	-	0	1	0	0	0	0	0	0.00272569	0	0	0	0	-		-	-		0.00599057
	Otu00039	Actinobacteria(100)	Actinobacteria(100)	Actinomycetales(100)	Propionibacteriaceae(100)	Friedmanniella(100)	0	0	0	0	0	1	0	0	0	0	0	0.00326488	-	0	0	0	0	0	0	0	0	0	0	0	0	-		-	-		0.00326488
	Otu00083	Proteobacteria(100)	Alphaproteobacteria(100)	Rhizobiales(100)	Beijerinckiaceae(97)	unclassified(97)	0	0	0	0	0	1	0	0	0	0	0	0.00326488	-	0	0	0	0	0	0	0	0	0	0	0	0	-		-	-		0.00326488
	Otu00119	Bacteroidetes(100)	Cytophagia(100)	Cytophagales(100)	Cytophagaceae(100)	Hymenobacter(100)	0	0	0	0	0	1	0	0	0	0	0	0.00326488	-	0	0	0	0	0	0	0	0	0	0	0	0	-		-	-		0.00326488
	Otu00223	Firmicutes(100)	Bacilli(100)	Bacillales(100)	Paenibacillaceae_1(100)	Paenibacillus(100)	0	0	0	0	0	1	0	0	0	0	0	0.00326488	-	0	0	0	0	0	0	0	0	0	0	0	0	-		-	-		0.00326488
	Otu00232	Proteobacteria(100)	Gammaproteobacteria(100)	Enterobacteriales(100)	Enterobacteriaceae(100)	unclassified(100)	0	0	0	0	0	1	0	0	0	0	0	0.00326488	-	0	0	0	0	0	0	0	0	0	0	0	0	-		-	-		0.00326488
	Otu00267	Firmicutes(100)	Clostridia(100)	Clostridiales(100)	Clostridiaceae_1(100)	unclassified(80)	0	0	0	0	0	1	0	0	0	0	0	0.00326488	-	0	0	0	0	0	0	0	0	0	0	0	0	-		-	-		0.00326488
	Otu00272	Firmicutes(100)	Bacilli(100)	Lactobacillales(100)	Enterococcaceae(100)	Enterococcus(75)	0	0	0	0	0	1	0	0	0	0	0	0.00326488	-	0	0	0	0	0	0	0	0	0	0	0	0	-		-	-		0.00326488
	Otu00276	Bacteroidetes(100)	Bacteroidia(100)	Bacteroidales(100)	Bacteroidaceae(100)	Bacteroides(100)	0	0	0	0	0	1	0	0	0	0	0	0.00326488	-	0	0	0	0	0	0	0	0	0	0	0	0	-		-	-		0.00326488
	Otu00277	Bacteroidetes(100)	Bacteroidia(100)	Bacteroidales(100)	Bacteroidaceae(100)	Bacteroides(100)	0	0	0	0	0	1	0	0	0	0	0	0.00326488	-	0	0	0	0	0	0	0	0	0	0	0	0	-		-	-		0.00326488
	Otu00304	Bacteroidetes(100)	Bacteroidia(100)	Bacteroidales(100)	Bacteroidaceae(100)	Bacteroides(100)	0	0	0	0	0	1	0	0	0	0	0	0.00326488	-	0	0	0	0	0	0	0	0	0	0	0	0	-		-	-		0.00326488
	Otu00308	Proteobacteria(100)	Gammaproteobacteria(100)	Enterobacteriales(100)	Enterobacteriaceae(100)	unclassified(100)	0	0	0	0	0	1	0	0	0	0	0	0.00326488	-	0	0	0	0	0	0	0	0	0	0	0	0	-		-	-		0.00326488
	Otu00316	Firmicutes(100)	Negativicutes(100)	Selenomonadales(100)	Veillonellaceae(100)	unclassified(100)	0	0	0	0	0	1	0	0	0	0	0	0.00326488	-	0	0	0	0	0	0	0	0	0	0	0	0	-		-	-		0.00326488
	Otu00329	unclassified(100)	unclassified(100)	unclassified(100)	unclassified(100)	unclassified(100)	0	0	0	0	0	1	0	0	0	0	0	0.00326488	-	0	0	0	0	0	0	0	0	0	0	0	0	-		-	-		0.00326488
	Otu00332	Proteobacteria(100)	Gammaproteobacteria(100)	unclassified(100)	unclassified(100)	unclassified(100)	0	0	0	0	0	1	0	0	0	0	0	0.00326488	-	0	0	0	0	0	0	0	0	0	0	0	0	-		-	-		0.00326488
	Otu00349	Firmicutes(100)	Bacilli(100)	Lactobacillales(100)	Enterococcaceae(100)	Enterococcus(100)	0	0	0	0	0	1	0	0	0	0	0	0.00326488	-	0	0	0	0	0	0	0	0	0	0	0	0	-		-	-		0.00326488
	Otu00405	Bacteroidetes(100)	Bacteroidia(100)	Bacteroidales(100)	Porphyromonadaceae(100)	Parabacteroides(100)	0	0	0	0	0	1	0	0	0	0	0	0.00326488	-	0	0	0	0	0	0	0	0	0	0	0	0	-		-	-		0.00326488
	Otu00466	Firmicutes(100)	Negativicutes(100)	Selenomonadales(100)	Veillonellaceae(100)	Veillonella(100)	0	0	0	0	0	1	0	0	0	0	0	0.00326488	-	0	0	0	0	0	0	0	0	0	0	0	0	-		-	-		0.00326488
	Otu00470	Proteobacteria(100)	Gammaproteobacteria(100)	Pasteurellales(100)	Pasteurellaceae(100)	unclassified(100)	0	0	0	0	0	1	0	0	0	0	0	0.00326488	-	0	0	0	0	0	0	0	0	0	0	0	0	-		-	-		0.00326488
	Otu00481	Firmicutes(100)	Negativicutes(100)	Selenomonadales(100)	Veillonellaceae(100)	Veillonella(100)	0	0	0	0	0	1	0	0	0	0	0	0.00326488	-	0	0	0	0	0	0	0	0	0	0	0	0	-		-	-		0.00326488
	Otu00484	Proteobacteria(100)	Gammaproteobacteria(100)	Enterobacteriales(100)	Enterobacteriaceae(100)	Escherichia/Shigella(100)	0	0	0	0	0	1	0	0	0	0	0	0.00326488	-	0	0	0	0	0	0	0	0	0	0	0	0	-		-	-		0.00326488
	Otu00506	Firmicutes(100)	Clostridia(100)	Clostridiales(100)	Lachnospiraceae(100)	Clostridium_XlVa(100)	0	0	0	0	0	1	0	0	0	0	0	0.00326488	-	0	0	0	0	0	0	0	0	0	0	0	0	-		-	-		0.00326488
	Otu00510	Firmicutes(100)	Clostridia(100)	Clostridiales(100)	Lachnospiraceae(100)	unclassified(100)	0	0	0	0	0	1	0	0	0	0	0	0.00326488	-	0	0	0	0	0	0	0	0	0	0	0	0	-		-	-		0.00326488
	Otu00514	Firmicutes(100)	Clostridia(100)	Clostridiales(100)	Clostridiaceae_1(100)	Clostridium_sensu_stricto(100)	0	0	0	0	0	1	0	0	0	0	0	0.00326488	-	0	0	0	0	0	0	0	0	0	0	0	0	-		-	-		0.00326488
	Otu00516	Firmicutes(100)	Clostridia(100)	Clostridiales(100)	unclassified(100)	unclassified(100)	0	0	0	0	0	1	0	0	0	0	0	0.00326488	-	0	0	0	0	0	0	0	0	0	0	0	0	-		-	-		0.00326488
	Otu00529	Bacteroidetes(100)	Bacteroidia(100)	Bacteroidales(100)	unclassified(100)	unclassified(100)	0	0	0	0	0	1	0	0	0	0	0	0.00326488	-	0	0	0	0	0	0	0	0	0	0	0	0	-		-	-		0.00326488
	Otu00533	Firmicutes(100)	unclassified(100)	unclassified(100)	unclassified(100)	unclassified(100)	0	0	0	0	0	1	0	0	0	0	0	0.00326488	-	0	0	0	0	0	0	0	0	0	0	0	0	-		-	-		0.00326488
	Otu00544	Proteobacteria(100)	Gammaproteobacteria(100)	Enterobacteriales(100)	Enterobacteriaceae(100)	unclassified(100)	0	0	0	0	0	1	0	0	0	0	0	0.00326488	-	0	0	0	0	0	0	0	0	0	0	0	0	-		-	-		0.00326488
	Otu00549	Bacteroidetes(100)	Bacteroidia(100)	Bacteroidales(100)	Bacteroidaceae(100)	Bacteroides(100)	0	0	0	0	0	1	0	0	0	0	0	0.00326488	-	0	0	0	0	0	0	0	0	0	0	0	0	-		-	-		0.00326488
	Otu00556	Bacteroidetes(100)	Bacteroidia(100)	Bacteroidales(100)	unclassified(100)	unclassified(100)	0	0	0	0	0	1	0	0	0	0	0	0.00326488	-	0	0	0	0	0	0	0	0	0	0	0	0	-		-	-		0.00326488
	Otu00562	Bacteroidetes(100)	Bacteroidia(100)	Bacteroidales(100)	Porphyromonadaceae(100)	Parabacteroides(100)	0	0	0	0	0	1	0	0	0	0	0	0.00326488	-	0	0	0	0	0	0	0	0	0	0	0	0	-		-	-		0.00326488
	Otu00580	Actinobacteria(100)	Actinobacteria(100)	Actinomycetales(100)	Intrasporangiaceae(100)	unclassified(100)	0	0	0	0	0	1	0	0	0	0	0	0.00326488	-	0	0	0	0	0	0	0	0	0	0	0	0	-		-	-		0.00326488
	Otu00595	unclassified(100)	unclassified(100)	unclassified(100)	unclassified(100)	unclassified(100)	0	0	0	0	0	1	0	0	0	0	0	0.00326488	-	0	0	0	0	0	0	0	0	0	0	0	0	-		-	-		0.00326488
	Otu00602	Proteobacteria(100)	Gammaproteobacteria(100)	Aeromonadales(100)	Aeromonadaceae(100)	Aeromonas(100)	0	0	0	0	0	1	0	0	0	0	0	0.00326488	-	0	0	0	0	0	0	0	0	0	0	0	0	-		-	-		0.00326488
	Otu00607	Firmicutes(100)	Bacilli(100)	Lactobacillales(100)	Enterococcaceae(100)	Enterococcus(100)	0	0	0	0	0	1	0	0	0	0	0	0.00326488	-	0	0	0	0	0	0	0	0	0	0	0	0	-		-	-		0.00326488
	Otu00665	Firmicutes(100)	Clostridia(100)	Clostridiales(100)	Clostridiaceae_1(100)	unclassified(100)	0	0	0	0	0	1	0	0	0	0	0	0.00326488	-	0	0	0	0	0	0	0	0	0	0	0	0	-		-	-		0.00326488
	Otu00688	Bacteroidetes(100)	Bacteroidia(100)	Bacteroidales(100)	Bacteroidaceae(100)	Bacteroides(100)	0	0	0	0	0	1	0	0	0	0	0	0.00326488	-	0	0	0	0	0	0	0	0	0	0	0	0	-		-	-		0.00326488
	Otu00700	Bacteroidetes(100)	Bacteroidia(100)	Bacteroidales(100)	unclassified(100)	unclassified(100)	0	0	0	0	0	1	0	0	0	0	0	0.00326488	-	0	0	0	0	0	0	0	0	0	0	0	0	-		-	-		0.00326488
	Otu00709	Firmicutes(100)	Clostridia(100)	Clostridiales(100)	Lachnospiraceae(100)	unclassified(100)	0	0	0	0	0	1	0	0	0	0	0	0.00326488	-	0	0	0	0	0	0	0	0	0	0	0	0	-		-	-		0.00326488
	Otu00711	Firmicutes(100)	Clostridia(100)	Clostridiales(100)	Lachnospiraceae(100)	unclassified(100)	0	0	0	0	0	1	0	0	0	0	0	0.00326488	-	0	0	0	0	0	0	0	0	0	0	0	0	-		-	-		0.00326488
	Otu00713	Firmicutes(100)	Clostridia(100)	Clostridiales(100)	Lachnospiraceae(100)	Cellulosilyticum(100)	0	0	0	0	0	1	0	0	0	0	0	0.00326488	-	0	0	0	0	0	0	0	0	0	0	0	0	-		-	-		0.00326488
	Otu00714	Firmicutes(100)	Clostridia(100)	Clostridiales(100)	Lachnospiraceae(100)	Clostridium_XlVb(100)	0	0	0	0	0	1	0	0	0	0	0	0.00326488	-	0	0	0	0	0	0	0	0	0	0	0	0	-		-	-		0.00326488
	Otu00715	Firmicutes(100)	Clostridia(100)	Clostridiales(100)	Ruminococcaceae(100)	unclassified(100)	0	0	0	0	0	1	0	0	0	0	0	0.00326488	-	0	0	0	0	0	0	0	0	0	0	0	0	-		-	-		0.00326488
	Otu00717	Firmicutes(100)	Clostridia(100)	Clostridiales(100)	Lachnospiraceae(100)	unclassified(100)	0	0	0	0	0	1	0	0	0	0	0	0.00326488	-	0	0	0	0	0	0	0	0	0	0	0	0	-		-	-		0.00326488
	Otu00719	Firmicutes(100)	Clostridia(100)	Clostridiales(100)	Clostridiaceae_1(100)	unclassified(100)	0	0	0	0	0	1	0	0	0	0	0	0.00326488	-	0	0	0	0	0	0	0	0	0	0	0	0	-		-	-		0.00326488
	Otu00750	Firmicutes(100)	Clostridia(100)	Clostridiales(100)	unclassified(100)	unclassified(100)	0	0	0	0	0	1	0	0	0	0	0	0.00326488	-	0	0	0	0	0	0	0	0	0	0	0	0	-		-	-		0.00326488
	Otu00751	Firmicutes(100)	Clostridia(100)	Clostridiales(100)	Lachnospiraceae(100)	unclassified(100)	0	0	0	0	0	1	0	0	0	0	0	0.00326488	-	0	0	0	0	0	0	0	0	0	0	0	0	-		-	-		0.00326488
	Otu00773	Firmicutes(100)	Clostridia(100)	Clostridiales(100)	Clostridiaceae_1(100)	Anaerosporobacter(100)	0	0	0	0	0	1	0	0	0	0	0	0.00326488	-	0	0	0	0	0	0	0	0	0	0	0	0	-		-	-		0.00326488
	Otu00775	Firmicutes(100)	Clostridia(100)	Clostridiales(100)	unclassified(100)	unclassified(100)	0	0	0	0	0	1	0	0	0	0	0	0.00326488	-	0	0	0	0	0	0	0	0	0	0	0	0	-		-	-		0.00326488
	Otu00777	Firmicutes(100)	Clostridia(100)	Clostridiales(100)	unclassified(100)	unclassified(100)	0	0	0	0	0	1	0	0	0	0	0	0.00326488	-	0	0	0	0	0	0	0	0	0	0	0	0	-		-	-		0.00326488
	Otu00780	Firmicutes(100)	Clostridia(100)	Clostridiales(100)	unclassified(100)	unclassified(100)	0	0	0	0	0	1	0	0	0	0	0	0.00326488	-	0	0	0	0	0	0	0	0	0	0	0	0	-		-	-		0.00326488
	Otu00783	Firmicutes(100)	unclassified(100)	unclassified(100)	unclassified(100)	unclassified(100)	0	0	0	0	0	1	0	0	0	0	0	0.00326488	-	0	0	0	0	0	0	0	0	0	0	0	0	-		-	-		0.00326488
	Otu00858	Firmicutes(100)	Clostridia(100)	Clostridiales(100)	Clostridiales_Incertae_Sedis_XIII(100)	Anaerovorax(100)	0	0	0	0	0	1	0	0	0	0	0	0.00326488	-	0	0	0	0	0	0	0	0	0	0	0	0	-		-	-		0.00326488
	Otu00860	Firmicutes(100)	Clostridia(100)	Clostridiales(100)	Clostridiaceae_1(100)	unclassified(100)	0	0	0	0	0	1	0	0	0	0	0	0.00326488	-	0	0	0	0	0	0	0	0	0	0	0	0	-		-	-		0.00326488
	Otu00875	Firmicutes(100)	Clostridia(100)	Clostridiales(100)	Clostridiaceae_1(100)	unclassified(100)	0	0	0	0	0	1	0	0	0	0	0	0.00326488	-	0	0	0	0	0	0	0	0	0	0	0	0	-		-	-		0.00326488
	Otu00886	Firmicutes(100)	Clostridia(100)	Clostridiales(100)	Lachnospiraceae(100)	Cellulosilyticum(100)	0	0	0	0	0	1	0	0	0	0	0	0.00326488	-	0	0	0	0	0	0	0	0	0	0	0	0	-		-	-		0.00326488
	Otu00896	Firmicutes(100)	Clostridia(100)	Clostridiales(100)	Lachnospiraceae(100)	unclassified(100)	0	0	0	0	0	1	0	0	0	0	0	0.00326488	-	0	0	0	0	0	0	0	0	0	0	0	0	-		-	-		0.00326488
	Otu00899	Firmicutes(100)	Clostridia(100)	Clostridiales(100)	Peptostreptococcaceae(100)	unclassified(100)	0	0	0	0	0	1	0	0	0	0	0	0.00326488	-	0	0	0	0	0	0	0	0	0	0	0	0	-		-	-		0.00326488
	Otu00900	Firmicutes(100)	Clostridia(100)	Clostridiales(100)	unclassified(100)	unclassified(100)	0	0	0	0	0	1	0	0	0	0	0	0.00326488	-	0	0	0	0	0	0	0	0	0	0	0	0	-		-	-		0.00326488
	Otu00907	Firmicutes(100)	Clostridia(100)	Clostridiales(100)	Clostridiaceae_1(100)	unclassified(100)	0	0	0	0	0	1	0	0	0	0	0	0.00326488	-	0	0	0	0	0	0	0	0	0	0	0	0	-		-	-		0.00326488
	Otu00910	Firmicutes(100)	Clostridia(100)	Clostridiales(100)	Ruminococcaceae(100)	Butyricicoccus(100)	0	0	0	0	0	1	0	0	0	0	0	0.00326488	-	0	0	0	0	0	0	0	0	0	0	0	0	-		-	-		0.00326488
	Otu00958	unclassified(100)	unclassified(100)	unclassified(100)	unclassified(100)	unclassified(100)	0	0	0	0	0	1	0	0	0	0	0	0.00326488	-	0	0	0	0	0	0	0	0	0	0	0	0	-		-	-		0.00326488
	Otu00959	unclassified(100)	unclassified(100)	unclassified(100)	unclassified(100)	unclassified(100)	0	0	0	0	0	1	0	0	0	0	0	0.00326488	-	0	0	0	0	0	0	0	0	0	0	0	0	-		-	-		0.00326488
	Otu00960	unclassified(100)	unclassified(100)	unclassified(100)	unclassified(100)	unclassified(100)	0	0	0	0	0	1	0	0	0	0	0	0.00326488	-	0	0	0	0	0	0	0	0	0	0	0	0	-		-	-		0.00326488
	Otu00961	unclassified(100)	unclassified(100)	unclassified(100)	unclassified(100)	unclassified(100)	0	0	0	0	0	1	0	0	0	0	0	0.00326488	-	0	0	0	0	0	0	0	0	0	0	0	0	-		-	-		0.00326488
	Otu00964	unclassified(100)	unclassified(100)	unclassified(100)	unclassified(100)	unclassified(100)	0	0	0	0	0	1	0	0	0	0	0	0.00326488	-	0	0	0	0	0	0	0	0	0	0	0	0	-		-	-		0.00326488
	Otu00977	Bacteroidetes(100)	unclassified(100)	unclassified(100)	unclassified(100)	unclassified(100)	0	0	0	0	0	1	0	0	0	0	0	0.00326488	-	0	0	0	0	0	0	0	0	0	0	0	0	-		-	-		0.00326488
	Otu00986	Proteobacteria(100)	Gammaproteobacteria(100)	Oceanospirillales(100)	Halomonadaceae(100)	unclassified(100)	0	0	0	0	0	1	0	0	0	0	0	0.00326488	-	0	0	0	0	0	0	0	0	0	0	0	0	-		-	-		0.00326488
	Otu00987	Proteobacteria(100)	Gammaproteobacteria(100)	Oceanospirillales(100)	Oceanospirillaceae(100)	Thalassolituus(100)	0	0	0	0	0	1	0	0	0	0	0	0.00326488	-	0	0	0	0	0	0	0	0	0	0	0	0	-		-	-		0.00326488
	Otu01000	unclassified(100)	unclassified(100)	unclassified(100)	unclassified(100)	unclassified(100)	0	0	0	0	0	1	0	0	0	0	0	0.00326488	-	0	0	0	0	0	0	0	0	0	0	0	0	-		-	-		0.00326488
	Otu01001	unclassified(100)	unclassified(100)	unclassified(100)	unclassified(100)	unclassified(100)	0	0	0	0	0	1	0	0	0	0	0	0.00326488	-	0	0	0	0	0	0	0	0	0	0	0	0	-		-	-		0.00326488
	Otu01002	unclassified(100)	unclassified(100)	unclassified(100)	unclassified(100)	unclassified(100)	0	0	0	0	0	1	0	0	0	0	0	0.00326488	-	0	0	0	0	0	0	0	0	0	0	0	0	-		-	-		0.00326488
	Otu01003	unclassified(100)	unclassified(100)	unclassified(100)	unclassified(100)	unclassified(100)	0	0	0	0	0	1	0	0	0	0	0	0.00326488	-	0	0	0	0	0	0	0	0	0	0	0	0	-		-	-		0.00326488
	Otu01004	unclassified(100)	unclassified(100)	unclassified(100)	unclassified(100)	unclassified(100)	0	0	0	0	0	1	0	0	0	0	0	0.00326488	-	0	0	0	0	0	0	0	0	0	0	0	0	-		-	-		0.00326488
	Otu01005	unclassified(100)	unclassified(100)	unclassified(100)	unclassified(100)	unclassified(100)	0	0	0	0	0	1	0	0	0	0	0	0.00326488	-	0	0	0	0	0	0	0	0	0	0	0	0	-		-	-		0.00326488
	Otu01007	unclassified(100)	unclassified(100)	unclassified(100)	unclassified(100)	unclassified(100)	0	0	0	0	0	1	0	0	0	0	0	0.00326488	-	0	0	0	0	0	0	0	0	0	0	0	0	-		-	-		0.00326488
	Otu01027	unclassified(100)	unclassified(100)	unclassified(100)	unclassified(100)	unclassified(100)	0	0	0	0	0	1	0	0	0	0	0	0.00326488	-	0	0	0	0	0	0	0	0	0	0	0	0	-		-	-		0.00326488
	Otu01171	Proteobacteria(100)	Betaproteobacteria(100)	Burkholderiales(100)	unclassified(100)	unclassified(100)	0	0	0	0	0	1	0	0	0	0	0	0.00326488	-	0	0	0	0	0	0	0	0	0	0	0	0	-		-	-		0.00326488
	Otu01192	Proteobacteria(100)	Deltaproteobacteria(100)	Desulfovibrionales(100)	Desulfovibrionaceae(100)	Bilophila(100)	0	0	0	0	0	1	0	0	0	0	0	0.00326488	-	0	0	0	0	0	0	0	0	0	0	0	0	-		-	-		0.00326488
	Otu01209	Bacteroidetes(100)	Bacteroidia(100)	Bacteroidales(100)	Bacteroidaceae(100)	Bacteroides(100)	0	0	0	0	0	1	0	0	0	0	0	0.00326488	-	0	0	0	0	0	0	0	0	0	0	0	0	-		-	-		0.00326488
	Otu01224	Bacteroidetes(100)	Bacteroidia(100)	Bacteroidales(100)	Porphyromonadaceae(100)	Parabacteroides(100)	0	0	0	0	0	1	0	0	0	0	0	0.00326488	-	0	0	0	0	0	0	0	0	0	0	0	0	-		-	-		0.00326488
	Otu01263	Bacteroidetes(100)	Bacteroidia(100)	Bacteroidales(100)	Bacteroidaceae(100)	Bacteroides(100)	0	0	0	0	0	1	0	0	0	0	0	0.00326488	-	0	0	0	0	0	0	0	0	0	0	0	0	-		-	-		0.00326488
	Otu01274	Bacteroidetes(100)	Bacteroidia(100)	Bacteroidales(100)	Porphyromonadaceae(100)	Parabacteroides(100)	0	0	0	0	0	1	0	0	0	0	0	0.00326488	-	0	0	0	0	0	0	0	0	0	0	0	0	-		-	-		0.00326488
	Otu01296	Bacteroidetes(100)	Bacteroidia(100)	Bacteroidales(100)	Bacteroidaceae(100)	Bacteroides(100)	0	0	0	0	0	1	0	0	0	0	0	0.00326488	-	0	0	0	0	0	0	0	0	0	0	0	0	-		-	-		0.00326488
	Otu01306	Bacteroidetes(100)	Bacteroidia(100)	Bacteroidales(100)	Bacteroidaceae(100)	Bacteroides(100)	0	0	0	0	0	1	0	0	0	0	0	0.00326488	-	0	0	0	0	0	0	0	0	0	0	0	0	-		-	-		0.00326488
	Otu01313	Bacteroidetes(100)	Bacteroidia(100)	Bacteroidales(100)	Porphyromonadaceae(100)	Parabacteroides(100)	0	0	0	0	0	1	0	0	0	0	0	0.00326488	-	0	0	0	0	0	0	0	0	0	0	0	0	-		-	-		0.00326488
	Otu01330	Actinobacteria(100)	Actinobacteria(100)	Actinomycetales(100)	Microbacteriaceae(100)	unclassified(100)	0	0	0	0	0	1	0	0	0	0	0	0.00326488	-	0	0	0	0	0	0	0	0	0	0	0	0	-		-	-		0.00326488
	Otu01336	Actinobacteria(100)	Actinobacteria(100)	Actinomycetales(100)	Microbacteriaceae(100)	Agrococcus(100)	0	0	0	0	0	1	0	0	0	0	0	0.00326488	-	0	0	0	0	0	0	0	0	0	0	0	0	-		-	-		0.00326488
	Otu01483	Proteobacteria(100)	Gammaproteobacteria(100)	Enterobacteriales(100)	Enterobacteriaceae(100)	unclassified(100)	0	0	0	0	0	1	0	0	0	0	0	0.00326488	-	0	0	0	0	0	0	0	0	0	0	0	0	-		-	-		0.00326488
	Otu01493	Proteobacteria(100)	Gammaproteobacteria(100)	Enterobacteriales(100)	Enterobacteriaceae(100)	Escherichia/Shigella(100)	0	0	0	0	0	1	0	0	0	0	0	0.00326488	-	0	0	0	0	0	0	0	0	0	0	0	0	-		-	-		0.00326488
	Otu01504	Proteobacteria(100)	Gammaproteobacteria(100)	Enterobacteriales(100)	Enterobacteriaceae(100)	unclassified(100)	0	0	0	0	0	1	0	0	0	0	0	0.00326488	-	0	0	0	0	0	0	0	0	0	0	0	0	-		-	-		0.00326488
	Otu01505	Proteobacteria(100)	Gammaproteobacteria(100)	Enterobacteriales(100)	Enterobacteriaceae(100)	Escherichia/Shigella(100)	0	0	0	0	0	1	0	0	0	0	0	0.00326488	-	0	0	0	0	0	0	0	0	0	0	0	0	-		-	-		0.00326488
	Otu01515	Proteobacteria(100)	Gammaproteobacteria(100)	Enterobacteriales(100)	Enterobacteriaceae(100)	unclassified(100)	0	0	0	0	0	1	0	0	0	0	0	0.00326488	-	0	0	0	0	0	0	0	0	0	0	0	0	-		-	-		0.00326488
	Otu01519	Proteobacteria(100)	Gammaproteobacteria(100)	Enterobacteriales(100)	Enterobacteriaceae(100)	Escherichia/Shigella(100)	0	0	0	0	0	1	0	0	0	0	0	0.00326488	-	0	0	0	0	0	0	0	0	0	0	0	0	-		-	-		0.00326488
	Otu01533	Proteobacteria(100)	Gammaproteobacteria(100)	Enterobacteriales(100)	Enterobacteriaceae(100)	unclassified(100)	0	0	0	0	0	1	0	0	0	0	0	0.00326488	-	0	0	0	0	0	0	0	0	0	0	0	0	-		-	-		0.00326488
	Otu01553	Proteobacteria(100)	Gammaproteobacteria(100)	Enterobacteriales(100)	Enterobacteriaceae(100)	unclassified(100)	0	0	0	0	0	1	0	0	0	0	0	0.00326488	-	0	0	0	0	0	0	0	0	0	0	0	0	-		-	-		0.00326488
	Otu01554	Proteobacteria(100)	Gammaproteobacteria(100)	Enterobacteriales(100)	Enterobacteriaceae(100)	Escherichia/Shigella(100)	0	0	0	0	0	1	0	0	0	0	0	0.00326488	-	0	0	0	0	0	0	0	0	0	0	0	0	-		-	-		0.00326488
	Otu01556	Proteobacteria(100)	Gammaproteobacteria(100)	Enterobacteriales(100)	Enterobacteriaceae(100)	unclassified(100)	0	0	0	0	0	1	0	0	0	0	0	0.00326488	-	0	0	0	0	0	0	0	0	0	0	0	0	-		-	-		0.00326488
	Otu01563	Proteobacteria(100)	Gammaproteobacteria(100)	Enterobacteriales(100)	Enterobacteriaceae(100)	Escherichia/Shigella(100)	0	0	0	0	0	1	0	0	0	0	0	0.00326488	-	0	0	0	0	0	0	0	0	0	0	0	0	-		-	-		0.00326488
	Otu01568	Proteobacteria(100)	Gammaproteobacteria(100)	Enterobacteriales(100)	Enterobacteriaceae(100)	Escherichia/Shigella(100)	0	0	0	0	0	1	0	0	0	0	0	0.00326488	-	0	0	0	0	0	0	0	0	0	0	0	0	-		-	-		0.00326488
	Otu01575	Proteobacteria(100)	Gammaproteobacteria(100)	Enterobacteriales(100)	Enterobacteriaceae(100)	unclassified(100)	0	0	0	0	0	1	0	0	0	0	0	0.00326488	-	0	0	0	0	0	0	0	0	0	0	0	0	-		-	-		0.00326488
	Otu01576	Proteobacteria(100)	Gammaproteobacteria(100)	Enterobacteriales(100)	Enterobacteriaceae(100)	Escherichia/Shigella(100)	0	0	0	0	0	1	0	0	0	0	0	0.00326488	-	0	0	0	0	0	0	0	0	0	0	0	0	-		-	-		0.00326488
	Otu01608	Proteobacteria(100)	Gammaproteobacteria(100)	Enterobacteriales(100)	Enterobacteriaceae(100)	Escherichia/Shigella(100)	0	0	0	0	0	1	0	0	0	0	0	0.00326488	-	0	0	0	0	0	0	0	0	0	0	0	0	-		-	-		0.00326488
	Otu01693	Proteobacteria(100)	Gammaproteobacteria(100)	unclassified(100)	unclassified(100)	unclassified(100)	0	0	0	0	0	1	0	0	0	0	0	0.00326488	-	0	0	0	0	0	0	0	0	0	0	0	0	-		-	-		0.00326488
	Otu01694	Proteobacteria(100)	Gammaproteobacteria(100)	unclassified(100)	unclassified(100)	unclassified(100)	0	0	0	0	0	1	0	0	0	0	0	0.00326488	-	0	0	0	0	0	0	0	0	0	0	0	0	-		-	-		0.00326488
	Otu01695	Proteobacteria(100)	Gammaproteobacteria(100)	unclassified(100)	unclassified(100)	unclassified(100)	0	0	0	0	0	1	0	0	0	0	0	0.00326488	-	0	0	0	0	0	0	0	0	0	0	0	0	-		-	-		0.00326488
	Otu01696	Proteobacteria(100)	Gammaproteobacteria(100)	unclassified(100)	unclassified(100)	unclassified(100)	0	0	0	0	0	1	0	0	0	0	0	0.00326488	-	0	0	0	0	0	0	0	0	0	0	0	0	-		-	-		0.00326488
	Otu01787	Proteobacteria(100)	Gammaproteobacteria(100)	Enterobacteriales(100)	Enterobacteriaceae(100)	unclassified(100)	0	0	0	0	0	1	0	0	0	0	0	0.00326488	-	0	0	0	0	0	0	0	0	0	0	0	0	-		-	-		0.00326488
	Otu01830	Proteobacteria(100)	Gammaproteobacteria(100)	Enterobacteriales(100)	Enterobacteriaceae(100)	Escherichia/Shigella(100)	0	0	0	0	0	1	0	0	0	0	0	0.00326488	-	0	0	0	0	0	0	0	0	0	0	0	0	-		-	-		0.00326488
	Otu01877	Firmicutes(100)	Clostridia(100)	Halanaerobiales(100)	Halanaerobiaceae(100)	Halocella(100)	0	0	0	0	0	1	0	0	0	0	0	0.00326488	-	0	0	0	0	0	0	0	0	0	0	0	0	-		-	-		0.00326488
	Otu01878	Proteobacteria(100)	Alphaproteobacteria(100)	Alphaproteobacteria_incertae_sedis(100)	Rhizomicrobium(100)	unclassified(100)	0	0	0	0	0	1	0	0	0	0	0	0.00326488	-	0	0	0	0	0	0	0	0	0	0	0	0	-		-	-		0.00326488
	Otu01908	Proteobacteria(100)	Gammaproteobacteria(100)	Enterobacteriales(100)	Enterobacteriaceae(100)	unclassified(100)	0	0	0	0	0	1	0	0	0	0	0	0.00326488	-	0	0	0	0	0	0	0	0	0	0	0	0	-		-	-		0.00326488
	Otu01924	Proteobacteria(100)	Gammaproteobacteria(100)	Enterobacteriales(100)	Enterobacteriaceae(100)	Escherichia/Shigella(100)	0	0	0	0	0	1	0	0	0	0	0	0.00326488	-	0	0	0	0	0	0	0	0	0	0	0	0	-		-	-		0.00326488
	Otu01930	Proteobacteria(100)	Gammaproteobacteria(100)	Enterobacteriales(100)	Enterobacteriaceae(100)	unclassified(100)	0	0	0	0	0	1	0	0	0	0	0	0.00326488	-	0	0	0	0	0	0	0	0	0	0	0	0	-		-	-		0.00326488
	Otu01936	Proteobacteria(100)	Gammaproteobacteria(100)	Enterobacteriales(100)	Enterobacteriaceae(100)	Morganella(100)	0	0	0	0	0	1	0	0	0	0	0	0.00326488	-	0	0	0	0	0	0	0	0	0	0	0	0	-		-	-		0.00326488
	Otu01941	Proteobacteria(100)	Gammaproteobacteria(100)	Enterobacteriales(100)	Enterobacteriaceae(100)	unclassified(100)	0	0	0	0	0	1	0	0	0	0	0	0.00326488	-	0	0	0	0	0	0	0	0	0	0	0	0	-		-	-		0.00326488
	Otu01953	Proteobacteria(100)	Gammaproteobacteria(100)	Enterobacteriales(100)	Enterobacteriaceae(100)	Escherichia/Shigella(100)	0	0	0	0	0	1	0	0	0	0	0	0.00326488	-	0	0	0	0	0	0	0	0	0	0	0	0	-		-	-		0.00326488
	Otu01958	Proteobacteria(100)	Gammaproteobacteria(100)	Enterobacteriales(100)	Enterobacteriaceae(100)	unclassified(100)	0	0	0	0	0	1	0	0	0	0	0	0.00326488	-	0	0	0	0	0	0	0	0	0	0	0	0	-		-	-		0.00326488
	Otu01983	Proteobacteria(100)	Gammaproteobacteria(100)	Enterobacteriales(100)	Enterobacteriaceae(100)	unclassified(100)	0	0	0	0	0	1	0	0	0	0	0	0.00326488	-	0	0	0	0	0	0	0	0	0	0	0	0	-		-	-		0.00326488
	Otu02011	Proteobacteria(100)	Gammaproteobacteria(100)	Enterobacteriales(100)	Enterobacteriaceae(100)	Escherichia/Shigella(100)	0	0	0	0	0	1	0	0	0	0	0	0.00326488	-	0	0	0	0	0	0	0	0	0	0	0	0	-		-	-		0.00326488
	Otu02025	Proteobacteria(100)	Gammaproteobacteria(100)	Enterobacteriales(100)	Enterobacteriaceae(100)	Escherichia/Shigella(100)	0	0	0	0	0	1	0	0	0	0	0	0.00326488	-	0	0	0	0	0	0	0	0	0	0	0	0	-		-	-		0.00326488
	Otu02046	Proteobacteria(100)	Gammaproteobacteria(100)	Enterobacteriales(100)	Enterobacteriaceae(100)	Escherichia/Shigella(100)	0	0	0	0	0	1	0	0	0	0	0	0.00326488	-	0	0	0	0	0	0	0	0	0	0	0	0	-		-	-		0.00326488
	Otu02052	Proteobacteria(100)	Gammaproteobacteria(100)	Enterobacteriales(100)	Enterobacteriaceae(100)	unclassified(100)	0	0	0	0	0	1	0	0	0	0	0	0.00326488	-	0	0	0	0	0	0	0	0	0	0	0	0	-		-	-		0.00326488
	Otu02065	Proteobacteria(100)	Gammaproteobacteria(100)	Enterobacteriales(100)	Enterobacteriaceae(100)	unclassified(100)	0	0	0	0	0	1	0	0	0	0	0	0.00326488	-	0	0	0	0	0	0	0	0	0	0	0	0	-		-	-		0.00326488
	Otu02295	Firmicutes(100)	Bacilli(100)	Lactobacillales(100)	Streptococcaceae(100)	Streptococcus(100)	0	0	0	0	0	1	0	0	0	0	0	0.00326488	-	0	0	0	0	0	0	0	0	0	0	0	0	-		-	-		0.00326488
	Otu02296	Firmicutes(100)	Bacilli(100)	Lactobacillales(100)	Leuconostocaceae(100)	Leuconostoc(100)	0	0	0	0	0	1	0	0	0	0	0	0.00326488	-	0	0	0	0	0	0	0	0	0	0	0	0	-		-	-		0.00326488
	Otu02342	Firmicutes(100)	Bacilli(100)	Lactobacillales(100)	unclassified(100)	unclassified(100)	0	0	0	0	0	1	0	0	0	0	0	0.00326488	-	0	0	0	0	0	0	0	0	0	0	0	0	-		-	-		0.00326488
	Otu02389	Firmicutes(100)	Negativicutes(100)	Selenomonadales(100)	Veillonellaceae(100)	Veillonella(100)	0	0	0	0	0	1	0	0	0	0	0	0.00326488	-	0	0	0	0	0	0	0	0	0	0	0	0	-		-	-		0.00326488
	Otu02391	Firmicutes(100)	Negativicutes(100)	Selenomonadales(100)	Veillonellaceae(100)	Veillonella(100)	0	0	0	0	0	1	0	0	0	0	0	0.00326488	-	0	0	0	0	0	0	0	0	0	0	0	0	-		-	-		0.00326488
	Otu02393	Firmicutes(100)	Negativicutes(100)	Selenomonadales(100)	Veillonellaceae(100)	Veillonella(100)	0	0	0	0	0	1	0	0	0	0	0	0.00326488	-	0	0	0	0	0	0	0	0	0	0	0	0	-		-	-		0.00326488
	Otu02396	Firmicutes(100)	Negativicutes(100)	Selenomonadales(100)	Veillonellaceae(100)	Veillonella(100)	0	0	0	0	0	1	0	0	0	0	0	0.00326488	-	0	0	0	0	0	0	0	0	0	0	0	0	-		-	-		0.00326488
	Otu02400	Firmicutes(100)	Negativicutes(100)	Selenomonadales(100)	Veillonellaceae(100)	Veillonella(100)	0	0	0	0	0	1	0	0	0	0	0	0.00326488	-	0	0	0	0	0	0	0	0	0	0	0	0	-		-	-		0.00326488
	Otu02401	Firmicutes(100)	Negativicutes(100)	Selenomonadales(100)	Veillonellaceae(100)	Veillonella(100)	0	0	0	0	0	1	0	0	0	0	0	0.00326488	-	0	0	0	0	0	0	0	0	0	0	0	0	-		-	-		0.00326488
	Otu02406	Firmicutes(100)	Negativicutes(100)	Selenomonadales(100)	Veillonellaceae(100)	Veillonella(100)	0	0	0	0	0	1	0	0	0	0	0	0.00326488	-	0	0	0	0	0	0	0	0	0	0	0	0	-		-	-		0.00326488
	Otu02410	Firmicutes(100)	Negativicutes(100)	Selenomonadales(100)	Veillonellaceae(100)	Veillonella(100)	0	0	0	0	0	1	0	0	0	0	0	0.00326488	-	0	0	0	0	0	0	0	0	0	0	0	0	-		-	-		0.00326488
	Otu02412	Firmicutes(100)	Negativicutes(100)	Selenomonadales(100)	Veillonellaceae(100)	Veillonella(100)	0	0	0	0	0	1	0	0	0	0	0	0.00326488	-	0	0	0	0	0	0	0	0	0	0	0	0	-		-	-		0.00326488
	Otu02413	Firmicutes(100)	Negativicutes(100)	Selenomonadales(100)	Veillonellaceae(100)	Veillonella(100)	0	0	0	0	0	1	0	0	0	0	0	0.00326488	-	0	0	0	0	0	0	0	0	0	0	0	0	-		-	-		0.00326488
	Otu02415	Firmicutes(100)	Negativicutes(100)	Selenomonadales(100)	Veillonellaceae(100)	Veillonella(100)	0	0	0	0	0	1	0	0	0	0	0	0.00326488	-	0	0	0	0	0	0	0	0	0	0	0	0	-		-	-		0.00326488
	Otu02416	Firmicutes(100)	Negativicutes(100)	Selenomonadales(100)	Veillonellaceae(100)	unclassified(100)	0	0	0	0	0	1	0	0	0	0	0	0.00326488	-	0	0	0	0	0	0	0	0	0	0	0	0	-		-	-		0.00326488
	Otu02417	Firmicutes(100)	Negativicutes(100)	Selenomonadales(100)	Veillonellaceae(100)	Veillonella(100)	0	0	0	0	0	1	0	0	0	0	0	0.00326488	-	0	0	0	0	0	0	0	0	0	0	0	0	-		-	-		0.00326488
	Otu02419	Firmicutes(100)	Negativicutes(100)	Selenomonadales(100)	Veillonellaceae(100)	unclassified(100)	0	0	0	0	0	1	0	0	0	0	0	0.00326488	-	0	0	0	0	0	0	0	0	0	0	0	0	-		-	-		0.00326488
	Otu02422	Firmicutes(100)	Negativicutes(100)	Selenomonadales(100)	Veillonellaceae(100)	Veillonella(100)	0	0	0	0	0	1	0	0	0	0	0	0.00326488	-	0	0	0	0	0	0	0	0	0	0	0	0	-		-	-		0.00326488
	Otu02424	Firmicutes(100)	Negativicutes(100)	Selenomonadales(100)	Veillonellaceae(100)	Veillonella(100)	0	0	0	0	0	1	0	0	0	0	0	0.00326488	-	0	0	0	0	0	0	0	0	0	0	0	0	-		-	-		0.00326488
	Otu02435	Firmicutes(100)	Negativicutes(100)	Selenomonadales(100)	Veillonellaceae(100)	unclassified(100)	0	0	0	0	0	1	0	0	0	0	0	0.00326488	-	0	0	0	0	0	0	0	0	0	0	0	0	-		-	-		0.00326488
	Otu02448	Firmicutes(100)	Negativicutes(100)	Selenomonadales(100)	Veillonellaceae(100)	Veillonella(100)	0	0	0	0	0	1	0	0	0	0	0	0.00326488	-	0	0	0	0	0	0	0	0	0	0	0	0	-		-	-		0.00326488
	Otu02449	Firmicutes(100)	Negativicutes(100)	Selenomonadales(100)	Veillonellaceae(100)	Veillonella(100)	0	0	0	0	0	1	0	0	0	0	0	0.00326488	-	0	0	0	0	0	0	0	0	0	0	0	0	-		-	-		0.00326488
	Otu02465	Firmicutes(100)	Negativicutes(100)	Selenomonadales(100)	Veillonellaceae(100)	Veillonella(100)	0	0	0	0	0	1	0	0	0	0	0	0.00326488	-	0	0	0	0	0	0	0	0	0	0	0	0	-		-	-		0.00326488
	Otu02469	Firmicutes(100)	Negativicutes(100)	Selenomonadales(100)	Veillonellaceae(100)	Veillonella(100)	0	0	0	0	0	1	0	0	0	0	0	0.00326488	-	0	0	0	0	0	0	0	0	0	0	0	0	-		-	-		0.00326488
	Otu02470	Firmicutes(100)	Negativicutes(100)	Selenomonadales(100)	Veillonellaceae(100)	Veillonella(100)	0	0	0	0	0	1	0	0	0	0	0	0.00326488	-	0	0	0	0	0	0	0	0	0	0	0	0	-		-	-		0.00326488
	Otu02471	Firmicutes(100)	Negativicutes(100)	Selenomonadales(100)	Veillonellaceae(100)	Veillonella(100)	0	0	0	0	0	1	0	0	0	0	0	0.00326488	-	0	0	0	0	0	0	0	0	0	0	0	0	-		-	-		0.00326488
	Otu02472	Firmicutes(100)	Negativicutes(100)	Selenomonadales(100)	Veillonellaceae(100)	Veillonella(100)	0	0	0	0	0	1	0	0	0	0	0	0.00326488	-	0	0	0	0	0	0	0	0	0	0	0	0	-		-	-		0.00326488
	Otu02475	Firmicutes(100)	Negativicutes(100)	Selenomonadales(100)	Veillonellaceae(100)	Veillonella(100)	0	0	0	0	0	1	0	0	0	0	0	0.00326488	-	0	0	0	0	0	0	0	0	0	0	0	0	-		-	-		0.00326488
	Otu02479	Firmicutes(100)	Negativicutes(100)	Selenomonadales(100)	Veillonellaceae(100)	Veillonella(100)	0	0	0	0	0	1	0	0	0	0	0	0.00326488	-	0	0	0	0	0	0	0	0	0	0	0	0	-		-	-		0.00326488
	Otu02487	Firmicutes(100)	Negativicutes(100)	Selenomonadales(100)	Veillonellaceae(100)	Veillonella(100)	0	0	0	0	0	1	0	0	0	0	0	0.00326488	-	0	0	0	0	0	0	0	0	0	0	0	0	-		-	-		0.00326488
	Otu02490	Firmicutes(100)	Negativicutes(100)	Selenomonadales(100)	Veillonellaceae(100)	unclassified(100)	0	0	0	0	0	1	0	0	0	0	0	0.00326488	-	0	0	0	0	0	0	0	0	0	0	0	0	-		-	-		0.00326488
	Otu02493	Firmicutes(100)	Negativicutes(100)	Selenomonadales(100)	Veillonellaceae(100)	Veillonella(100)	0	0	0	0	0	1	0	0	0	0	0	0.00326488	-	0	0	0	0	0	0	0	0	0	0	0	0	-		-	-		0.00326488
	Otu02498	Firmicutes(100)	Negativicutes(100)	Selenomonadales(100)	Acidaminococcaceae(100)	Acidaminococcus(100)	0	0	0	0	0	1	0	0	0	0	0	0.00326488	-	0	0	0	0	0	0	0	0	0	0	0	0	-		-	-		0.00326488
	Otu02501	Firmicutes(100)	Negativicutes(100)	Selenomonadales(100)	Veillonellaceae(100)	Veillonella(100)	0	0	0	0	0	1	0	0	0	0	0	0.00326488	-	0	0	0	0	0	0	0	0	0	0	0	0	-		-	-		0.00326488
	Otu02513	Firmicutes(100)	Negativicutes(100)	Selenomonadales(100)	Veillonellaceae(100)	Veillonella(100)	0	0	0	0	0	1	0	0	0	0	0	0.00326488	-	0	0	0	0	0	0	0	0	0	0	0	0	-		-	-		0.00326488
	Otu02519	Firmicutes(100)	Negativicutes(100)	Selenomonadales(100)	Veillonellaceae(100)	Megasphaera(100)	0	0	0	0	0	1	0	0	0	0	0	0.00326488	-	0	0	0	0	0	0	0	0	0	0	0	0	-		-	-		0.00326488
	Otu02523	Firmicutes(100)	Negativicutes(100)	Selenomonadales(100)	Veillonellaceae(100)	Veillonella(100)	0	0	0	0	0	1	0	0	0	0	0	0.00326488	-	0	0	0	0	0	0	0	0	0	0	0	0	-		-	-		0.00326488
	Otu02526	Firmicutes(100)	Negativicutes(100)	Selenomonadales(100)	Veillonellaceae(100)	Veillonella(100)	0	0	0	0	0	1	0	0	0	0	0	0.00326488	-	0	0	0	0	0	0	0	0	0	0	0	0	-		-	-		0.00326488
	Otu02527	Firmicutes(100)	Negativicutes(100)	Selenomonadales(100)	Veillonellaceae(100)	Veillonella(100)	0	0	0	0	0	1	0	0	0	0	0	0.00326488	-	0	0	0	0	0	0	0	0	0	0	0	0	-		-	-		0.00326488
	Otu02538	Firmicutes(100)	Negativicutes(100)	Selenomonadales(100)	Veillonellaceae(100)	Veillonella(100)	0	0	0	0	0	1	0	0	0	0	0	0.00326488	-	0	0	0	0	0	0	0	0	0	0	0	0	-		-	-		0.00326488
	Otu02540	Firmicutes(100)	Negativicutes(100)	Selenomonadales(100)	Veillonellaceae(100)	Veillonella(100)	0	0	0	0	0	1	0	0	0	0	0	0.00326488	-	0	0	0	0	0	0	0	0	0	0	0	0	-		-	-		0.00326488
	Otu00084	Proteobacteria(100)	Gammaproteobacteria(100)	Pseudomonadales(100)	Moraxellaceae(100)	Moraxella(100)	0	0	0	0	0	0	0	0	0	0	0	0	-	0	1	0	0	0	0	0	0.00272569	0	0	0	0	-		-	-		0.00272569
	Otu00299	Proteobacteria(100)	Gammaproteobacteria(100)	Pseudomonadales(100)	Moraxellaceae(100)	Acinetobacter(100)	0	0	0	0	0	0	0	0	0	0	0	0	-	0	1	0	0	0	0	0	0.00272569	0	0	0	0	-		-	-		0.00272569
	Otu00331	Actinobacteria(100)	Actinobacteria(100)	Actinomycetales(100)	Micrococcaceae(100)	Arthrobacter(67)	0	0	0	0	0	0	0	0	0	0	0	0	-	0	1	0	0	0	0	0	0.00272569	0	0	0	0	-		-	-		0.00272569
	Otu00421	Firmicutes(100)	Erysipelotrichia(100)	Erysipelotrichales(100)	Erysipelotrichaceae(100)	Allobaculum(100)	0	0	0	0	0	0	0	0	0	0	0	0	-	0	1	0	0	0	0	0	0.00272569	0	0	0	0	-		-	-		0.00272569
	Otu00566	Bacteroidetes(100)	Flavobacteriia(100)	Flavobacteriales(100)	Flavobacteriaceae(100)	Chryseobacterium(100)	0	0	0	0	0	0	0	0	0	0	0	0	-	0	1	0	0	0	0	0	0.00272569	0	0	0	0	-		-	-		0.00272569
	Otu00572	Firmicutes(100)	Bacilli(100)	Lactobacillales(100)	Lactobacillaceae(100)	Lactobacillus(100)	0	0	0	0	0	0	0	0	0	0	0	0	-	0	1	0	0	0	0	0	0.00272569	0	0	0	0	-		-	-		0.00272569
	Otu00647	Firmicutes(100)	Clostridia(100)	Clostridiales(100)	Clostridiaceae_1(100)	unclassified(100)	0	0	0	0	0	0	0	0	0	0	0	0	-	0	1	0	0	0	0	0	0.00272569	0	0	0	0	-		-	-		0.00272569
	Otu00656	Firmicutes(100)	Clostridia(100)	Clostridiales(100)	Clostridiaceae_1(100)	unclassified(100)	0	0	0	0	0	0	0	0	0	0	0	0	-	0	1	0	0	0	0	0	0.00272569	0	0	0	0	-		-	-		0.00272569
	Otu00661	Firmicutes(100)	Clostridia(100)	Clostridiales(100)	Clostridiaceae_1(100)	unclassified(100)	0	0	0	0	0	0	0	0	0	0	0	0	-	0	1	0	0	0	0	0	0.00272569	0	0	0	0	-		-	-		0.00272569
	Otu00663	Firmicutes(100)	Clostridia(100)	Clostridiales(100)	Clostridiaceae_1(100)	unclassified(100)	0	0	0	0	0	0	0	0	0	0	0	0	-	0	1	0	0	0	0	0	0.00272569	0	0	0	0	-		-	-		0.00272569
	Otu00675	Proteobacteria(100)	Gammaproteobacteria(100)	Xanthomonadales(100)	Xanthomonadaceae(100)	unclassified(100)	0	0	0	0	0	0	0	0	0	0	0	0	-	0	1	0	0	0	0	0	0.00272569	0	0	0	0	-		-	-		0.00272569
	Otu00802	Firmicutes(100)	Bacilli(100)	Lactobacillales(100)	unclassified(100)	unclassified(100)	0	0	0	0	0	0	0	0	0	0	0	0	-	0	1	0	0	0	0	0	0.00272569	0	0	0	0	-		-	-		0.00272569
	Otu00821	Firmicutes(100)	unclassified(100)	unclassified(100)	unclassified(100)	unclassified(100)	0	0	0	0	0	0	0	0	0	0	0	0	-	0	1	0	0	0	0	0	0.00272569	0	0	0	0	-		-	-		0.00272569
	Otu00822	Firmicutes(100)	unclassified(100)	unclassified(100)	unclassified(100)	unclassified(100)	0	0	0	0	0	0	0	0	0	0	0	0	-	0	1	0	0	0	0	0	0.00272569	0	0	0	0	-		-	-		0.00272569
	Otu00824	Firmicutes(100)	unclassified(100)	unclassified(100)	unclassified(100)	unclassified(100)	0	0	0	0	0	0	0	0	0	0	0	0	-	0	1	0	0	0	0	0	0.00272569	0	0	0	0	-		-	-		0.00272569
	Otu00825	Firmicutes(100)	unclassified(100)	unclassified(100)	unclassified(100)	unclassified(100)	0	0	0	0	0	0	0	0	0	0	0	0	-	0	1	0	0	0	0	0	0.00272569	0	0	0	0	-		-	-		0.00272569
	Otu00826	Firmicutes(100)	unclassified(100)	unclassified(100)	unclassified(100)	unclassified(100)	0	0	0	0	0	0	0	0	0	0	0	0	-	0	1	0	0	0	0	0	0.00272569	0	0	0	0	-		-	-		0.00272569
	Otu00827	Firmicutes(100)	unclassified(100)	unclassified(100)	unclassified(100)	unclassified(100)	0	0	0	0	0	0	0	0	0	0	0	0	-	0	1	0	0	0	0	0	0.00272569	0	0	0	0	-		-	-		0.00272569
	Otu00866	Firmicutes(100)	Clostridia(100)	Clostridiales(100)	unclassified(100)	unclassified(100)	0	0	0	0	0	0	0	0	0	0	0	0	-	0	1	0	0	0	0	0	0.00272569	0	0	0	0	-		-	-		0.00272569
	Otu00867	Firmicutes(100)	Clostridia(100)	Clostridiales(100)	Clostridiaceae_1(100)	unclassified(100)	0	0	0	0	0	0	0	0	0	0	0	0	-	0	1	0	0	0	0	0	0.00272569	0	0	0	0	-		-	-		0.00272569
	Otu00996	Proteobacteria(100)	Gammaproteobacteria(100)	Vibrionales(100)	Vibrionaceae(100)	Photobacterium(100)	0	0	0	0	0	0	0	0	0	0	0	0	-	0	1	0	0	0	0	0	0.00272569	0	0	0	0	-		-	-		0.00272569
	Otu01034	unclassified(100)	unclassified(100)	unclassified(100)	unclassified(100)	unclassified(100)	0	0	0	0	0	0	0	0	0	0	0	0	-	0	1	0	0	0	0	0	0.00272569	0	0	0	0	-		-	-		0.00272569
	Otu01035	unclassified(100)	unclassified(100)	unclassified(100)	unclassified(100)	unclassified(100)	0	0	0	0	0	0	0	0	0	0	0	0	-	0	1	0	0	0	0	0	0.00272569	0	0	0	0	-		-	-		0.00272569
	Otu01046	unclassified(100)	unclassified(100)	unclassified(100)	unclassified(100)	unclassified(100)	0	0	0	0	0	0	0	0	0	0	0	0	-	0	1	0	0	0	0	0	0.00272569	0	0	0	0	-		-	-		0.00272569
	Otu01065	Bacteroidetes(100)	Sphingobacteriia(100)	Sphingobacteriales(100)	Sphingobacteriaceae(100)	Sphingobacterium(100)	0	0	0	0	0	0	0	0	0	0	0	0	-	0	1	0	0	0	0	0	0.00272569	0	0	0	0	-		-	-		0.00272569
	Otu01097	Firmicutes(100)	Bacilli(100)	unclassified(100)	unclassified(100)	unclassified(100)	0	0	0	0	0	0	0	0	0	0	0	0	-	0	1	0	0	0	0	0	0.00272569	0	0	0	0	-		-	-		0.00272569
	Otu01400	Firmicutes(100)	Erysipelotrichia(100)	Erysipelotrichales(100)	Erysipelotrichaceae(100)	Turicibacter(100)	0	0	0	0	0	0	0	0	0	0	0	0	-	0	1	0	0	0	0	0	0.00272569	0	0	0	0	-		-	-		0.00272569
	Otu01402	Firmicutes(100)	Erysipelotrichia(100)	Erysipelotrichales(100)	Erysipelotrichaceae(100)	Turicibacter(100)	0	0	0	0	0	0	0	0	0	0	0	0	-	0	1	0	0	0	0	0	0.00272569	0	0	0	0	-		-	-		0.00272569
	Otu01406	Firmicutes(100)	Clostridia(100)	unclassified(100)	unclassified(100)	unclassified(100)	0	0	0	0	0	0	0	0	0	0	0	0	-	0	1	0	0	0	0	0	0.00272569	0	0	0	0	-		-	-		0.00272569
	Otu01434	Actinobacteria(100)	Actinobacteria(100)	Actinomycetales(100)	Brevibacteriaceae(100)	Brevibacterium(100)	0	0	0	0	0	0	0	0	0	0	0	0	-	0	1	0	0	0	0	0	0.00272569	0	0	0	0	-		-	-		0.00272569
	Otu01435	Actinobacteria(100)	Actinobacteria(100)	Actinomycetales(100)	Microbacteriaceae(100)	unclassified(100)	0	0	0	0	0	0	0	0	0	0	0	0	-	0	1	0	0	0	0	0	0.00272569	0	0	0	0	-		-	-		0.00272569
	Otu01436	Actinobacteria(100)	Actinobacteria(100)	Actinomycetales(100)	Propionibacteriaceae(100)	Propionibacterium(100)	0	0	0	0	0	0	0	0	0	0	0	0	-	0	1	0	0	0	0	0	0.00272569	0	0	0	0	-		-	-		0.00272569
	Otu01437	Actinobacteria(100)	Actinobacteria(100)	Actinomycetales(100)	Nocardioidaceae(100)	Nocardioides(100)	0	0	0	0	0	0	0	0	0	0	0	0	-	0	1	0	0	0	0	0	0.00272569	0	0	0	0	-		-	-		0.00272569
	Otu01724	Proteobacteria(100)	Gammaproteobacteria(100)	unclassified(100)	unclassified(100)	unclassified(100)	0	0	0	0	0	0	0	0	0	0	0	0	-	0	1	0	0	0	0	0	0.00272569	0	0	0	0	-		-	-		0.00272569
	Otu01725	Proteobacteria(100)	Gammaproteobacteria(100)	unclassified(100)	unclassified(100)	unclassified(100)	0	0	0	0	0	0	0	0	0	0	0	0	-	0	1	0	0	0	0	0	0.00272569	0	0	0	0	-		-	-		0.00272569
	Otu01726	Proteobacteria(100)	Gammaproteobacteria(100)	unclassified(100)	unclassified(100)	unclassified(100)	0	0	0	0	0	0	0	0	0	0	0	0	-	0	1	0	0	0	0	0	0.00272569	0	0	0	0	-		-	-		0.00272569
	Otu01792	Proteobacteria(100)	Gammaproteobacteria(100)	Enterobacteriales(100)	Enterobacteriaceae(100)	Escherichia/Shigella(100)	0	0	0	0	0	0	0	0	0	0	0	0	-	0	1	0	0	0	0	0	0.00272569	0	0	0	0	-		-	-		0.00272569
	Otu01794	Proteobacteria(100)	Gammaproteobacteria(100)	Enterobacteriales(100)	Enterobacteriaceae(100)	Escherichia/Shigella(100)	0	0	0	0	0	0	0	0	0	0	0	0	-	0	1	0	0	0	0	0	0.00272569	0	0	0	0	-		-	-		0.00272569
	Otu02080	Firmicutes(100)	Bacilli(100)	Lactobacillales(100)	unclassified(100)	unclassified(100)	0	0	0	0	0	0	0	0	0	0	0	0	-	0	1	0	0	0	0	0	0.00272569	0	0	0	0	-		-	-		0.00272569
	Otu02085	Firmicutes(100)	Bacilli(100)	Lactobacillales(100)	Streptococcaceae(100)	Streptococcus(100)	0	0	0	0	0	0	0	0	0	0	0	0	-	0	1	0	0	0	0	0	0.00272569	0	0	0	0	-		-	-		0.00272569
	Otu02089	Firmicutes(100)	Bacilli(100)	Lactobacillales(100)	Streptococcaceae(100)	Streptococcus(100)	0	0	0	0	0	0	0	0	0	0	0	0	-	0	1	0	0	0	0	0	0.00272569	0	0	0	0	-		-	-		0.00272569
	Otu02092	Firmicutes(100)	Bacilli(100)	Lactobacillales(100)	Leuconostocaceae(100)	unclassified(100)	0	0	0	0	0	0	0	0	0	0	0	0	-	0	1	0	0	0	0	0	0.00272569	0	0	0	0	-		-	-		0.00272569
	Otu02093	Firmicutes(100)	Bacilli(100)	Lactobacillales(100)	Streptococcaceae(100)	Streptococcus(100)	0	0	0	0	0	0	0	0	0	0	0	0	-	0	1	0	0	0	0	0	0.00272569	0	0	0	0	-		-	-		0.00272569
	Otu02095	Firmicutes(100)	Bacilli(100)	Lactobacillales(100)	Streptococcaceae(100)	Streptococcus(100)	0	0	0	0	0	0	0	0	0	0	0	0	-	0	1	0	0	0	0	0	0.00272569	0	0	0	0	-		-	-		0.00272569
	Otu02100	Firmicutes(100)	Bacilli(100)	Lactobacillales(100)	Streptococcaceae(100)	Streptococcus(100)	0	0	0	0	0	0	0	0	0	0	0	0	-	0	1	0	0	0	0	0	0.00272569	0	0	0	0	-		-	-		0.00272569
	Otu02102	Firmicutes(100)	Bacilli(100)	Lactobacillales(100)	Streptococcaceae(100)	Streptococcus(100)	0	0	0	0	0	0	0	0	0	0	0	0	-	0	1	0	0	0	0	0	0.00272569	0	0	0	0	-		-	-		0.00272569
	Otu02103	Firmicutes(100)	Bacilli(100)	Lactobacillales(100)	unclassified(100)	unclassified(100)	0	0	0	0	0	0	0	0	0	0	0	0	-	0	1	0	0	0	0	0	0.00272569	0	0	0	0	-		-	-		0.00272569
	Otu02107	Firmicutes(100)	Bacilli(100)	Lactobacillales(100)	Streptococcaceae(100)	Streptococcus(100)	0	0	0	0	0	0	0	0	0	0	0	0	-	0	1	0	0	0	0	0	0.00272569	0	0	0	0	-		-	-		0.00272569
	Otu02108	Firmicutes(100)	Bacilli(100)	Lactobacillales(100)	Streptococcaceae(100)	Streptococcus(100)	0	0	0	0	0	0	0	0	0	0	0	0	-	0	1	0	0	0	0	0	0.00272569	0	0	0	0	-		-	-		0.00272569
	Otu02109	Firmicutes(100)	Bacilli(100)	Lactobacillales(100)	unclassified(100)	unclassified(100)	0	0	0	0	0	0	0	0	0	0	0	0	-	0	1	0	0	0	0	0	0.00272569	0	0	0	0	-		-	-		0.00272569
	Otu02112	Firmicutes(100)	Bacilli(100)	Lactobacillales(100)	unclassified(100)	unclassified(100)	0	0	0	0	0	0	0	0	0	0	0	0	-	0	1	0	0	0	0	0	0.00272569	0	0	0	0	-		-	-		0.00272569
	Otu02116	Firmicutes(100)	Bacilli(100)	Lactobacillales(100)	Leuconostocaceae(100)	unclassified(100)	0	0	0	0	0	0	0	0	0	0	0	0	-	0	1	0	0	0	0	0	0.00272569	0	0	0	0	-		-	-		0.00272569
	Otu02125	Firmicutes(100)	Bacilli(100)	Lactobacillales(100)	unclassified(100)	unclassified(100)	0	0	0	0	0	0	0	0	0	0	0	0	-	0	1	0	0	0	0	0	0.00272569	0	0	0	0	-		-	-		0.00272569
	Otu02136	Firmicutes(100)	Bacilli(100)	Lactobacillales(100)	Lactobacillaceae(100)	Lactobacillus(100)	0	0	0	0	0	0	0	0	0	0	0	0	-	0	1	0	0	0	0	0	0.00272569	0	0	0	0	-		-	-		0.00272569
	Otu02138	Firmicutes(100)	Bacilli(100)	Lactobacillales(100)	Lactobacillaceae(100)	Lactobacillus(100)	0	0	0	0	0	0	0	0	0	0	0	0	-	0	1	0	0	0	0	0	0.00272569	0	0	0	0	-		-	-		0.00272569
	Otu02144	Firmicutes(100)	Bacilli(100)	Lactobacillales(100)	unclassified(100)	unclassified(100)	0	0	0	0	0	0	0	0	0	0	0	0	-	0	1	0	0	0	0	0	0.00272569	0	0	0	0	-		-	-		0.00272569
	Otu02150	Firmicutes(100)	Bacilli(100)	Lactobacillales(100)	Streptococcaceae(100)	Streptococcus(100)	0	0	0	0	0	0	0	0	0	0	0	0	-	0	1	0	0	0	0	0	0.00272569	0	0	0	0	-		-	-		0.00272569
	Otu02152	Firmicutes(100)	Bacilli(100)	Lactobacillales(100)	Leuconostocaceae(100)	Leuconostoc(100)	0	0	0	0	0	0	0	0	0	0	0	0	-	0	1	0	0	0	0	0	0.00272569	0	0	0	0	-		-	-		0.00272569
	Otu02153	Firmicutes(100)	Bacilli(100)	Lactobacillales(100)	unclassified(100)	unclassified(100)	0	0	0	0	0	0	0	0	0	0	0	0	-	0	1	0	0	0	0	0	0.00272569	0	0	0	0	-		-	-		0.00272569
	Otu02211	Firmicutes(100)	Bacilli(100)	Lactobacillales(100)	Streptococcaceae(100)	Streptococcus(100)	0	0	0	0	0	0	0	0	0	0	0	0	-	0	1	0	0	0	0	0	0.00272569	0	0	0	0	-		-	-		0.00272569
	Otu02233	Firmicutes(100)	Bacilli(100)	Lactobacillales(100)	Streptococcaceae(100)	Streptococcus(100)	0	0	0	0	0	0	0	0	0	0	0	0	-	0	1	0	0	0	0	0	0.00272569	0	0	0	0	-		-	-		0.00272569
	Otu02238	Firmicutes(100)	Bacilli(100)	Lactobacillales(100)	unclassified(100)	unclassified(100)	0	0	0	0	0	0	0	0	0	0	0	0	-	0	1	0	0	0	0	0	0.00272569	0	0	0	0	-		-	-		0.00272569
	Otu02240	Firmicutes(100)	Bacilli(100)	Lactobacillales(100)	Streptococcaceae(100)	Streptococcus(100)	0	0	0	0	0	0	0	0	0	0	0	0	-	0	1	0	0	0	0	0	0.00272569	0	0	0	0	-		-	-		0.00272569
	Otu02241	Firmicutes(100)	Bacilli(100)	Lactobacillales(100)	unclassified(100)	unclassified(100)	0	0	0	0	0	0	0	0	0	0	0	0	-	0	1	0	0	0	0	0	0.00272569	0	0	0	0	-		-	-		0.00272569
	Otu02248	Firmicutes(100)	Bacilli(100)	Lactobacillales(100)	unclassified(100)	unclassified(100)	0	0	0	0	0	0	0	0	0	0	0	0	-	0	1	0	0	0	0	0	0.00272569	0	0	0	0	-		-	-		0.00272569
	Otu02258	Firmicutes(100)	Bacilli(100)	Lactobacillales(100)	Streptococcaceae(100)	Streptococcus(100)	0	0	0	0	0	0	0	0	0	0	0	0	-	0	1	0	0	0	0	0	0.00272569	0	0	0	0	-		-	-		0.00272569
	Otu02259	Firmicutes(100)	Bacilli(100)	Lactobacillales(100)	unclassified(100)	unclassified(100)	0	0	0	0	0	0	0	0	0	0	0	0	-	0	1	0	0	0	0	0	0.00272569	0	0	0	0	-		-	-		0.00272569
	Otu02266	Firmicutes(100)	Bacilli(100)	Lactobacillales(100)	Streptococcaceae(100)	Streptococcus(100)	0	0	0	0	0	0	0	0	0	0	0	0	-	0	1	0	0	0	0	0	0.00272569	0	0	0	0	-		-	-		0.00272569
	Otu02271	Firmicutes(100)	Bacilli(100)	Lactobacillales(100)	Streptococcaceae(100)	Streptococcus(100)	0	0	0	0	0	0	0	0	0	0	0	0	-	0	1	0	0	0	0	0	0.00272569	0	0	0	0	-		-	-		0.00272569
	Otu02276	Firmicutes(100)	Bacilli(100)	Lactobacillales(100)	unclassified(100)	unclassified(100)	0	0	0	0	0	0	0	0	0	0	0	0	-	0	1	0	0	0	0	0	0.00272569	0	0	0	0	-		-	-		0.00272569
	Otu02277	Firmicutes(100)	Bacilli(100)	Lactobacillales(100)	Streptococcaceae(100)	Streptococcus(100)	0	0	0	0	0	0	0	0	0	0	0	0	-	0	1	0	0	0	0	0	0.00272569	0	0	0	0	-		-	-		0.00272569
	Otu02278	Firmicutes(100)	Bacilli(100)	Lactobacillales(100)	unclassified(100)	unclassified(100)	0	0	0	0	0	0	0	0	0	0	0	0	-	0	1	0	0	0	0	0	0.00272569	0	0	0	0	-		-	-		0.00272569
	Otu02280	Firmicutes(100)	Bacilli(100)	Lactobacillales(100)	Leuconostocaceae(100)	Leuconostoc(100)	0	0	0	0	0	0	0	0	0	0	0	0	-	0	1	0	0	0	0	0	0.00272569	0	0	0	0	-		-	-		0.00272569
	Otu02281	Firmicutes(100)	Bacilli(100)	Lactobacillales(100)	unclassified(100)	unclassified(100)	0	0	0	0	0	0	0	0	0	0	0	0	-	0	1	0	0	0	0	0	0.00272569	0	0	0	0	-		-	-		0.00272569
	Otu02282	Firmicutes(100)	Bacilli(100)	Lactobacillales(100)	Streptococcaceae(100)	Streptococcus(100)	0	0	0	0	0	0	0	0	0	0	0	0	-	0	1	0	0	0	0	0	0.00272569	0	0	0	0	-		-	-		0.00272569
	Otu02284	Firmicutes(100)	Bacilli(100)	Lactobacillales(100)	unclassified(100)	unclassified(100)	0	0	0	0	0	0	0	0	0	0	0	0	-	0	1	0	0	0	0	0	0.00272569	0	0	0	0	-		-	-		0.00272569
	Otu02289	Firmicutes(100)	Bacilli(100)	Lactobacillales(100)	unclassified(100)	unclassified(100)	0	0	0	0	0	0	0	0	0	0	0	0	-	0	1	0	0	0	0	0	0.00272569	0	0	0	0	-		-	-		0.00272569
	Otu02292	Firmicutes(100)	Bacilli(100)	Lactobacillales(100)	Streptococcaceae(100)	Streptococcus(100)	0	0	0	0	0	0	0	0	0	0	0	0	-	0	1	0	0	0	0	0	0.00272569	0	0	0	0	-		-	-		0.00272569
	Otu02294	Firmicutes(100)	Bacilli(100)	Lactobacillales(100)	Leuconostocaceae(100)	Leuconostoc(100)	0	0	0	0	0	0	0	0	0	0	0	0	-	0	1	0	0	0	0	0	0.00272569	0	0	0	0	-		-	-		0.00272569
	Otu02297	Firmicutes(100)	Bacilli(100)	Lactobacillales(100)	unclassified(100)	unclassified(100)	0	0	0	0	0	0	0	0	0	0	0	0	-	0	1	0	0	0	0	0	0.00272569	0	0	0	0	-		-	-		0.00272569
	Otu02298	Firmicutes(100)	Bacilli(100)	Lactobacillales(100)	Leuconostocaceae(100)	Leuconostoc(100)	0	0	0	0	0	0	0	0	0	0	0	0	-	0	1	0	0	0	0	0	0.00272569	0	0	0	0	-		-	-		0.00272569
	Otu02301	Firmicutes(100)	Bacilli(100)	Lactobacillales(100)	Lactobacillaceae(100)	Lactobacillus(100)	0	0	0	0	0	0	0	0	0	0	0	0	-	0	1	0	0	0	0	0	0.00272569	0	0	0	0	-		-	-		0.00272569
	Otu02302	Firmicutes(100)	Bacilli(100)	Lactobacillales(100)	Leuconostocaceae(100)	Leuconostoc(100)	0	0	0	0	0	0	0	0	0	0	0	0	-	0	1	0	0	0	0	0	0.00272569	0	0	0	0	-		-	-		0.00272569
	Otu02305	Firmicutes(100)	Bacilli(100)	Lactobacillales(100)	Lactobacillaceae(100)	unclassified(100)	0	0	0	0	0	0	0	0	0	0	0	0	-	0	1	0	0	0	0	0	0.00272569	0	0	0	0	-		-	-		0.00272569
	Otu02306	Firmicutes(100)	Bacilli(100)	Lactobacillales(100)	unclassified(100)	unclassified(100)	0	0	0	0	0	0	0	0	0	0	0	0	-	0	1	0	0	0	0	0	0.00272569	0	0	0	0	-		-	-		0.00272569
	Otu02307	Firmicutes(100)	Bacilli(100)	Lactobacillales(100)	Leuconostocaceae(100)	Leuconostoc(100)	0	0	0	0	0	0	0	0	0	0	0	0	-	0	1	0	0	0	0	0	0.00272569	0	0	0	0	-		-	-		0.00272569
	Otu02323	Firmicutes(100)	Bacilli(100)	Lactobacillales(100)	Leuconostocaceae(100)	Leuconostoc(100)	0	0	0	0	0	0	0	0	0	0	0	0	-	0	1	0	0	0	0	0	0.00272569	0	0	0	0	-		-	-		0.00272569
	Otu02351	Firmicutes(100)	Bacilli(100)	Lactobacillales(100)	Leuconostocaceae(100)	Leuconostoc(100)	0	0	0	0	0	0	0	0	0	0	0	0	-	0	1	0	0	0	0	0	0.00272569	0	0	0	0	-		-	-		0.00272569
	Otu02357	Firmicutes(100)	Bacilli(100)	Lactobacillales(100)	Streptococcaceae(100)	Streptococcus(100)	0	0	0	0	0	0	0	0	0	0	0	0	-	0	1	0	0	0	0	0	0.00272569	0	0	0	0	-		-	-		0.00272569
	Otu02365	Firmicutes(100)	Bacilli(100)	Lactobacillales(100)	unclassified(100)	unclassified(100)	0	0	0	0	0	0	0	0	0	0	0	0	-	0	1	0	0	0	0	0	0.00272569	0	0	0	0	-		-	-		0.00272569
	Otu02381	Firmicutes(100)	Bacilli(100)	Lactobacillales(100)	unclassified(100)	unclassified(100)	0	0	0	0	0	0	0	0	0	0	0	0	-	0	1	0	0	0	0	0	0.00272569	0	0	0	0	-		-	-		0.00272569
	Otu02385	Firmicutes(100)	Bacilli(100)	Lactobacillales(100)	Streptococcaceae(100)	Streptococcus(100)	0	0	0	0	0	0	0	0	0	0	0	0	-	0	1	0	0	0	0	0	0.00272569	0	0	0	0	-		-	-		0.00272569
						Total	25693	26304	15285	10129	28474	30629	100	100	100	100	100	100	Total	19725	36688	8587	13284	14757	12212	100	100	100	100	100	100
