# Supplementary material for: Substrate-Dependent Fermentation of Bamboo in Giant Panda Gut Microbiomes: Leaf Primarily to Ethanol and Pith to Lactate
Source: Front Microbiol. 2020 Mar 31;11:530. doi: 10.3389/fmicb.2020.00530 (PMC7145396; doi:10.3389/fmicb.2020.00530)
Supplement: Supplementary file 4 [file Data_Sheet_4.xlsx]

## Sheet: Table S4
	Table S4. Expression of microbial metaproteins related to biological functions (UniProtBB keyword) in laboratory-scale fermentation tests using microbiomes derived from giant panda gut samples (see Figure 2 for the complete experimental set up).
	Inoculum	Green			De-H2O Green			Yellow			De-H2O Yellow					Tested conditions	Green inoculum +Leaf vs. De-H2O green inoculum +Leaf			Green inoculum +Leaf vs. Yellow inoculum +Pith			Yellow inoculum +Pith vs. De-H2O yellow inoculum +Pith			De-H2O green inoculum +Leaf vs. De-H2O yellow inoculum +Pith
	Substrate	Leaf			Leaf			Pith			Pith
	Tested condition	Green inoculum +Leaf			De-H2O green inoculum +Leaf			Yellow inoculum +Pith			De-H2O yellow inoculum +Pith					Aim of the comparison	Impact of the soluble fraction of the green inoculum on fermentation			Specific metabolism in the different fermentation lines			Impact of the soluble fraction of the yellow inoculum on fermentation			Specific metabolism in the different fermentation lines when the soluble fraction of the inocula is removed
		1	2	3	1	2	3	1	2	3	1	2	3
	Biological Function													Average		Biological Function	TTEST	log2 FC		TTEST	log2 FC		TTEST	log2 FC		TTEST	log2 FC
	Glycolysis	35.5386	45.7888	52.3669	29.9598	39.1245	40.8702	46.6878	49.4175	30.6648	32.0557	29.4724	24.396	38.0286		Glycolysis	0.262533	0.282032		0.777738	0.0767237		0.132728	0.561079		0.130518	0.355771
	Transport	3.62998	4.61974	3.78698	6.03217	6.97674	7.54927	5.98911	5.04854	3.84724	8.47851	9.02279	9.50495	6.20717		Transport	0.00848138	-0.772274		0.26565	-0.30641		0.0110977	-0.859444		0.0204153	-0.39358
	Virulence	25.4391	0.0628536	0.147929	25.8266	0.0455996	0.0743771	0.453721	0.0970874	21.2164	0.058072	0.280987	0.39604	6.1749		Virulence	0.993842	-0.0165931		0.911856	0.236796		0.421023	4.88808		0.431034	5.14147
	Protein biosynthesis	2.69321	5.34255	3.43195	5.78642	7.75194	7.10301	3.49365	4.12621	2.65912	6.03949	6.931	6.17822	5.12806		Protein biosynthesis	0.0398059	-0.847961		0.687766	0.15788		0.00680259	-0.897549		0.496569	0.108291
	Iron storage	1.08314	4.08548	2.57396	1.25112	1.27679	1.07847	1.27042	1.65049	10.7214	2.9036	3.49672	4.11881	2.9592		Iron storage	0.252241	1.10227		0.594776	-0.817196		0.768871	0.375067		0.0197693	-1.54439
	Sugar transport	1.93208	2.60842	2.27811	2.99374	2.50798	2.9379	2.85844	2.42718	1.86704	3.13589	4.77677	4.63366	2.9131		Sugar transport	0.0990078	-0.3077		0.766474	-0.069003		0.055081	-0.810711		0.111166	-0.572015
	Transcription	2.07845	3.0484	2.63314	2.12243	2.64478	2.82633	3.67514	3.59223	2.31966	3.3101	1.93569	2.81188	2.74985		Transcription	0.882743	0.0312819		0.317654	-0.30503		0.44008	0.250721		0.755449	-0.0855905
	Gluconeogenesis	1.66862	2.35701	2.51479	1.31814	2.69038	1.74786	3.72051	4.2233	3.05516	2.20674	3.15329	3.36634	2.66851		Gluconeogenesis	0.62072	0.184221		0.0280194	-0.749914		0.198202	0.333916		0.14166	-0.600219
	Ion transport	1.25878	1.35135	0.857988	2.65862	2.87278	3.94199	2.2686	1.5534	1.21641	4.87805	4.05869	4.67327	2.63249		Ion transport	0.0253763	-1.44973		0.229683	-0.538813		0.00236794	-1.43363		0.0524248	-0.522716
	Amino-acid biosynthesis	2.40047	3.14268	3.19527	1.89902	3.37437	3.12384	2.2686	1.5534	1.41443	1.91638	1.77958	2.09901	2.34725		Amino-acid biosynthesis	0.8412	0.057458		0.0340067	0.738788		0.563022	-0.146218		0.193448	0.535112
	Phosphotransferase system	1.90281	2.54557	2.15976	1.96604	2.14318	2.23131	2.85844	2.42718	1.81047	2.32288	2.49766	2.41584	2.27343		Phosphotransferase system	0.692568	0.0596398		0.67674	-0.10278		0.892695	-0.0282439		0.0404842	-0.190663
	Transcription regulation	1.49297	2.29415	1.86391	1.5639	1.96078	2.08256	2.94918	2.86408	1.89533	2.43902	1.0615	2.13861	2.0505		Transcription regulation	0.961174	0.0112243		0.178656	-0.447953		0.271636	0.450992		0.982738	-0.00818533
	Stress response	1.52225	1.69705	0.680473	0.938338	2.37118	2.00818	1.36116	1.1165	0.820368	3.89082	1.43615	2.33663	1.68159		Stress response	0.429151	-0.447414		0.608127	0.241782		0.174654	-1.21642		0.413325	-0.527222
	Conjugation	0.263466	0.345695	0.414201	1.72029	2.55358	2.15694	0.589837	0.582524	0.452617	2.96167	2.49766	3.12871	1.47227		Conjugation	0.015004	-2.65168		0.0323879	-0.667104		0.00462585	-2.40191		0.0821202	-0.417331
	Pentose shunt	0.761124	1.03708	1.33136	0.558534	1.64159	0.818148	1.90563	2.13592	1.92362	1.33566	1.74836	2.13861	1.44464		Pentose shunt	0.925671	0.0522423		0.0164176	-0.930599		0.400356	0.191786		0.148125	-0.791055
	Purine biosynthesis	1.63934	1.53991	1.92308	0.848972	1.09439	1.45035	1.04356	1.35922	0.905233	1.4518	1.87324	1.50495	1.38617		Purine biosynthesis	0.0617628	0.588291		0.0287139	0.625192		0.0547552	-0.546056		0.0992036	-0.509155
	DNA condensation	0.14637	0.0314268	0.147929	0.80429	0.729594	0.632205	0.317604	0.242718	0.282885	2.38095	3.49672	3.80198	1.08456		DNA condensation	0.000836225	-2.73336		0.0274683	-1.37223		0.0206103	-3.52099		0.0271422	-2.15986
	Cell cycle	1.28806	1.25707	0.946746	1.05004	1.04879	1.37598	0.998185	1.01942	0.763791	0.754936	0.87418	0.871287	1.02071		Cell cycle	0.972317	0.00706587		0.162849	0.328193		0.381304	0.153647		0.0827176	0.474774
	Cell division	1.28806	1.25707	0.946746	1.05004	1.04879	1.37598	0.998185	1.01942	0.763791	0.754936	0.87418	0.871287	1.02071		Cell division	0.972317	0.00706587		0.162849	0.328193		0.381304	0.153647		0.0827176	0.474774
	Cell shape	0.848946	1.06851	1.12426	0.446828	0.501596	0.52064	0.771325	0.873786	0.707214	0.464576	0.468311	0.277228	0.672768		Cell shape	0.0192312	1.04999		0.0932376	0.370799		0.0102347	0.958943		0.303648	0.279753
	Cell wall biogenesis/degradation	0.848946	1.03708	1.09467	0.424486	0.547196	0.52064	0.771325	0.873786	0.707214	0.406504	0.468311	0.316832	0.668083		Cell wall biogenesis/degradation	0.00984849	0.998095		0.0878972	0.341566		0.00423036	0.981131		0.159011	0.324602
	Peptidoglycan synthesis	0.848946	1.06851	1.09467	0.424486	0.501596	0.52064	0.725953	0.873786	0.707214	0.406504	0.468311	0.277228	0.659821		Peptidoglycan synthesis	0.0129436	1.058		0.0754981	0.384796		0.0076134	1.00179		0.219227	0.328593
	Lysine biosynthesis	0.556206	0.848523	0.946746	0.558534	0.911993	0.743771	0.453721	0.38835	0.565771	0.406504	0.374649	0.514851	0.605801		Lysine biosynthesis	0.783588	0.0867163		0.0991094	0.740081		0.608499	0.119414		0.0793514	0.772779
	Pyrimidine biosynthesis	0.73185	0.628536	0.946746	0.312779	0.455996	0.743771	0.952813	0.873786	0.594059	0.29036	0.374649	0.316832	0.601848		Pyrimidine biosynthesis	0.174272	0.609121		0.805468	-0.0692997		0.0419222	1.30184		0.296055	0.623419
	Diaminopimelate biosynthesis	0.556206	0.848523	0.91716	0.536193	0.866393	0.743771	0.453721	0.38835	0.509194	0.406504	0.343428	0.514851	0.590358		Diaminopimelate biosynthesis	0.710828	0.113409		0.0885089	0.78099		0.664094	0.0954188		0.0732467	0.763
	Branched-chain amino acid biosynthesis	0.497658	0.691389	0.680473	0.536193	1.27679	0.855337	0.544465	0.291262	0.367751	0.232288	0.468311	0.316832	0.563229		Branched-chain amino acid biosynthesis	0.340226	-0.513263		0.0878169	0.635459		0.575954	0.242279		0.113161	1.391
	Purine salvage	0.58548	0.565682	0.650888	0.312779	0.729594	0.52064	0.725953	0.873786	0.480905	0.406504	0.280987	0.237624	0.530902		Purine salvage	0.57877	0.205309		0.50526	-0.207392		0.0608382	1.16933		0.212264	0.756626
	Tricarboxylic acid cycle	0.029274	0.0314268	0.0295858	0.0893655	0.273598	0.223131	0.0907441	0.0485437	0.0848656	1.56794	1.71714	2.0198	0.517118		Tricarboxylic acid cycle	0.095073	-2.69855		0.0770644	-1.3119		0.0057209	-4.56476		0.0027431	-3.17812
	Asparagine biosynthesis	0.644028	0.754243	0.650888	0.446828	0.729594	0.818148	0.272232	0.145631	0.0848656	0.522648	0.312207	0.39604	0.481446		Asparagine biosynthesis	0.889005	0.0389539		0.00265233	2.02718		0.0426764	-1.29185		0.137138	0.69637
	Carbohydrate metabolism	0.058548	0.0942803	0.236686	0.134048	0.364797	0.409074	0.0453721	0.242718	0.169731	0.754936	1.28005	1.34653	0.428065		Carbohydrate metabolism	0.175279	-1.22089		0.788171	-0.233108		0.0265018	-2.88481		0.0316909	-1.89704
	GMP biosynthesis	0.556206	0.659962	0.857988	0.134048	0.227998	0.483451	0.544465	0.291262	0.254597	0.348432	0.312207	0.0792079	0.395819		GMP biosynthesis	0.0416224	1.29465		0.0612935	0.927768		0.400373	0.559457		0.806522	0.192573
	Nucleotide biosynthesis	0.29274	0.282841	0.591716	0.402145	0.638395	0.52064	0.544465	0.339806	0.565771	0	0.312207	0.237624	0.394029		Nucleotide biosynthesis	0.350861	-0.419465		0.494911	-0.312922		0.0687721	1.39903		0.049343	1.50558
	Capsule biogenesis/degradation	0.263466	0.377121	0.502959	0.469169	0.501596	0.409074	0.499093	0.533981	0.0848656	0.232288	0.280987	0.237624	0.366018		Capsule biogenesis/degradation	0.377449	-0.270986		0.960937	0.0326731		0.48608	0.574152		0.00562207	0.87781
	Transcription termination	0.234192	0.377121	0.35503	0.312779	0.547196	0.483451	0.272232	0.485437	0.141443	0.29036	0.405869	0.356436	0.355129		Transcription termination	0.216452	-0.47531		0.852203	0.104035		0.668223	-0.227474		0.303701	0.35187
	DNA replication	0.087822	0.219987	0.147929	0.0446828	0.182399	0.185943	0.272232	0.194175	0.169731	2.38095	0.156104	0.158416	0.350031		DNA replication	0.825032	0.14198		0.290937	-0.481134		0.452209	-2.08313		0.41265	-2.70624
	DNA damage	0.14637	0.219987	0.118343	0.0446828	0.227998	0.111566	0.22686	0.194175	0.282885	0.29036	0.655635	0.633663	0.262711		DNA damage	0.622406	0.335062		0.14251	-0.538318		0.126436	-1.16613		0.0601155	-2.03951
	DNA repair	0.14637	0.219987	0.118343	0.0446828	0.227998	0.111566	0.22686	0.194175	0.282885	0.29036	0.655635	0.633663	0.262711		DNA repair	0.622406	0.335062		0.14251	-0.538318		0.126436	-1.16613		0.0601155	-2.03951
	Hydrogen ion transport	0.204918	0.219987	0.236686	0.201072	0.136799	0.297508	0.408348	0.242718	0.113154	0.29036	0.280987	0.316832	0.245781		Hydrogen ion transport	0.870186	0.0583226		0.728222	-0.208049		0.677373	-0.216859		0.208618	-0.48323
	ATP synthesis	0.204918	0.219987	0.236686	0.201072	0.136799	0.297508	0.362976	0.242718	0.113154	0.29036	0.280987	0.316832	0.242		ATP synthesis	0.870186	0.0583226		0.816836	-0.119747		0.51693	-0.305161		0.208618	-0.48323
	rRNA processing	0.14637	0.188561	0.236686	0.245755	0.227998	0.297508	0.408348	0.291262	0.311174	0.058072	0.218545	0.158416	0.232391		rRNA processing	0.120537	-0.432171		0.0349931	-0.822355		0.034487	1.21628		0.124194	0.826096
	Arginine biosynthesis	0.204918	0	0.384615	0.0893655	0.136799	0.483451	0.362976	0.339806	0.0848656	0.232288	0.187324	0.19802	0.225369		Arginine biosynthesis	0.822136	-0.267464		0.668052	-0.417977		0.59119	0.350803		0.828569	0.20029
	Pyridoxine biosynthesis	0.117096	0.345695	0.325444	0.0670241	0.136799	0.185943	0.362976	0.291262	0.0848656	0.406504	0.124883	0.158416	0.217242		Pyridoxine biosynthesis	0.20349	1.01602		0.889811	0.0928469		0.89922	0.0995937		0.381804	-0.823577
	Serine biosynthesis	0.204918	0.377121	0.325444	0.0893655	0.0911993	0.148754	0.362976	0.242718	0.169731	0.232288	0.156104	0.158416	0.213253		Serine biosynthesis	0.0492299	1.46239		0.593822	0.226882		0.311182	0.503956		0.0882274	-0.731548
	Septation	0.322014	0.408548	0.177515	0.111707	0.136799	0.148754	0.272232	0.436893	0.19802	0.116144	0.0936622	0.118812	0.211758		Septation	0.12391	1.19273		0.997614	0.00148085		0.110121	1.46492		0.172394	0.273672
	Electron transport	0	0	0.0591716	0.15639	0.364797	0.26032	0.22686	0.194175	0.226308	0.174216	0.468311	0.316832	0.203948		Electron transport	0.0459224	-3.72328		0.00279161	-3.45155		0.344996	-0.567539		0.602501	-0.295812
	Sporulation	0.029274	0.0628536	0.0295858	0.0670241	0.182399	0.148754	0.22686	0.339806	0.367751	0.29036	0.280987	0.316832	0.195207		Sporulation	0.103367	-1.70992		0.0190416	-2.94058		0.758266	0.0732174		0.0319483	-1.15744
	DNA recombination	0.204918	0.188561	0.177515	0.0670241	0.0455996	0.0743771	0.0453721	0.0485437	0.169731	0	0.530752	0.475248	0.16897		DNA recombination	0.000416308	1.61043		0.124558	1.11487		0.277126	-1.93195		0.246283	-2.42751
	Glucose metabolism	0.029274	0.0314268	0.0295858	0.0223414	0.0455996	0.0371885	0.0453721	0.194175	0.0848656	0.29036	0.468311	0.514851	0.149446		Glucose metabolism	0.542968	-0.219585		0.221568	-1.84525		0.023755	-1.97292		0.0284774	-3.59858
	Detoxification	0	0	0	0.134048	0.364797	0.223131	0.136116	0.0970874	0.169731	0.116144	0.249766	0.237624	0.144037		Detoxification	0.0698681	-		0.0235629	-		0.256795	-0.582888		0.650266	0.258518
	Translation regulation	0.14637	0	0.147929	0.0446828	0.136799	0.0371885	0.0907441	0.0485437	0.282885	0.232288	0.187324	0.316832	0.139299		Translation regulation	0.692496	0.428526		0.653871	-0.520552		0.288111	-0.802741		0.0266417	-1.75182
	Ribosome biogenesis	0.087822	0.157134	0.0887574	0.178731	0.227998	0.185943	0.136116	0.194175	0.0565771	0.058072	0.218545	0.0792079	0.13909		Ribosome biogenesis	0.0425135	-0.828625		0.724416	-0.213232		0.880197	0.120673		0.253381	0.736066
	Exopolysaccharide synthesis	0.029274	0.0942803	0.147929	0.223414	0.182399	0.148754	0.136116	0.194175	0.0848656	0.174216	0.0624415	0.039604	0.126456		Exopolysaccharide synthesis	0.0927257	-1.0305		0.362763	-0.612792		0.428728	0.587621		0.14195	1.00533
	Histidine biosynthesis	0.117096	0.377121	0.147929	0.0446828	0.136799	0.0371885	0.0907441	0.145631	0.113154	0	0.0312207	0.19802	0.119966		Histidine biosynthesis	0.221039	1.55415		0.356157	0.877488		0.585524	0.608551		0.962641	-0.0681055
	Riboflavin biosynthesis	0.087822	0.125707	0.0591716	0.0670241	0	0	0.181488	0.339806	0.113154	0.116144	0.187324	0.158416	0.119671		Riboflavin biosynthesis	0.0822164	2.02457		0.208444	-1.21818		0.486815	0.457971		0.0125668	-2.78478
	tRNA processing	0.117096	0.157134	0.0887574	0.111707	0.0911993	0	0.136116	0.242718	0.141443	0.058072	0.156104	0.118812	0.118263		tRNA processing	0.26575	0.839106		0.276048	-0.519362		0.239498	0.643813		0.388293	-0.714656
	Protein transport	0.029274	0.0314268	0.0887574	0.134048	0.227998	0.0743771	0	0	0.0848656	0.174216	0.218545	0.277228	0.111728		Protein transport	0.153585	-1.54599		0.56879	0.81649		0.0090727	-2.98088		0.231061	-0.618408
	Transcription antitermination	0.14637	0.219987	0.207101	0.0446828	0.0455996	0.0371885	0.0907441	0.242718	0.0848656	0.116144	0.0624415	0.039604	0.111454		Transcription antitermination	0.0213104	2.16952		0.43273	0.455053		0.32936	0.939054		0.313599	-0.775413
	Xylose metabolism	0	0.0314268	0	0	0.136799	0.111566	0	0	0	0.29036	0.343428	0.39604	0.109135		Xylose metabolism	0.223126	-2.98239		0.42265	-		0.00780564	-		0.00939429	-2.05187
	SOS response	0.029274	0	0	0	0.0455996	0.0371885	0	0.0485437	0.169731	0.058072	0.43709	0.435644	0.105095		SOS response	0.361623	-1.4998		0.337658	-2.89845		0.191606	-2.09233		0.152662	-3.49098
	Antibiotic resistance	0.14637	0.0942803	0.0591716	0.111707	0.136799	0.111566	0.0453721	0.0970874	0.0848656	0.058072	0.0936622	0.158416	0.0997807		Antibiotic resistance	0.51773	-0.264177		0.470736	0.399349		0.466544	-0.44821		0.633719	0.215317
	Lipid metabolism	0.029274	0.188561	0.118343	0.0893655	0.0911993	0.148754	0.0453721	0	0.0282885	0	0.187324	0.19802	0.0937085		Lipid metabolism	0.966733	0.0297391		0.19145	2.19026		0.244735	-2.38718		0.803516	-0.226662
	Lipid biosynthesis	0.029274	0.157134	0.118343	0.0670241	0.0911993	0.148754	0.0453721	0	0.0282885	0	0.187324	0.19802	0.0892278		Lipid biosynthesis	0.987747	-0.010502		0.169367	2.04867		0.244735	-2.38718		0.733161	-0.328014
	Amino-acid transport	0	0	0	0.268097	0.273598	0.297508	0.0453721	0.0485437	0	0.058072	0.0312207	0.039604	0.0885013		Amino-acid transport	0.00103992	-		0.183969	-		0.554965	-0.456776		4.4338e-05	2.7028
	Chemotaxis	0.029274	0.0314268	0.0591716	0.0223414	0.136799	0	0.0907441	0	0.0282885	0.232288	0.187324	0.19802	0.0846398		Chemotaxis	0.78928	-0.4088		0.992887	0.010142		0.0120499	-2.37539		0.0576918	-1.95645
	One-carbon metabolism	0.058548	0.345695	0.0295858	0.0670241	0.0455996	0	0.0453721	0.0485437	0.0282885	0.116144	0.156104	0.039604	0.081709		One-carbon metabolism	0.400308	1.94561		0.411463	1.82783		0.202456	-1.35156		0.185344	-1.46935
	Leucine biosynthesis	0.029274	0.0942803	0.118343	0.0670241	0.182399	0.148754	0.0453721	0.0970874	0.0565771	0	0.0312207	0.0792079	0.0791283		Leucine biosynthesis	0.299727	-0.719013		0.673027	0.281363		0.35649	0.849919		0.0901884	1.85029
	Cobalamin biosynthesis	0.029274	0	0.0591716	0	0.0911993	0.111566	0.0453721	0.0485437	0.141443	0.116144	0.124883	0.118812	0.0738673		Cobalamin biosynthesis	0.394787	-1.19695		0.262978	-1.412		0.318269	-0.612491		0.266065	-0.827543
	Phospholipid biosynthesis	0.029274	0.157134	0.0887574	0.0446828	0.0911993	0.111566	0	0	0	0	0.156104	0.19802	0.0730614		Phospholipid biosynthesis	0.8394	0.153175		0.131057	-		0.189164	-		0.622502	-0.517129
	Phospholipid metabolism	0.029274	0.157134	0.0887574	0.0446828	0.0911993	0.111566	0	0	0	0	0.156104	0.19802	0.0730614		Phospholipid metabolism	0.8394	0.153175		0.131057	-		0.189164	-		0.622502	-0.517129
	Arginine metabolism	0.029274	0.0314268	0	0.0223414	0.0911993	0.0743771	0.272232	0	0.0848656	0.058072	0.124883	0.0792079	0.0723233		Arginine metabolism	0.166366	-1.63031		0.343884	-2.55653		0.735597	0.445857		0.435864	-0.480362
	Gluconate utilization	0.029274	0.0314268	0.0295858	0.0670241	0.0911993	0.0371885	0.0453721	0.0485437	0.0848656	0.174216	0.0936622	0.118812	0.0709308		Gluconate utilization	0.153814	-1.11394		0.144922	-0.985613		0.0810825	-1.11298		0.0992356	-0.984659
	Peptide transport	0.029274	0.0314268	0.0295858	0.0446828	0.136799	0.0371885	0	0	0.0565771	0.116144	0.124883	0.158416	0.0637481		Peptide transport	0.313213	-1.27617		0.61182	0.674294		0.0102788	-2.8197		0.191942	-0.869232
	Aromatic amino acid biosynthesis	0.058548	0.0942803	0.0887574	0.0670241	0	0	0.0907441	0	0.0848656	0.058072	0.0936622	0.118812	0.0628971		Aromatic amino acid biosynthesis	0.103984	1.84978		0.541308	0.460162		0.417817	-0.623502		0.0791461	-2.01312
	Glycerol metabolism	0	0	0	0.0223414	0	0.0371885	0	0.0485437	0	0.232288	0.187324	0.19802	0.0604755		Glycerol metabolism	0.207772	-		0.42265	-		0.000974894	-3.66939		0.000551085	-3.37506
	Cysteine biosynthesis	0	0	0	0.0893655	0.136799	0	0	0	0	0.174216	0.124883	0.19802	0.0602736		Cysteine biosynthesis	0.200889	-		-	-		0.0164765	-		0.139548	-1.13622
	Pyridine nucleotide biosynthesis	0.029274	0.0314268	0	0	0.182399	0.0743771	0.0453721	0.0485437	0	0.058072	0.0624415	0.0792079	0.0509261		Pyridine nucleotide biosynthesis	0.341928	-2.08072		0.590101	-0.629652		0.140595	-1.08855		0.754674	0.362519
	Coenzyme A biosynthesis	0.029274	0.0314268	0	0.0223414	0.0455996	0	0.0453721	0.0485437	0	0.232288	0.0312207	0.0792079	0.0471062		Coenzyme A biosynthesis	0.891966	-0.162568		0.590101	-0.629652		0.303125	-1.86758		0.267576	-2.33466
	Lipopolysaccharide biosynthesis	0	0	0.0591716	0.0446828	0.0455996	0	0	0	0.0282885	0.058072	0.187324	0.118812	0.0451626		Lipopolysaccharide biosynthesis	0.69883	-0.60954		0.671204	1.06469		0.0875406	-3.68647		0.120359	-2.01225
	Arabinose catabolism	0.029274	0	0	0	0	0.0371885	0	0	0.0282885	0	0.280987	0.158416	0.0445128		Arabinose catabolism	0.875729	-0.345238		0.981848	0.0494022		0.232916	-3.95725		0.239261	-3.56261
	Isoprene biosynthesis	0.14637	0.0628536	0	0	0.0911993	0	0	0.0485437	0.0282885	0.116144	0.0312207	0	0.0437183		Isoprene biosynthesis	0.496749	1.19795		0.410932	1.44526		0.58017	-0.939608		0.705992	-0.692297
	Competence	0	0	0	0.0446828	0.0911993	0.0371885	0	0	0.0282885	0.058072	0.0624415	0.158416	0.040024		Competence	0.076093	-		0.42265	-		0.115992	-3.30161		0.408992	-0.688539
	Molybdenum cofactor biosynthesis	0	0	0	0	0	0.0371885	0.0453721	0.0485437	0	0.232288	0.0312207	0.0792079	0.0394851		Molybdenum cofactor biosynthesis	0.42265	-		0.183969	-		0.303125	-1.86758		0.231958	-3.20409
	Porphyrin biosynthesis	0.087822	0	0	0	0.0455996	0.0371885	0.0453721	0.0485437	0.0282885	0	0.0936622	0.0792079	0.038807		Porphyrin biosynthesis	0.962152	0.0851578		0.735968	-0.47664		0.623521	-0.500394		0.423831	-1.06219
	Hydrogen peroxide	0	0	0	0.0446828	0	0.0743771	0	0	0	0.116144	0.0936622	0.118812	0.0373065		Hydrogen peroxide	0.207772	-		-	-		0.00525989	-		0.0697777	-1.46472
	Tryptophan catabolism	0	0	0	0	0.136799	0.0371885	0	0	0	0.116144	0.0624415	0.0792079	0.0359817		Tryptophan catabolism	0.291414	-		-	-		0.0324286	-		0.57555	-0.567232
	Nitrogen fixation	0	0	0	0	0	0.0371885	0.0453721	0.0485437	0	0.116144	0.156104	0	0.0336127		Nitrogen fixation	0.42265	-		0.183969	-		0.332224	-1.53548		0.231821	-2.87199
	Restriction system	0.117096	0.0314268	0.0591716	0	0.0455996	0	0	0	0.0282885	0	0.0312207	0.0792079	0.0326676		Restriction system	0.156047	2.18737		0.128793	2.87617		0.361057	-1.96482		0.483666	-1.27602
	Sodium transport	0.029274	0	0	0	0	0.0371885	0.0453721	0.0485437	0	0.058072	0.0936622	0.0792079	0.03261		Sodium transport	0.875729	-0.345238		0.319662	-1.68175		0.0817251	-1.29809		0.0171471	-2.6346
	Antiport	0.029274	0	0	0	0.0455996	0.0371885	0.0907441	0	0	0	0.0936622	0.0792079	0.0313064		Antiport	0.361623	-1.4998		0.575108	-1.63218		0.549973	-0.929813		0.423831	-1.06219
	Tryptophan biosynthesis	0.029274	0	0.0295858	0.0670241	0	0	0.0907441	0	0.0565771	0	0.0624415	0.039604	0.0312709		Tryptophan biosynthesis	0.918845	-0.187398		0.385191	-1.32361		0.666012	0.529753		0.707156	-0.606459
	Methionine biosynthesis	0.029274	0	0	0	0	0.0371885	0.0453721	0.0485437	0.0282885	0.058072	0.0312207	0.0792079	0.029764		Methionine biosynthesis	0.875729	-0.345238		0.0659996	-2.0616		0.391017	-0.463459		0.0792157	-2.17982
	Two-component regulatory system	0.029274	0	0	0.0446828	0	0.0371885	0	0	0	0.058072	0.0312207	0.118812	0.0266042		Two-component regulatory system	0.364522	-1.48374		0.42265	-		0.115769	-		0.245795	-1.34588
	Translocation	0	0	0.0591716	0.0670241	0.0911993	0	0	0	0.0282885	0	0.0312207	0.039604	0.0263757		Translocation	0.387241	-1.41899		0.671204	1.06469		0.409359	-1.32403		0.406484	1.15964
	Nucleotide metabolism	0.058548	0.0628536	0.0591716	0	0.0455996	0	0.0453721	0	0.0282885	0	0	0	0.0249861		Nucleotide metabolism	0.096566	1.98549		0.113147	1.29362		0.204614	-		0.42265	-
	Threonine biosynthesis	0.029274	0	0	0	0	0	0	0	0	0.116144	0.0624415	0.039604	0.020622		Threonine biosynthesis	0.42265	-		0.42265	-		0.0850653	-		0.0850653	-
	Lipid transport	0	0.0314268	0.0295858	0	0	0.0371885	0	0	0.0282885	0	0	0.118812	0.0204418		Lipid transport	0.647464	0.714248		0.476065	1.10889		0.528883	-2.07039		0.569622	-1.67575
	Potassium transport	0	0	0	0	0.0911993	0.0371885	0.0453721	0	0	0	0.0312207	0.039604	0.020382		Potassium transport	0.247389	-		0.42265	-		0.68457	-0.642449		0.559777	0.858184
	Nickel insertion	0	0.0942803	0	0	0	0	0	0.0485437	0.0848656	0	0	0	0.0189741		Nickel insertion	0.42265	-		0.761037	-0.500831		0.21218	-		-	-
	Biotin biosynthesis	0	0.0628536	0	0	0	0	0.0453721	0.0485437	0	0.058072	0	0	0.0179034		Biotin biosynthesis	0.42265	-		0.714063	-0.579373		0.657559	0.693524		0.42265	-
	Enterobactin biosynthesis	0.029274	0.0314268	0	0.0223414	0.0455996	0.0371885	0.0453721	0	0	0	0	0	0.0176002		Enterobactin biosynthesis	0.300525	-0.792381		0.794793	0.419911		0.42265	-		0.0356448	-
	Rhamnose metabolism	0	0	0	0	0.136799	0.0743771	0	0	0	0	0	0	0.017598		Rhamnose metabolism	0.216994	-		-	-		-	-		0.216994	-
	Phosphate transport	0	0.0314268	0.0295858	0	0	0	0	0.0485437	0	0.058072	0.0312207	0	0.0165708		Phosphate transport	0.183875	-		0.840412	0.329823		0.591407	-0.879259		0.218091	-
	Aromatic hydrocarbons catabolism	0.029274	0	0	0	0	0	0	0	0	0.058072	0.0312207	0.0792079	0.0164812		Aromatic hydrocarbons catabolism	0.42265	-		0.42265	-		0.0560292	-		0.0560292	-
	Antibiotic biosynthesis	0.029274	0	0.0295858	0	0.0911993	0	0	0	0	0	0	0.039604	0.0158053		Antibiotic biosynthesis	0.762928	-0.63174		0.183515	-		0.42265	-		0.642934	1.20338
	Catecholamine metabolism	0	0.0314268	0	0	0	0	0.0907441	0	0	0	0.0624415	0	0.0153844		Catecholamine metabolism	0.42265	-		0.588922	-1.52981		0.811426	0.5393		0.42265	-
	DNA excision	0	0	0	0	0.0455996	0	0	0	0.0565771	0	0	0.0792079	0.0151154		DNA excision	0.42265	-		0.42265	-		0.828699	-0.485427		0.736106	-0.796622
	Queuosine biosynthesis	0.029274	0.0314268	0	0	0	0	0.0453721	0	0	0.058072	0	0	0.0136787		Queuosine biosynthesis	0.184016	-		0.794793	0.419911		0.872009	-0.356039		0.42265	-
	Thiamine biosynthesis	0.029274	0	0	0	0.0455996	0	0	0	0.0565771	0	0.0312207	0	0.013556		Thiamine biosynthesis	0.780661	-0.639402		0.697128	-0.950598		0.720086	0.857714		0.809149	0.546518
	Methanogenesis	0	0	0	0	0	0	0	0	0	0.116144	0	0.039604	0.012979		Methanogenesis	-	-		-	-		0.26721	-		0.26721	-
	Fatty acid metabolism	0	0.0314268	0.0295858	0.0223414	0	0.0371885	0	0	0	0	0.0312207	0	0.0126469		Fatty acid metabolism	0.975049	0.0354916		0.183875	-		0.42265	-		0.563567	0.931111
	DNA integration	0.029274	0.0314268	0.0295858	0.0223414	0	0.0371885	0	0	0	0	0	0	0.0124847		DNA integration	0.443034	0.600897		0.000497737	-		-	-		0.207772	-
	Transposition	0	0.0314268	0.0295858	0	0.0455996	0	0	0	0	0	0	0.039604	0.0121847		Transposition	0.794678	0.420084		0.183875	-		0.42265	-		0.925788	0.203378
	Folate biosynthesis	0.029274	0	0.0295858	0	0	0	0	0	0.0848656	0	0	0	0.0119771		Folate biosynthesis	0.183515	-		0.794698	-0.527898		0.42265	-		-	-
	Glyoxylate bypass	0	0	0	0	0.0455996	0	0	0	0.0282885	0	0.0624415	0	0.0113608		Glyoxylate bypass	0.42265	-		0.42265	-		0.654961	-1.14229		0.839163	-0.453482
	Cytochrome c-type biogenesis	0	0.0314268	0	0.0223414	0	0	0.0453721	0	0	0	0.0312207	0	0.0108634		Cytochrome c-type biogenesis	0.826477	0.492276		0.814434	-0.52981		0.811426	0.5393		0.829558	-0.482786
	Glycogen metabolism	0	0	0.0295858	0.0223414	0.0455996	0	0	0	0.0282885	0	0	0	0.0104846		Glycogen metabolism	0.483602	-1.19938		0.976239	0.064687		0.42265	-		0.227514	-
	Chromosome partition	0	0	0	0	0	0.0371885	0	0	0	0	0.0312207	0.039604	0.0090011		Chromosome partition	0.42265	-		-	-		0.189164	-		0.552001	-0.929394
	Galactose metabolism	0	0	0	0	0	0	0	0.0485437	0	0.058072	0	0	0.00888464		Galactose metabolism	-	-		0.42265	-		0.906076	-0.258559		0.42265	-
	Calvin cycle	0	0.0314268	0	0	0	0.0743771	0	0	0	0	0	0	0.00881699		Calvin cycle	0.635504	-1.24286		0.42265	-		-	-		0.42265	-
	Proline biosynthesis	0.058548	0	0	0	0	0	0.0453721	0	0	0	0	0	0.00866001		Proline biosynthesis	0.42265	-		0.86797	0.367816		0.42265	-		-	-
	Fatty acid biosynthesis	0	0	0.0295858	0	0	0.0371885	0	0	0	0	0.0312207	0	0.00816626		Fatty acid biosynthesis	0.881019	-0.329953		0.42265	-		0.42265	-		0.908279	0.252354
	Glycogen biosynthesis	0	0	0.0295858	0.0223414	0.0455996	0	0	0	0	0	0	0	0.00812723		Glycogen biosynthesis	0.483602	-1.19938		0.42265	-		-	-		0.227514	-
	Lipid A biosynthesis	0	0	0	0.0223414	0	0	0.0453721	0	0.0282885	0	0	0	0.00800016		Lipid A biosynthesis	0.42265	-		0.204614	-		0.204614	-		0.42265	-
	Carbon dioxide fixation	0	0.0942803	0	0	0	0	0	0	0	0	0	0	0.00785669		Carbon dioxide fixation	0.42265	-		0.42265	-		-	-		-	-
	Pantothenate biosynthesis	0.029274	0.0314268	0	0	0	0	0	0	0	0	0.0312207	0	0.00766013		Pantothenate biosynthesis	0.184016	-		0.184016	-		0.42265	-		0.42265	-
	Nitrate assimilation	0	0	0	0	0	0	0	0	0	0	0.0312207	0.039604	0.00590206		Nitrate assimilation	-	-		-	-		0.189164	-		0.189164	-
	Cellulose degradation	0	0	0	0	0	0.0371885	0	0	0	0	0.0312207	0	0.00570077		Cellulose degradation	0.42265	-		-	-		0.42265	-		0.908279	0.252354
	Polysaccharide degradation	0	0	0	0	0	0.0371885	0	0	0	0	0.0312207	0	0.00570077		Polysaccharide degradation	0.42265	-		-	-		0.42265	-		0.908279	0.252354
	Glutathione biosynthesis	0	0.0314268	0	0	0	0	0	0	0	0	0.0312207	0	0.00522063		Glutathione biosynthesis	0.42265	-		0.42265	-		0.42265	-		0.42265	-
	RNA repair	0	0.0314268	0.0295858	0	0	0	0	0	0	0	0	0	0.00508438		RNA repair	0.183875	-		0.183875	-		-	-		-	-
	Isoleucine biosynthesis	0	0	0	0	0	0	0	0	0	0.058072	0	0	0.00483933		Isoleucine biosynthesis	-	-		-	-		0.42265	-		0.42265	-
	Histidine metabolism	0	0	0	0.0223414	0	0	0	0	0	0	0.0312207	0	0.00446351		Histidine metabolism	0.42265	-		-	-		0.42265	-		0.829558	-0.482786
	Teichoic acid biosynthesis	0	0	0	0	0	0	0.0453721	0	0	0	0	0	0.003781		Teichoic acid biosynthesis	-	-		0.42265	-		0.42265	-		-	-
	Ascorbate biosynthesis	0	0	0	0	0	0	0	0	0	0	0	0.039604	0.00330033		Ascorbate biosynthesis	-	-		-	-		0.42265	-		0.42265	-
	Phosphonate transport	0	0	0	0	0	0	0	0	0	0	0	0.039604	0.00330033		Phosphonate transport	-	-		-	-		0.42265	-		0.42265	-
	Heme biosynthesis	0	0	0	0	0	0.0371885	0	0	0	0	0	0	0.00309905		Heme biosynthesis	0.42265	-		-	-		-	-		0.42265	-
	Lipid degradation	0	0.0314268	0	0	0	0	0	0	0	0	0	0	0.0026189		Lipid degradation	0.42265	-		0.42265	-		-	-		-	-
	Photosynthesis	0	0.0314268	0	0	0	0	0	0	0	0	0	0	0.0026189		Photosynthesis	0.42265	-		0.42265	-		-	-		-	-
	Viral genome packaging	0	0	0.0295858	0	0	0	0	0	0	0	0	0	0.00246548		Viral genome packaging	0.42265	-		0.42265	-		-	-		-	-
	Virus exit from host cell	0	0	0.0295858	0	0	0	0	0	0	0	0	0	0.00246548		Virus exit from host cell	0.42265	-		0.42265	-		-	-		-	-
	Cellulose biosynthesis	0.029274	0	0	0	0	0	0	0	0	0	0	0	0.0024395		Cellulose biosynthesis	0.42265	-		0.42265	-		-	-		-	-
	Menaquinone biosynthesis	0.029274	0	0	0	0	0	0	0	0	0	0	0	0.0024395		Menaquinone biosynthesis	0.42265	-		0.42265	-		-	-		-	-
	Bacterial flagellum biogenesis	0	0	0	0.0223414	0	0	0	0	0	0	0	0	0.00186178		Bacterial flagellum biogenesis	0.42265	-		-	-		-	-		0.42265	-
	Bacterial flagellum protein export	0	0	0	0.0223414	0	0	0	0	0	0	0	0	0.00186178		Bacterial flagellum protein export	0.42265	-		-	-		-	-		0.42265	-
	Deoxyribonucleotide synthesis	0	0	0	0.0223414	0	0	0	0	0	0	0	0	0.00186178		Deoxyribonucleotide synthesis	0.42265	-		-	-		-	-		0.42265	-
	Alkaloid metabolism	0	0	0	0	0	0	0	0	0	0	0	0	0		Alkaloid metabolism	-	-		-	-		-	-		-	-
	Antiviral defense	0	0	0	0	0	0	0	0	0	0	0	0	0		Antiviral defense	-	-		-	-		-	-		-	-
	Autoinducer synthesis	0	0	0	0	0	0	0	0	0	0	0	0	0		Autoinducer synthesis	-	-		-	-		-	-		-	-
	Bile acid catabolism	0	0	0	0	0	0	0	0	0	0	0	0	0		Bile acid catabolism	-	-		-	-		-	-		-	-
	Biological rhythms	0	0	0	0	0	0	0	0	0	0	0	0	0		Biological rhythms	-	-		-	-		-	-		-	-
	Cobalt transport	0	0	0	0	0	0	0	0	0	0	0	0	0		Cobalt transport	-	-		-	-		-	-		-	-
	Cytolysis	0	0	0	0	0	0	0	0	0	0	0	0	0		Cytolysis	-	-		-	-		-	-		-	-
	Fimbrium biogenesis	0	0	0	0	0	0	0	0	0	0	0	0	0		Fimbrium biogenesis	-	-		-	-		-	-		-	-
	Fucose metabolism	0	0	0	0	0	0	0	0	0	0	0	0	0		Fucose metabolism	-	-		-	-		-	-		-	-
	Growth regulation	0	0	0	0	0	0	0	0	0	0	0	0	0		Growth regulation	-	-		-	-		-	-		-	-
	Hemolysis	0	0	0	0	0	0	0	0	0	0	0	0	0		Hemolysis	-	-		-	-		-	-		-	-
	Host-virus interaction	0	0	0	0	0	0	0	0	0	0	0	0	0		Host-virus interaction	-	-		-	-		-	-		-	-
	Iron transport	0	0	0	0	0	0	0	0	0	0	0	0	0		Iron transport	-	-		-	-		-	-		-	-
	Luminescence	0	0	0	0	0	0	0	0	0	0	0	0	0		Luminescence	-	-		-	-		-	-		-	-
	Melanin biosynthesis	0	0	0	0	0	0	0	0	0	0	0	0	0		Melanin biosynthesis	-	-		-	-		-	-		-	-
	Oxygen transport	0	0	0	0	0	0	0	0	0	0	0	0	0		Oxygen transport	-	-		-	-		-	-		-	-
	Polysaccharide transport	0	0	0	0	0	0	0	0	0	0	0	0	0		Polysaccharide transport	-	-		-	-		-	-		-	-
	Quorum sensing	0	0	0	0	0	0	0	0	0	0	0	0	0		Quorum sensing	-	-		-	-		-	-		-	-
	Steroid metabolism	0	0	0	0	0	0	0	0	0	0	0	0	0		Steroid metabolism	-	-		-	-		-	-		-	-
	Sulfate transport	0	0	0	0	0	0	0	0	0	0	0	0	0		Sulfate transport	-	-		-	-		-	-		-	-
	Symport	0	0	0	0	0	0	0	0	0	0	0	0	0		Symport	-	-		-	-		-	-		-	-
	Ubiquinone biosynthesis	0	0	0	0	0	0	0	0	0	0	0	0	0		Ubiquinone biosynthesis	-	-		-	-		-	-		-	-
	Xylan degradation	0	0	0	0	0	0	0	0	0	0	0	0	0		Xylan degradation	-	-		-	-		-	-		-	-
	Zinc transport	0	0	0	0	0	0	0	0	0	0	0	0	0		Zinc transport	-	-		-	-		-	-		-	-
	Sum	100	100	100	100	100	100	100	100	100	100	100	100
