# Supplementary material for: Substrate-Dependent Fermentation of Bamboo in Giant Panda Gut Microbiomes: Leaf Primarily to Ethanol and Pith to Lactate
Source: Front Microbiol. 2020 Mar 31;11:530. doi: 10.3389/fmicb.2020.00530 (PMC7145396; doi:10.3389/fmicb.2020.00530)
Supplement: Supplementary file 5 [file Data_Sheet_5.xlsx]

## Sheet: Table S5
	Table S5. Expression of metaproteins (UniProtBB) related to yeasts in laboratory-scale fermentation tests using microbiomes derived from giant panda gut samples (see Figure 2 for the complete experimental set up).
	Description	Taxonomy	KO	EC	Inoculum	Green			De-H2O Green			Yellow			De-H2O Yellow
					Substrate	Leaf			Leaf			Pith			Pith
					Tested Condition	Green inoculum +Leaf			De-H2O green inoculum +Leaf			Yellow inoculum +Pith			De-H2O yellow inoculum +Pith
					Replicate	1	2	3	1	2	3	1	2	3	1	2	3	MAX
	EFTU_YEAST Elongation factor Tu, mitochondrial OS=Saccharomyces cerevisiae (strain ATCC 204508 / S288c) GN=TUF1 PE=1 SV=1	root	K02358	-		1.24649	1.28408	1.08988	3.12407	2.58151	2.912	1.29783	1.2663	1.339	1.31944	1.2516	1.0697	3.12407
	HSP78_YEAST Heat shock protein 78, mitochondrial OS=Saccharomyces cerevisiae (strain ATCC 204508 / S288c) GN=HSP78 PE=1 SV=2	Saccharomyces cerevisiae S288c	-	-		0	0	0	0	0	0	0	0	0	0.00956114	0.00427168	0	0.00956114
	RL7A_YEAST 60S ribosomal protein L7-A OS=Saccharomyces cerevisiae (strain ATCC 204508 / S288c) GN=RPL7A PE=1 SV=3	Saccharomyces cerevisiae S288c	K02937	-		0	0	0	0	0	0	0.0095429	0	0	0	0	0	0.0095429
	MPA43_YEAST Protein MPA43 OS=Saccharomyces cerevisiae (strain ATCC 204508 / S288c) GN=MPA43 PE=1 SV=1	Saccharomyces cerevisiae S288c	-	-		0	0	0	0	0	0	0	0.00945001	0	0	0	0	0.00945001
	NUP57_YEAST Nucleoporin NUP57 OS=Saccharomyces cerevisiae (strain ATCC 204508 / S288c) GN=NUP57 PE=1 SV=1	Saccharomyces cerevisiae S288c	K14308	-		0.00779059	0.00686672	0	0	0	0	0	0	0	0	0	0	0.00779059
	DSS1_YEAST Exoribonuclease II, mitochondrial OS=Saccharomyces cerevisiae (strain ATCC 204508 / S288c) GN=DSS1 PE=1 SV=2	Saccharomyces cerevisiae S288c	K19782	3.1.13.1		0.00779059	0	0	0	0	0	0	0	0	0	0	0	0.00779059
	PAN2_YEAST PAB-dependent poly(A)-specific ribonuclease subunit PAN2 OS=Saccharomyces cerevisiae (strain ATCC 204508 / S288c) GN=PAN2 PE=1 SV=1	Saccharomyces cerevisiae S288c	K12571	3.1.13.4		0.00779059	0	0	0	0	0	0	0	0	0	0	0	0.00779059
	YP260_YEAST UPF0662 protein YPL260W OS=Saccharomyces cerevisiae (strain ATCC 204508 / S288c) GN=YPL260W PE=1 SV=1	Saccharomyces cerevisiae S288c	-	-		0	0	0	0	0	0	0	0	0.00708466	0	0	0	0.00708466
	YP245_YEAST Uncharacterized protein YPL245W OS=Saccharomyces cerevisiae (strain ATCC 204508 / S288c) GN=YPL245W PE=1 SV=1	Saccharomyces cerevisiae S288c	K09384	-		0	0.00686672	0	0	0	0	0	0	0	0	0	0	0.00686672
	ERO1_YEAST Endoplasmic oxidoreductin-1 OS=Saccharomyces cerevisiae (strain ATCC 204508 / S288c) GN=ERO1 PE=1 SV=1	Saccharomyces cerevisiae S288c	-	1.8.4.-		0	0.00686672	0	0	0	0	0	0	0	0	0	0	0.00686672
	SNF3_YEAST High-affinity glucose transporter SNF3 OS=Saccharomyces cerevisiae (strain ATCC 204508 / S288c) GN=SNF3 PE=1 SV=3	Saccharomyces cerevisiae S288c	K08139	-		0	0.00686672	0	0	0	0	0	0	0	0	0	0	0.00686672
	YD109_YEAST Putative lipase YDL109C OS=Saccharomyces cerevisiae (strain ATCC 204508 / S288c) GN=YDL109C PE=1 SV=1	Saccharomyces cerevisiae S288c	-	3.1.-.-		0	0	0	0	0.00686573	0	0	0	0	0	0.00427168	0	0.00686573
	SCO1_YEAST Protein SCO1, mitochondrial OS=Saccharomyces cerevisiae (strain ATCC 204508 / S288c) GN=SCO1 PE=1 SV=1	Saccharomyces cerevisiae S288c	K07152	-		0	0	0	0.0059393	0.00686573	0	0	0	0	0	0	0	0.00686573
	NET1_YEAST Nucleolar protein NET1 OS=Saccharomyces cerevisiae (strain ATCC 204508 / S288c) GN=NET1 PE=1 SV=1	Saccharomyces cerevisiae S288c	K06687	-		0	0	0	0	0.00686573	0	0	0	0	0	0	0	0.00686573
	SSK2_YEAST MAP kinase kinase kinase SSK2 OS=Saccharomyces cerevisiae (strain ATCC 204508 / S288c) GN=SSK2 PE=1 SV=1	Saccharomyces cerevisiae S288c	K11230	2.7.11.25		0	0	0	0	0.00686573	0	0	0	0	0	0	0	0.00686573
	HMDH1_YEAST 3-hydroxy-3-methylglutaryl-coenzyme A reductase 1 OS=Saccharomyces cerevisiae (strain ATCC 204508 / S288c) GN=HMG1 PE=1 SV=1	Saccharomyces cerevisiae S288c	K00021	1.1.1.34		0	0	0	0	0	0.00644247	0	0	0	0	0	0	0.00644247
	KTHY_YEAST Thymidylate kinase OS=Saccharomyces cerevisiae (strain ATCC 204508 / S288c) GN=CDC8 PE=1 SV=2	Saccharomyces cerevisiae S288c	K00943	2.7.4.9		0	0	0	0	0	0.00644247	0	0	0	0	0	0	0.00644247
	RSE1_YEAST Pre-mRNA-splicing factor RSE1 OS=Saccharomyces cerevisiae (strain ATCC 204508 / S288c) GN=RSE1 PE=1 SV=1	Saccharomyces cerevisiae S288c	K12830	-		0	0	0.00641104	0	0	0	0	0	0	0	0	0	0.00641104
	NDC80_YEAST Kinetochore protein NDC80 OS=Saccharomyces cerevisiae (strain ATCC 204508 / S288c) GN=NDC80 PE=1 SV=1	Saccharomyces cerevisiae S288c	K11547	-		0	0	0.00641104	0	0	0	0	0	0	0	0	0	0.00641104
	SPT8_YEAST Transcription factor SPT8 OS=Saccharomyces cerevisiae (strain ATCC 204508 / S288c) GN=SPT8 PE=1 SV=1	Saccharomyces cerevisiae S288c	K11360	-		0	0	0	0.0059393	0	0	0	0	0	0	0	0	0.0059393
	NUP82_YEAST Nucleoporin NUP82 OS=Saccharomyces cerevisiae (strain ATCC 204508 / S288c) GN=NUP82 PE=1 SV=2	Saccharomyces cerevisiae S288c	K18719	-		0	0	0	0	0	0	0	0	0	0	0	0.00492951	0.00492951
	PHO88_YEAST Inorganic phosphate transport protein PHO88 OS=Saccharomyces cerevisiae (strain ATCC 204508 / S288c) GN=PHO88 PE=1 SV=1	Saccharomyces cerevisiae S288c	-	-		0	0	0	0	0	0	0	0	0	0	0.00427168	0	0.00427168
	RUVB1_YEAST RuvB-like protein 1 OS=Saccharomyces cerevisiae (strain ATCC 204508 / S288c) GN=RVB1 PE=1 SV=1	Saccharomyces cerevisiae S288c	K04499	3.6.4.12		0	0	0	0	0	0	0	0	0	0	0.00427168	0	0.00427168
	RSC6_YEAST Chromatin structure-remodeling complex protein RSC6 OS=Saccharomyces cerevisiae (strain ATCC 204508 / S288c) GN=RSC6 PE=1 SV=1	Saccharomyces cerevisiae S288c	K11760	-		0	0	0	0	0	0	0	0	0	0	0.00427168	0	0.00427168
	DUO1_YEAST DASH complex subunit DUO1 OS=Saccharomyces cerevisiae (strain ATCC 204508 / S288c) GN=DUO1 PE=1 SV=1	Saccharomyces cerevisiae S288c	K11570	-		0	0	0	0	0	0	0	0	0	0	0.00427168	0	0.00427168
	HXT7_YEAST High-affinity hexose transporter HXT6 OS=Saccharomyces cerevisiae (strain ATCC 204508 / S288c) GN=HXT7 PE=1 SV=1	Saccharomyces cerevisiae S288c	K08139	-		0	0	0	0	0	0	0	0	0	0	0.00427168	0	0.00427168
	CBP1_YEAST Cytochrome B pre-mRNA-processing protein 1 OS=Saccharomyces cerevisiae (strain ATCC 204508 / S288c) GN=CBP1 PE=1 SV=1	Saccharomyces cerevisiae S288c	K17660	-		0	0	0	0	0	0	0	0	0	0	0	0	0
	HXT12_YEAST Putative hexose transporter 12 OS=Saccharomyces cerevisiae (strain ATCC 204508 / S288c) GN=HXT12 PE=5 SV=1	Saccharomyces cerevisiae S288c	-	-		0	0	0	0	0	0	0	0	0	0	0	0	0
	RS7A_YEAST 40S ribosomal protein S7-A OS=Saccharomyces cerevisiae (strain ATCC 204508 / S288c) GN=RPS7A PE=1 SV=4	Saccharomyces cerevisiae S288c	K02993	-		0	0	0	0	0	0	0	0	0	0	0	0	0
	HSE1_YEAST Class E vacuolar protein-sorting machinery protein HSE1 OS=Saccharomyces cerevisiae (strain ATCC 204508 / S288c) GN=HSE1 PE=1 SV=1	Saccharomyces cerevisiae S288c	K04705	-		0	0	0	0	0	0	0	0	0	0	0	0	0
	KICH_YEAST Choline kinase OS=Saccharomyces cerevisiae (strain ATCC 204508 / S288c) GN=CKI1 PE=1 SV=1	Saccharomyces cerevisiae S288c	K00866	2.7.1.32		0	0	0	0	0	0	0	0	0	0	0	0	0
	KISH_YEAST Protein kish OS=Saccharomyces cerevisiae (strain ATCC 204508 / S288c) GN=KSH1 PE=3 SV=1	Saccharomyces cerevisiae S288c	-	-		0	0	0	0	0	0	0	0	0	0	0	0	0
	BUL2_YEAST Ubiquitin ligase-binding protein BUL2 OS=Saccharomyces cerevisiae (strain ATCC 204508 / S288c) GN=BUL2 PE=1 SV=1	Saccharomyces cerevisiae S288c	-	-		0	0	0	0	0	0	0	0	0	0	0	0	0
	RPB3_YEAST DNA-directed RNA polymerase II subunit RPB3 OS=Saccharomyces cerevisiae (strain ATCC 204508 / S288c) GN=RPB3 PE=1 SV=2	Saccharomyces cerevisiae S288c	K03011	-		0	0	0	0	0	0	0	0	0	0	0	0	0
	TEA1_YEAST TY1 enhancer activator OS=Saccharomyces cerevisiae (strain ATCC 204508 / S288c) GN=TEA1 PE=1 SV=2	Saccharomyces cerevisiae S288c	-	-		0	0	0	0	0	0	0	0	0	0	0	0	0
	FRE5_YEAST Ferric reductase transmembrane component 5 OS=Saccharomyces cerevisiae (strain ATCC 204508 / S288c) GN=FRE5 PE=2 SV=1	Saccharomyces cerevisiae S288c	K00521	1.16.1.9		0	0	0	0	0	0	0	0	0	0	0	0	0
	SLH1_YEAST Antiviral helicase SLH1 OS=Saccharomyces cerevisiae (strain ATCC 204508 / S288c) GN=SLH1 PE=1 SV=2	Saccharomyces cerevisiae S288c	K18664	3.6.4.13		0	0	0	0	0	0	0	0	0	0	0	0	0
	GLRX4_YEAST Monothiol glutaredoxin-4 OS=Saccharomyces cerevisiae (strain ATCC 204508 / S288c) GN=GRX4 PE=1 SV=1	Saccharomyces cerevisiae S288c	-	-		0	0	0	0	0	0	0	0	0	0	0	0	0
	GPI13_YEAST GPI ethanolamine phosphate transferase 3 OS=Saccharomyces cerevisiae (strain ATCC 204508 / S288c) GN=GPI13 PE=1 SV=1	Saccharomyces cerevisiae S288c	K05288	2.-.-.-		0	0	0	0	0	0	0	0	0	0	0	0	0
	TRM5_YEAST tRNA (guanine(37)-N1)-methyltransferase OS=Saccharomyces cerevisiae (strain ATCC 204508 / S288c) GN=TRM5 PE=1 SV=1	Saccharomyces cerevisiae S288c	K15429	2.1.1.228		0	0	0	0	0	0	0	0	0	0	0	0	0
	DLD2_YEAST D-lactate dehydrogenase [cytochrome] 2, mitochondrial OS=Saccharomyces cerevisiae (strain ATCC 204508 / S288c) GN=DLD2 PE=1 SV=1	Saccharomyces cerevisiae S288c	K00102	1.1.2.4		0	0	0	0	0	0	0	0	0	0	0	0	0
	GCN5_YEAST Histone acetyltransferase GCN5 OS=Saccharomyces cerevisiae (strain ATCC 204508 / S288c) GN=GCN5 PE=1 SV=1	Saccharomyces cerevisiae S288c	K06062	2.3.1.48		0	0	0	0	0	0	0	0	0	0	0	0	0
	NFS1_YEAST Cysteine desulfurase, mitochondrial OS=Saccharomyces cerevisiae (strain ATCC 204508 / S288c) GN=NFS1 PE=1 SV=2	Saccharomyces cerevisiae S288c	K04487	2.8.1.7		0	0	0	0	0	0	0	0	0	0	0	0	0
	CTF3_YEAST Central kinetochore subunit CTF3 OS=Saccharomyces cerevisiae (strain ATCC 204508 / S288c) GN=CTF3 PE=1 SV=1	Saccharomyces cerevisiae S288c	K11501	-		0	0	0	0	0	0	0	0	0	0	0	0	0
	VHC1_YEAST Vacuolar cation-chloride cotransporter 1 OS=Saccharomyces cerevisiae (strain ATCC 204508 / S288c) GN=VHC1 PE=1 SV=1	Saccharomyces cerevisiae S288c	K14429	-		0	0	0	0	0	0	0	0	0	0	0	0	0
	VATA_YEAST V-type proton ATPase catalytic subunit A OS=Saccharomyces cerevisiae (strain ATCC 204508 / S288c) GN=VMA1 PE=1 SV=3	Eukaryota	K02145	3.6.3.14 3.1.-.-		0	0	0	0	0	0	0	0	0	0	0	0	0
	RT19_YEAST 37S ribosomal protein S19, mitochondrial OS=Saccharomyces cerevisiae (strain ATCC 204508 / S288c) GN=RSM19 PE=1 SV=1	root	-	-		0	0	0	0	0	0	0	0	0	0	0	0	0
			Total without K02358			0.0233718	0.0274669	0.0128221	0.0118786	0.0274629	0.0128849	0.0095429	0.00945001	0.00708466	0.00956114	0.0299018	0.00492951
