# Supplementary material for: Substrate-Dependent Fermentation of Bamboo in Giant Panda Gut Microbiomes: Leaf Primarily to Ethanol and Pith to Lactate
Source: Front Microbiol. 2020 Mar 31;11:530. doi: 10.3389/fmicb.2020.00530 (PMC7145396; doi:10.3389/fmicb.2020.00530)
Supplement: Supplementary file 6 [file Data_Sheet_6.xlsx]

## Sheet: Table S6
	Table S6. Expression of metaproteins related to carbohydrate active enzymes (www.cazypedia.org) in laboratory-scale fermentation tests using microbiomes derived from giant panda gut samples (see Figure 2 for the complete experimental set up).
		Description	Taxonomy	KO	EC	Inoculum	Yellow			De-H2O Yellow			Green			De-H2O Green				Effect of the de-watering inocula						Effect of the fermentation line
						Substrate	Pith			Pith			Leaf			Leaf				T-Test			T-Test			T-Test			T-Test
						Tested Condition	Yellow inoculum +Pith			De-H2O yellow inoculum +Pith			Green inoculum +Leaf			De-H2O green inoculum +Leaf				Yellow line			Green Line			Full inocula			De-H2O inocula
	Enzymes					Replicate	1	2	3	1	2	3	1	2	3	1	2	3		Full vs. De-H2O	log2 fold change		Full vs. De-H2O	log2 fold change		Yellow vs. Green	log2 fold change		Yellow vs. Green	log2 fold change
	Peroxidases	MG: Probable thiol peroxidase OS=Bacillus subtilis (strain 168) GN=tpx PE=1 SV=3 [P80864] Score: 189.0	Bacillus subtilis subsp. subtilis str. 168	K11065	1.11.1.-		0.0095429	0.00945001	0.00708466	0.00956114	0.00427168	0.00492951	0	0	0	0.0059393	0.00686573	0.00644247
		TPX_ECOLI Thiol peroxidase OS=Escherichia coli (strain K12) GN=tpx PE=1 SV=2	Escherichia coli	K11065	1.11.1.-		0	0	0	0	0	0	0	0	0	0.0059393	0	0
		KATG_SHISS Catalase-peroxidase OS=Shigella sonnei (strain Ss046) GN=katG PE=3 SV=1	Enterobacteriaceae	K03782	1.11.1.21		0	0	0	0.0191223	0.012815	0.0147885	0	0	0	0.0118786	0	0.0128849
		KATG_ASPCL Catalase-peroxidase OS=Aspergillus clavatus (strain ATCC 1007 / CBS 513.65 / DSM 816 / NCTC 3887 / NRRL 1) GN=katG PE=3 SV=1	Aspergillus clavatus NRRL 1	K03782	1.11.1.21		0	0	0	0	0.00427168	0	0	0	0	0	0	0
		PER1_SORBI Cationic peroxidase SPC4 OS=Sorghum bicolor GN=Sb03g046810 PE=1 SV=2	Sorghum bicolor	K00430	1.11.1.7		0	0.00945001	0	0	0	0	0	0	0	0	0	0
						Sum	0.0095429	0.0189	0.00708466	0.0286834	0.0213584	0.019718	0	0	0	0.0237572	0.00686573	0.0193274		0.0697768	-0.973458		0.0811608	-		0.0812752	-		0.33247	0.481903
	Laccases	LAC5_ARATH Laccase-5 OS=Arabidopsis thaliana GN=LAC5 PE=2 SV=1	Arabidopsis thaliana	K05909	1.10.3.2		0	0	0	0	0.00427168	0	0	0	0	0	0	0
						Sum	0	0	0	0	0.00427168	0	0	0	0	0	0	0		0.42265	-		-	-		-	-		0.42265	-
		MG: Maltose phosphorylase OS=Bacillus subtilis (strain 168) GN=mdxK PE=3 SV=1 [O06993] Score: 545.0	Bacilli	K00691	2.4.1.8		0	0	0	0	0	0	0	0	0	0.0059393	0.00686573	0
						Sum	0	0	0	0	0	0	0	0	0	0.0059393	0.00686573	0		-	-		0.185632	-		-	-		0.185632	-
	Beta-glucosidases	MG: Beta-glucosidase OS=Ruminococcus albus PE=3 SV=1 [P15885] Score: 880.0	Ruminococcus albus	-	3.2.1.21		0	0	0	0	0	0	0	0	0	0	0	0.00644247
		E13E_HORVU Glucan endo-1,3-beta-glucosidase GV OS=Hordeum vulgare PE=2 SV=2	Hordeum vulgare	-	3.2.1.39		0	0	0	0	0	0	0.00779059	0	0	0	0	0
		MG: Aryl-phospho-beta-D-glucosidase BglH OS=Bacillus subtilis (strain 168) GN=bglH PE=1 SV=2 [P40740] Score: 491.0	Bacillus subtilis subsp. subtilis str. 168	K01223	3.2.1.86		0	0	0.00708466	0	0	0.00492951	0	0	0	0	0	0
		MG: 6-phospho-beta-glucosidase BglA OS=Escherichia coli (strain K12) GN=bglA PE=1 SV=2 [Q46829] Score: 553.0	Bacteria	K01223	3.2.1.86		0.0095429	0.0189	0.00708466	0.00956114	0.00427168	0.00492951	0	0	0	0	0.00686573	0
						Sum	0.0095429	0.0189	0.0141693	0.00956114	0.00427168	0.00985902	0.00779059	0	0	0	0.00686573	0.00644247		0.134753	0.846878		0.61964	-0.772511		0.0363777	2.45146		0.296495	0.832075
	Beta-galactosidases	GLB1L_HUMAN Beta-galactosidase-1-like protein OS=Homo sapiens GN=GLB1L PE=2 SV=1	Homo sapiens	-	3.2.1.-		0	0	0	0	0.00427168	0	0	0	0	0	0	0
		BGAL_SULAC Beta-galactosidase OS=Sulfolobus acidocaldarius (strain ATCC 33909 / DSM 639 / JCM 8929 / NBRC 15157 / NCIMB 11770) GN=bgaS PE=1 SV=2	Sulfolobus acidocaldarius DSM 639	K01190	3.2.1.23		0.0095429	0	0	0	0	0	0	0	0	0	0	0
						Sum	0.0095429	0	0	0	0.00427168	0	0	0	0	0	0	0		0.651481	1.15962		-	-		0.42265	-		0.42265	-
		MANBA_ASPCL Beta-mannosidase A OS=Aspergillus clavatus (strain ATCC 1007 / CBS 513.65 / DSM 816 / NCTC 3887 / NRRL 1) GN=mndA PE=3 SV=1	Aspergillus clavatus NRRL 1	K01192	3.2.1.25		0	0	0	0	0	0	0	0.00686672	0	0	0	0
						Sum	0	0	0	0	0	0	0	0.00686672	0	0	0	0		-	-		0.42265	-		0.42265	-		-	-
	Acetyl-beta-glucosaminidases	ENASE_MOUSE Cytosolic endo-beta-N-acetylglucosaminidase OS=Mus musculus GN=Engase PE=1 SV=1	Mus musculus	K01227	3.2.1.96		0	0	0	0	0	0	0.00779059	0	0	0	0	0
						Sum	0	0	0	0	0	0	0.00779059	0	0	0	0	0		-	-		0.42265	-		0.42265	-		-	-
	1,4-xylanases	XYND_GIBZE Endo-1,4-beta-xylanase D OS=Gibberella zeae (strain PH-1 / ATCC MYA-4620 / FGSC 9075 / NRRL 31084) GN=XYLD PE=1 SV=1	Fusarium graminearum PH-1	K01181	3.2.1.8		0	0	0	0.00956114	0	0	0	0	0	0	0	0
						Sum	0	0	0	0.00956114	0	0	0	0	0	0	0	0		0.42265	-		-	-		-	-		0.42265	-
	Alpha-amylases	AMY_BACCI Alpha-amylase OS=Bacillus circulans PE=3 SV=1	Bacillus circulans	-	3.2.1.1		0	0	0	0	0	0	0	0.00686672	0	0	0	0
		AMY_TENMO Alpha-amylase OS=Tenebrio molitor PE=1 SV=1	Tenebrio molitor	-	3.2.1.1		0	0	0.00708466	0.00956114	0.0598035	0.0985902	0	0	0	0.0178179	0.00686573	0.0128849
		G1L4F3_AILME Alpha-amylase OS=Ailuropoda melanoleuca PE=3 SV=1	Chordata	-	3.2.1.1		2.50024	2.44755	3.76904	27.517	29.6369	31.258	3.52135	1.37334	1.03859	8.37441	16.4022	17.6459
		AMY1_DROAN Alpha-amylase 1 OS=Drosophila ananassae GN=Amy35 PE=3 SV=3	Metazoa	K01176	3.2.1.1		0.209944	0.10395	0.0708466	0.277273	0.140965	0.187321	0	0.0412003	0.0256441	0.0475144	0.0274629	0
		AMYP_RAT Pancreatic alpha-amylase OS=Rattus norvegicus GN=Amy2 PE=2 SV=2	Metazoa	-	3.2.1.1		1.05926	0.973351	3.13142	7.81145	11.7642	13.8766	3.31879	0.638605	0.423128	5.64234	11.6511	8.70378
		AMY2B_HUMAN Alpha-amylase 2B OS=Homo sapiens GN=AMY2B PE=1 SV=1	Metazoa	K01176	3.2.1.1		1.01155	0.907201	3.08183	7.79233	11.6959	13.8421	3.29542	0.624871	0.429539	5.64234	11.6923	8.64579
						Sum	4.78099	4.43205	10.0602	43.4076	53.2977	59.2625	10.1356	2.68489	1.9169	19.7244	39.78	35.0084		0.00471975	-3.01658		0.0327425	-2.68103		0.663186	0.387125		0.0586366	0.722667
	Maltase glucoamylase	MGAL_HUMAN Probable maltase-glucoamylase 2 OS=Homo sapiens GN=MGAM2 PE=2 SV=3	Mammalia	-	-		0.0286287	0.0189	0.021254	0	0	0	0.0545341	0.0549337	0.0320552	0	0	0
						Sum	0.0286287	0.0189	0.021254	0	0	0	0.0545341	0.0549337	0.0320552	0	0	0		0.0159464	-		0.0247362	-		0.0699928	-1.04092		-	-
	Branching enzymes	MG: 1,4-alpha-glucan branching enzyme GlgB 1 OS=Clostridium perfringens (strain 13 / Type A) GN=glgB1 PE=3 SV=1 [Q8XPA2] Score: 279.0	Clostridium perfringens str. 13	K00700	2.4.1.18		0	0	0	0	0	0	0	0	0.00641104	0.0059393	0.00686573	0
						Sum	0	0	0	0	0	0	0	0	0.00641104	0.0059393	0.00686573	0		-	-		0.520849	-0.998081		0.42265	-		0.185632	-
	Lysozimes	MG: Lysozyme M1 OS=Streptomyces globisporus GN=acm PE=1 SV=1 [P25310] Score: 72.4	Streptomyces globisporus	-	3.2.1.17		0	0	0	0	0.00427168	0.00492951	0	0	0	0	0	0
		MG: Probable autolytic lysozyme OS=Clostridium perfringens (strain 13 / Type A) GN=lyc PE=3 SV=2 [P26836] Score: 204.0	Clostridium perfringens str. 13	K07273	3.2.1.17		0	0.00945001	0	0	0	0	0	0	0	0	0.00686573	0.00644247
		LYSC_SYRSO Lysozyme C OS=Syrmaticus soemmerringii GN=LYZ PE=1 SV=1	Syrmaticus soemmerringii	-	3.2.1.17		0	0	0	0	0	0	0	0	0	0	0	0.00644247
						Sum	0	0.00945001	0	0	0.00427168	0.00492951	0	0	0	0	0.00686573	0.0128849		0.982667	0.0384958		0.218969	-		0.42265	-		0.45428	-1.10201
	Alpha-mannosidases	G1M054_AILME Alpha-mannosidase OS=Ailuropoda melanoleuca GN=MAN2B1 PE=3 SV=1	Ailuropoda melanoleuca	-	3.2.1.-		0	0.00945001	0.0354233	0	0	0	0.0233718	0.0412003	0.0448773	0	0	0
						Sum	0	0.00945001	0.0354233	0	0	0	0.0233718	0.0412003	0.0448773	0	0	0		0.293341	-		0.0315742	-		0.173596	-1.28633		-	-
	Endoglucanases	GUNY_DICD3 Minor endoglucanase Y OS=Dickeya dadantii (strain 3937) GN=celY PE=1 SV=1	Dickeya dadantii 3937	K01179	3.2.1.4		0	0	0	0	0.00427168	0	0	0	0	0	0	0
						Sum	0	0	0	0	0.00427168	0	0	0	0	0	0	0		0.42265	-		-	-		-	-		0.42265	-
		MLTF_PSEMY Membrane-bound lytic murein transglycosylase F OS=Pseudomonas mendocina (strain ymp) GN=mltF PE=3 SV=1	Pseudomonas	K18691	4.2.2.n1		0	0	0	0	0	0	0	0	0	0	0.00686573	0
						Sum	0	0	0	0	0	0	0	0	0	0	0.00686573	0		-	-		0.42265	-		-	-		0.42265	-
	Epimerases	YEAD_ECOLI Putative glucose-6-phosphate 1-epimerase OS=Escherichia coli (strain K12) GN=yeaD PE=1 SV=2	Escherichia coli K-12	K01792	5.1.3.15		0	0	0	0.0286834	0.012815	0.00985902	0	0	0	0	0	0
		GALE_LACHE UDP-glucose 4-epimerase OS=Lactobacillus helveticus GN=galE PE=2 SV=1	Lactobacillus helveticus	-	5.1.3.2		0	0.00945001	0	0	0	0	0	0	0	0	0	0
		GALE_ECOLI UDP-glucose 4-epimerase OS=Escherichia coli (strain K12) GN=galE PE=1 SV=1	Escherichia coli K-12	K01784	5.1.3.2		0	0	0	0.00956114	0	0	0	0	0	0	0	0
						Sum	0	0.00945001	0	0.0382446	0.012815	0.00985902	0	0	0	0	0	0		0.188956	-2.6885		-	-		0.42265	-		0.152945	-
	Cellobiose-related enzymes	MG: Cellobiose-specific phosphotransferase enzyme IIB component OS=Geobacillus stearothermophilus GN=celA PE=3 SV=1 [Q45399] Score: 99.4	Geobacillus stearothermophilus	-	2.7.1.205		0	0.00945001	0.00708466	0	0.00427168	0.00492951	0	0	0	0	0	0
						Sum	0	0.00945001	0.00708466	0	0.00427168	0.00492951	0	0	0	0	0	0		0.503007	0.845602		-	-		0.191732	-		0.185582	-
