# Supplementary material for: Substrate-Dependent Fermentation of Bamboo in Giant Panda Gut Microbiomes: Leaf Primarily to Ethanol and Pith to Lactate
Source: Front Microbiol. 2020 Mar 31;11:530. doi: 10.3389/fmicb.2020.00530 (PMC7145396; doi:10.3389/fmicb.2020.00530)
Supplement: Supplementary file 7 [file Data_Sheet_7.xlsx]

## Sheet: Table S7
	Table S7. Expression of metaproteins (UniProtBB) in laboratory-scale fermentation tests using microbiomes derived from giant panda gut samples (see Figure 2 for the complete experimental set up).
	Description	Taxonomy	KO	EC	Inoculum	Green			De-H2O Green			Yellow			De-H2O Yellow
					Substrate	Leaf			Leaf			Pith			Pith
					Tested Condition	Green inoculum +Leaf			De-H2O green inoculum +Leaf			Yellow inoculum +Pith			De-H2O yellow inoculum +Pith
					Replicate	1	2	3	1	2	3	1	2	3	1	2	3	MAX
	G1L4F3_AILME Alpha-amylase OS=Ailuropoda melanoleuca PE=3 SV=1	Chordata	-	3.2.1.1		3.52135	1.37334	1.03859	8.37441	16.4022	17.6459	2.50024	2.44755	3.76904	27.517	29.6369	31.258	31.258
	AMYP_RAT Pancreatic alpha-amylase OS=Rattus norvegicus GN=Amy2 PE=2 SV=2	Metazoa	-	3.2.1.1		3.31879	0.638605	0.423128	5.64234	11.6511	8.70378	1.05926	0.973351	3.13142	7.81145	11.7642	13.8766	13.8766
	AMY2B_HUMAN Alpha-amylase 2B OS=Homo sapiens GN=AMY2B PE=1 SV=1	Metazoa	K01176	3.2.1.1		3.29542	0.624871	0.429539	5.64234	11.6923	8.64579	1.01155	0.907201	3.08183	7.79233	11.6959	13.8421	13.8421
	TRY2_RAT Anionic trypsin-2 OS=Rattus norvegicus GN=Prss2 PE=1 SV=2	Mammalia	-	-		3.66937	5.58264	3.84662	0.867138	0.288361	0.193274	3.75036	6.12361	13.4821	0.114734	0.0598035	0.0788721	13.4821
	ENO_YERPY Enolase OS=Yersinia pseudotuberculosis serotype O:3 (strain YPIII) GN=eno PE=3 SV=1	root	K01689	4.2.1.11		9.28638	10.7327	12.5592	9.28313	6.12423	7.18335	7.71066	8.62786	5.91569	4.45549	3.16531	1.97673	12.5592
	ENO_MACCJ Enolase OS=Macrococcus caseolyticus (strain JCSC5402) GN=eno PE=3 SV=1	Bacteria	K01689	4.2.1.11		6.75444	7.61519	9.48192	6.85395	4.40093	5.59851	6.64186	6.55831	5.21431	3.36552	2.45194	1.54787	9.48192
	ENO_FINM2 Enolase OS=Finegoldia magna (strain ATCC 29328) GN=eno PE=3 SV=1	root	K01689	4.2.1.11		5.18853	5.12257	6.16742	5.01277	3.22689	4.58704	6.19334	5.28256	3.95324	2.44765	1.96497	1.11407	6.19334
	ENO_THEPX Enolase OS=Thermoanaerobacter sp. (strain X514) GN=eno PE=3 SV=1	root	K01689	4.2.1.11		3.90309	4.36037	6.14818	4.58514	2.73943	3.60134	4.93368	4.6116	2.73468	2.03652	1.21743	0.542246	6.14818
	ENO_GEOLS Enolase OS=Geobacter lovleyi (strain ATCC BAA-1151 / DSM 17278 / SZ) GN=eno PE=3 SV=1	root	K01689	4.2.1.11		3.96541	4.42217	6.07766	4.60296	2.75316	3.64644	4.79053	4.33755	2.678	2.12257	1.26015	0.566893	6.07766
	ENO_YARLI Enolase OS=Yarrowia lipolytica (strain CLIB 122 / E 150) GN=ENO PE=3 SV=1	root	K01689	4.2.1.11		3.27205	3.19302	2.74392	2.44699	2.07345	2.78315	4.06527	3.5154	1.95537	1.8453	0.862879	0.29577	4.06527
	ENO_MYCS5 Enolase OS=Mycoplasma synoviae (strain 53) GN=eno PE=3 SV=1	root	K01689	4.2.1.11		3.11624	3.05569	2.64776	2.33415	1.9636	2.66718	3.94122	3.43035	1.87035	1.76881	0.815891	0.246475	3.94122
	G1LIB7_AILME Uncharacterized protein OS=Ailuropoda melanoleuca PE=4 SV=1	Ailuropoda melanoleuca	-	-		2.25148	3.47456	3.5453	1.25913	0.569855	0.502513	2.26167	3.5532	2.30252	0.296395	0.136694	0.142956	3.5532
	EFTU_YEAST Elongation factor Tu, mitochondrial OS=Saccharomyces cerevisiae (strain ATCC 204508 / S288c) GN=TUF1 PE=1 SV=1	root	K02358	-		1.24649	1.28408	1.08988	3.12407	2.58151	2.912	1.29783	1.2663	1.339	1.31944	1.2516	1.0697	3.12407
	DPS_STRMG DNA protection during starvation protein OS=Streptococcus mutans GN=dps PE=1 SV=3	Streptococcus mutans	-	1.16.-.-		0.26488	0.885806	0.544938	0.0831502	0.0823887	0.0837521	0.248115	0.29295	2.64258	0.114734	0.0427168	0.0492951	2.64258
	HV01_CANLF Ig heavy chain V region GOM OS=Canis lupus familiaris PE=1 SV=1	Canis lupus familiaris	-	-		0.841384	2.60249	1.54506	0.267269	0.109852	0.0901946	0.229029	0.25515	0.41091	0.0478057	0.0256301	0.0345066	2.60249
	D2HX31_AILME Putative uncharacterized protein (Fragment) OS=Ailuropoda melanoleuca GN=PANDA_017136 PE=4 SV=1	Ailuropoda melanoleuca	-	-		0.997195	2.52009	0.602638	0.285086	0.247166	0.225486	0.496231	0.699301	0.750974	0.535424	2.34942	2.43518	2.52009
	D2HMW4_AILME Putative uncharacterized protein (Fragment) OS=Ailuropoda melanoleuca GN=PANDA_012964 PE=4 SV=1	Mammalia	-	-		1.58928	1.28408	1.12834	0.332601	0.205972	0.180389	1.31692	1.33245	0.977683	0.0764891	0.119607	0.0838016	1.58928
	LDH_STRZT L-lactate dehydrogenase OS=Streptococcus pneumoniae (strain Taiwan19F-14) GN=ldh PE=3 SV=1	Bacilli	K00016	1.1.1.27		0.483017	0.528737	1.32067	0.908713	0.494332	0.457415	0.668003	0.538651	0.83599	0.305957	0.170867	0.167603	1.32067
	G1M1W5_AILME Uncharacterized protein (Fragment) OS=Ailuropoda melanoleuca GN=FCGBP PE=4 SV=1	Mammalia	-	-		1.12184	0.892673	0.80138	0.231633	0.130449	0.109522	1.02109	1.0017	0.736805	0.0191223	0.0427168	0.0345066	1.12184
	DNAK_STRT2 Chaperone protein DnaK OS=Streptococcus thermophilus (strain ATCC BAA-250 / LMG 18311) GN=dnaK PE=3 SV=1	root	K04043	-		0.786849	0.666072	0.884723	0.534537	0.597318	0.534725	1.10698	0.888301	0.814736	0.382446	0.234942	0.266193	1.10698
	MG: Fructose-bisphosphate aldolase OS=Geobacillus stearothermophilus GN=fba PE=3 SV=3 [P94453] Score: 112.0	Bacteria	-	4.1.2.13		1.09068	0.707272	0.525705	0.237572	0.164777	0.238371	0.696631	0.519751	0.467588	0.305957	0.183682	0.182392	1.09068
	LAC1_HUMAN Ig lambda-1 chain C regions OS=Homo sapiens GN=IGLC1 PE=1 SV=1	Mammalia	-	-		1.09068	1.05061	0.871901	0.201936	0.281495	0.206159	0.687088	0.831601	0.552604	0.114734	0.0811619	0.108449	1.09068
	EFTU_HERAU Elongation factor Tu OS=Herpetosiphon aurantiacus GN=tuf PE=3 SV=1	root	K02358	-		0.747897	0.604271	0.583404	1.00374	1.04359	0.921273	1.0688	0.869401	1.03436	0.975237	0.948313	0.936607	1.0688
	D2I7I8_AILME Putative uncharacterized protein (Fragment) OS=Ailuropoda melanoleuca GN=PANDA_021900 PE=4 SV=1	Mammalia	-	-		1.02836	1.05061	0.833435	0.207876	0.281495	0.206159	0.744346	0.831601	0.595112	0.105173	0.111064	0.108449	1.05061
	K2C5_HUMAN Keratin, type II cytoskeletal 5 OS=Homo sapiens GN=KRT5 PE=1 SV=3	Mammalia	K07605	-		0.412901	0.295269	0.423128	1.00968	0.556124	0.302796	0.114515	0.21735	0.297556	0.0191223	0.0213584	0.0542246	1.00968
	DNAK_THAPS Chaperone protein dnaK OS=Thalassiosira pseudonana GN=dnaK PE=3 SV=1	root	K04043	-		0.638828	0.535604	0.685981	0.469205	0.439407	0.412318	0.944747	0.670951	0.694297	0.372885	0.239214	0.246475	0.944747
	EFTU_ZYMMO Elongation factor Tu OS=Zymomonas mobilis subsp. mobilis (strain ATCC 31821 / ZM4 / CP4) GN=tuf PE=3 SV=1	root	K02358	-		0.849174	0.652338	0.621871	0.84932	0.810156	0.734441	0.925661	0.831601	0.94226	0.784014	0.820162	0.783792	0.94226
	G1MGT5_AILME Uncharacterized protein (Fragment) OS=Ailuropoda melanoleuca GN=CTRL PE=3 SV=1	Ailuropoda melanoleuca	-	-		0.599875	0.851473	0.416717	0.0475144	0.164777	0.173947	0.543945	0.670951	0.573858	0.152978	0.0811619	0.118308	0.851473
	RS5_LACRD 30S ribosomal protein S5 OS=Lactobacillus reuteri (strain DSM 20016) GN=rpsE PE=3 SV=1	Lactobacillales	K02988	-		0.124649	0.103001	0.0512883	0.130665	0.130449	0.128849	0.171772	0.1512	0.219625	0.831819	0.388723	0.379572	0.831819
	PGK_STREM Phosphoglycerate kinase OS=Streptococcus equi subsp. zooepidemicus (strain MGCS10565) GN=pgk PE=3 SV=1	Firmicutes	K00927	2.7.2.3		0.810221	0.830873	0.448773	0.582051	0.425675	0.4703	0.820689	0.765451	0.538434	0.506741	0.495515	0.369713	0.830873
	EFG_ONYPE Elongation factor G OS=Onion yellows phytoplasma (strain OY-M) GN=fusA PE=3 SV=1	Bacteria	K02355	-		0.342786	0.50127	0.230797	0.819623	0.56299	0.631362	0.305373	0.3402	0.240878	0.382446	0.50833	0.394361	0.819623
	G1LG84_AILME Uncharacterized protein (Fragment) OS=Ailuropoda melanoleuca GN=CPA1 PE=4 SV=1	Mammalia	-	-		0.39732	0.350203	0.384662	0.237572	0.51493	0.463858	0.811146	0.718201	0.644704	0.401568	0.286202	0.310559	0.811146
	AMPN_RAT Aminopeptidase N OS=Rattus norvegicus GN=Anpep PE=1 SV=2	Mammalia	-	-		0.802431	0.686672	0.628282	0.0118786	0	0	0.29583	0.23625	0.240878	0	0	0	0.802431
	MG: Glyceraldehyde-3-phosphate dehydrogenase OS=Lactobacillus delbrueckii subsp. bulgaricus GN=gap PE=3 SV=1 [O32755] Score: 473.0	root	-	1.2.1.12		0.436273	0.50127	0.397484	0.659262	0.535527	0.541167	0.772975	0.793801	0.573858	0.659719	0.252029	0.261264	0.793801
	CH60_THEBR 60 kDa chaperonin OS=Thermoanaerobacter brockii GN=groL PE=1 SV=2	root	K04077	-		0.646619	0.515004	0.410306	0.481083	0.453138	0.4703	0.706174	0.756001	0.42508	0.200784	0.294746	0.305629	0.756001
	EFTU_EUGLO Elongation factor Tu, plastid OS=Euglena longa GN=tufA PE=3 SV=1	root	K02358	-		0.467435	0.384536	0.455184	0.754291	0.542392	0.515398	0.515316	0.4347	0.63762	0.659719	0.704827	0.621118	0.754291
	DNAK_CLOPH Chaperone protein DnaK OS=Clostridium phytofermentans (strain ATCC 700394 / DSM 18823 / ISDg) GN=dnaK PE=3 SV=1	root	K04043	-		0.459645	0.384536	0.442362	0.350419	0.357018	0.354336	0.668003	0.500851	0.439249	0.296395	0.158052	0.187321	0.668003
	K1C9_HUMAN Keratin, type I cytoskeletal 9 OS=Homo sapiens GN=KRT9 PE=1 SV=3	Homo sapiens	K07604	-		0.225927	0.178535	0.224386	0.623627	0.357018	0.148177	0.0190858	0.0661501	0.0779313	0	0.0170867	0.0147885	0.623627
	CH60_STRT2 60 kDa chaperonin OS=Streptococcus thermophilus (strain ATCC BAA-250 / LMG 18311) GN=groL PE=3 SV=1	root	-	-		0.506388	0.405136	0.468006	0.362297	0.343286	0.354336	0.610745	0.548101	0.446334	0.181662	0.196497	0.216898	0.610745
	CH602_RENSM 60 kDa chaperonin 2 OS=Renibacterium salmoninarum (strain ATCC 33209 / DSM 20767 / JCM 11484 / NBRC 15589 / NCIMB 2235) GN=groL2 PE=3 SV=1	root	K04077	-		0.553132	0.288402	0.160276	0.291026	0.288361	0.315681	0.458059	0.548101	0.290471	0.219906	0.286202	0.310559	0.553132
	G3P_STRAU Glyceraldehyde-3-phosphate dehydrogenase OS=Streptomyces aureofaciens GN=gap PE=3 SV=1	root	-	1.2.1.12		0.0389529	0.0343336	0.0576993	0.0534537	0.0549258	0.0644247	0.305373	0.548101	0.226709	0.105173	0.0341734	0.0443656	0.548101
	DNAK_MOOTA Chaperone protein DnaK OS=Moorella thermoacetica (strain ATCC 39073) GN=dnaK PE=3 SV=1	root	K04043	-		0.444064	0.302136	0.391073	0.237572	0.308958	0.277026	0.505773	0.38745	0.354233	0.191223	0.115335	0.138026	0.505773
	PA22_PIG Phospholipase A2, minor isoenzyme OS=Sus scrofa PE=1 SV=1	Mammalia	-	3.1.1.4		0.366158	0.384536	0	0.0475144	0	0.0450973	0.353087	0.38745	0.503011	0.0478057	0.0341734	0.0443656	0.503011
	OMPA_SHIDY Outer membrane protein A OS=Shigella dysenteriae GN=ompA PE=3 SV=1	Enterobacteriaceae	K03286	-		0.0701153	0.0755339	0.0897545	0.457326	0.384481	0.373663	0.124058	0.1134	0.113355	0.487618	0.341734	0.389431	0.487618
	EFTU_LACCB Elongation factor Tu OS=Lactobacillus casei (strain BL23) GN=tuf PE=3 SV=1	root	K02358	-		0.311624	0.199135	0.269264	0.475144	0.377615	0.296354	0.305373	0.2835	0.325894	0.277273	0.290474	0.261264	0.475144
	ATPB_STAAM ATP synthase subunit beta OS=Staphylococcus aureus (strain Mu50 / ATCC 700699) GN=atpD PE=3 SV=1	root	K02112	3.6.3.14		0.412901	0.432603	0.468006	0.314783	0.205972	0.302796	0.42943	0.2835	0.198371	0.267712	0.166595	0.128167	0.468006
	PTHP_LACLC Phosphocarrier protein HPr OS=Lactococcus lactis subsp. cremoris GN=ptsH PE=3 SV=1	Lactobacillales	-	2.7.11.-		0.249299	0.315869	0.262853	0.25539	0.14418	0.186832	0.467602	0.33075	0.30464	0.229467	0.15378	0.152815	0.467602
	OMPC_ECOL6 Outer membrane protein C OS=Escherichia coli O6:H1 (strain CFT073 / ATCC 700928 / UPEC) GN=ompC PE=1 SV=1	Enterobacteriaceae	K09475	-		0.210346	0.151068	0.224386	0.302904	0.130449	0.161062	0.248115	0.1701	0.162947	0.181662	0.465613	0.374643	0.465613
	LDHD_LACDA D-lactate dehydrogenase OS=Lactobacillus delbrueckii subsp. bulgaricus (strain ATCC 11842 / DSM 20081 / JCM 1002 / NBRC 13953 / NCIMB 11778) GN=ldhA PE=1 SV=3	Lactobacillales	-	1.1.1.28		0.0934871	0.0755339	0.153865	0.0059393	0.00686573	0.00644247	0.400802	0.4347	0.332979	0	0	0	0.4347
	DPS_KLUCR DNA protection during starvation protein OS=Kluyvera cryocrescens GN=dps PE=3 SV=1	Enterobacteriaceae	K04047	1.16.-.-		0.0233718	0	0.00641104	0.201936	0.0961202	0.10308	0.0190858	0.02835	0.042508	0.344201	0.410081	0.423938	0.423938
	PGK_LACJO Phosphoglycerate kinase OS=Lactobacillus johnsonii (strain CNCM I-12250 / La1 / NCC 533) GN=pgk PE=3 SV=1	Lactobacillus	K00927	2.7.2.3		0	0.0137334	0.00641104	0.0118786	0	0	0.257658	0.4158	0.240878	0	0	0	0.4158
	CBPA1_RAT Carboxypeptidase A1 OS=Rattus norvegicus GN=Cpa1 PE=2 SV=2	Mammalia	K08779	3.4.17.1		0.225927	0.206002	0.230797	0.178179	0.302092	0.244814	0.372173	0.4158	0.396741	0.181662	0.179411	0.182392	0.4158
	CLPL_STAAW ATP-dependent Clp protease ATP-binding subunit ClpL OS=Staphylococcus aureus (strain MW2) GN=clpL PE=3 SV=1	Bacilli	K04086	-		0.288252	0.274669	0.211564	0.391994	0.370749	0.328566	0.314916	0.2457	0.233794	0.229467	0.149509	0.157744	0.391994
	EFTU_UREU1 Elongation factor Tu OS=Ureaplasma urealyticum serovar 10 (strain ATCC 33699 / Western) GN=tuf PE=3 SV=1	root	K02358	-		0.13244	0.0892673	0.166687	0.314783	0.178509	0.180389	0.238572	0.19845	0.332979	0.305957	0.388723	0.345066	0.388723
	G1LZ32_AILME Uncharacterized protein OS=Ailuropoda melanoleuca GN=KRT1 PE=3 SV=1	Mammalia	-	-		0.140231	0.096134	0.147454	0.380115	0.2403	0.135292	0.0858861	0.0850501	0.141693	0	0.0170867	0.0345066	0.380115
	EFTU_RICAH Elongation factor Tu OS=Rickettsia akari (strain Hartford) GN=tuf PE=3 SV=1	root	K02358	-		0.194765	0.137334	0.192331	0.350419	0.226569	0.206159	0.286287	0.19845	0.361318	0.24859	0.375908	0.320418	0.375908
	DNAK_YERPY Chaperone protein DnaK OS=Yersinia pseudotuberculosis serotype O:3 (strain YPIII) GN=dnaK PE=3 SV=1	Bacteria	K04043	-		0.00779059	0	0	0.17224	0.0892545	0.096637	0.0190858	0.00945001	0.00708466	0.363323	0.192226	0.241546	0.363323
	RL5_STRTD 50S ribosomal protein L5 OS=Streptococcus thermophilus (strain ATCC BAA-491 / LMD-9) GN=rplE PE=3 SV=1	Bacteria	K02931	-		0.124649	0.130468	0.0769324	0.154422	0.14418	0.173947	0.0763432	0.1323	0.162947	0.363323	0.316104	0.3007	0.363323
	CH60_LACLS 60 kDa chaperonin OS=Lactococcus lactis subsp. cremoris (strain SK11) GN=groL PE=3 SV=1	root	K04077	-		0.109068	0.130468	0.160276	0.314783	0.226569	0.251256	0.133601	0.12285	0.10627	0.363323	0.281931	0.251405	0.363323
	RL11_STRGC 50S ribosomal protein L11 OS=Streptococcus gordonii (strain Challis / ATCC 35105 / BCRC 15272 / CH1 / DL1 / V288) GN=rplK PE=3 SV=1	Bacteria	K02867	-		0.194765	0.206002	0.160276	0.178179	0.199106	0.141734	0.334001	0.3591	0.361318	0.124295	0.111064	0.138026	0.361318
	PPBN_MOUSE Alkaline phosphatase, placental-like OS=Mus musculus GN=Alppl2 PE=2 SV=2	Mammalia	-	3.1.3.1		0.311624	0.357069	0.339785	0.0356358	0.0137315	0.00644247	0.124058	0.0850501	0.0921006	0	0.00854336	0.00985902	0.357069
	CB22_HORVU Chlorophyll a-b binding protein 2, chloroplastic OS=Hordeum vulgare GN=CAB2 PE=3 SV=1	Streptophyta	K08912	-		0.101278	0.0824006	0.0705214	0.0415751	0.0411944	0.0322123	0.324458	0.34965	0.276302	0.0573669	0.0598035	0.0690131	0.34965
	D2HHN0_AILME Putative uncharacterized protein (Fragment) OS=Ailuropoda melanoleuca GN=PANDA_010628 PE=3 SV=1	Mammalia	K12047	3.2.1.20 3.2.1.3		0.342786	0.295269	0.243619	0.0178179	0.0137315	0.00644247	0.0763432	0.0756001	0.042508	0	0	0	0.342786
	CB48_MAIZE Chlorophyll a-b binding protein 48, chloroplastic OS=Zea mays GN=CAB48 PE=3 SV=1	Streptophyta	K08912	-		0.101278	0.0824006	0.0705214	0.0415751	0.0411944	0.0322123	0.324458	0.3402	0.269217	0.0573669	0.0598035	0.0640836	0.3402
	MG: Outer membrane pore protein E OS=Escherichia coli (strain K12) GN=phoE PE=1 SV=1 [P02932] Score: 299.0	Enterobacteriaceae	K09475	-		0.202555	0.164801	0.198742	0.273208	0.137315	0.154619	0.200401	0.1323	0.141693	0.143417	0.337463	0.251405	0.337463
	G1M606_AILME Uncharacterized protein (Fragment) OS=Ailuropoda melanoleuca GN=PNLIPRP2 PE=3 SV=1	Ailuropoda melanoleuca	-	-		0.334995	0.295269	0.262853	0.1663	0.14418	0.167504	0.276744	0.3213	0.262132	0.191223	0.123879	0.142956	0.334995
	CH60_EXIS2 60 kDa chaperonin OS=Exiguobacterium sibiricum (strain DSM 17290 / JCM 13490 / 255-15) GN=groL PE=3 SV=1	root	K04077	-		0.155812	0.116734	0.192331	0.332601	0.2403	0.296354	0.162229	0.27405	0.120439	0.133856	0.175139	0.172533	0.332601
	DPS_ERWT9 DNA protection during starvation protein OS=Erwinia tasmaniensis (strain DSM 17950 / CIP 109463 / Et1/99) GN=dps PE=3 SV=1	Enterobacteriaceae	K04047	1.16.-.-		0.0233718	0	0.00641104	0.124725	0.0480601	0.0773096	0.0190858	0.02835	0.00708466	0.267712	0.286202	0.330277	0.330277
	PPBI1_RAT Intestinal-type alkaline phosphatase 1 OS=Rattus norvegicus GN=Alpi PE=1 SV=1	Mammalia	-	3.1.3.1		0.280461	0.329602	0.326963	0.0356358	0.0137315	0.00644247	0.124058	0.0756001	0.0921006	0	0.00854336	0.00985902	0.329602
	K1C14_HUMAN Keratin, type I cytoskeletal 14 OS=Homo sapiens GN=KRT14 PE=1 SV=4	Chordata	K07604	-		0.155812	0.048067	0.0961656	0.314783	0.205972	0.0644247	0.0190858	0.02835	0.0708466	0	0.012815	0	0.314783
	G1LA32_AILME Uncharacterized protein (Fragment) OS=Ailuropoda melanoleuca GN=SERPINB6 PE=3 SV=1	Mammalia	-	-		0.311624	0.309002	0.314141	0.0059393	0.00686573	0.00644247	0.238572	0.1134	0.205455	0	0	0	0.314141
	G6PI_LACH4 Glucose-6-phosphate isomerase OS=Lactobacillus helveticus (strain DPC 4571) GN=pgi PE=3 SV=1	Bacteria	K01810	5.3.1.9		0.148021	0.199135	0.173098	0.059393	0.0411944	0.0450973	0.29583	0.31185	0.198371	0.0191223	0.0427168	0.0394361	0.31185
	DNAK_WOLWR Chaperone protein DnaK OS=Wolbachia sp. subsp. Drosophila simulans (strain wRi) GN=dnaK PE=3 SV=1	root	K04043	-		0.116859	0.0892673	0.141043	0.219754	0.212838	0.186832	0.229029	0.1701	0.134609	0.305957	0.158052	0.177462	0.305957
	PPAC_STRU0 Probable manganese-dependent inorganic pyrophosphatase OS=Streptococcus uberis (strain ATCC BAA-854 / 0140J) GN=ppaC PE=3 SV=1	Lactobacillales	K15986	3.6.1.1		0.272671	0.212868	0.294908	0.154422	0.123583	0.115964	0.305373	0.17955	0.21254	0.0573669	0.106792	0.0443656	0.305373
	ENO_LACDB Enolase OS=Lactobacillus delbrueckii subsp. bulgaricus (strain ATCC BAA-365) GN=eno PE=3 SV=1	Lactobacillus	K01689	4.2.1.11		0.0389529	0.0412003	0.0641104	0	0	0	0.276744	0.3024	0.184201	0	0	0	0.3024
	RS5_YERE8 30S ribosomal protein S5 OS=Yersinia enterocolitica serotype O:8 / biotype 1B (strain NCTC 13174 / 8081) GN=rpsE PE=3 SV=1	Gammaproteobacteria	K02988	-		0	0	0	0	0.00686573	0.00644247	0	0	0	0.296395	0.0897053	0.0887311	0.296395
	D2HLM6_AILME Putative uncharacterized protein (Fragment) OS=Ailuropoda melanoleuca GN=PANDA_012412 PE=3 SV=1	Mammalia	K07605	-		0.0934871	0.048067	0.0961656	0.291026	0.14418	0.0773096	0.0286287	0.0378	0.0708466	0.00956114	0.00854336	0.00492951	0.291026
	G1MFM7_AILME Uncharacterized protein OS=Ailuropoda melanoleuca GN=CLCA1 PE=4 SV=1	Mammalia	K05027	3.4.-.-		0.233718	0.288402	0.160276	0.0118786	0	0	0.0668003	0.0567001	0.0283386	0	0	0	0.288402
	DNAK_MYCCT Chaperone protein DnaK OS=Mycoplasma capricolum subsp. capricolum (strain California kid / ATCC 27343 / NCTC 10154) GN=dnaK PE=3 SV=1	root	K04043	-		0.210346	0.192268	0.230797	0.17224	0.178509	0.167504	0.286287	0.2268	0.205455	0.124295	0.0640752	0.0887311	0.286287
	ACT23_DICDI Putative actin-23 OS=Dictyostelium discoideum GN=act23 PE=1 SV=1	root	K05692	-		0.218136	0.281535	0.237208	0.0237572	0.0274629	0.0322123	0.143143	0.1512	0.134609	0	0.00427168	0.00492951	0.281535
	AMY1_DROAN Alpha-amylase 1 OS=Drosophila ananassae GN=Amy35 PE=3 SV=3	Metazoa	K01176	3.2.1.1		0	0.0412003	0.0256441	0.0475144	0.0274629	0	0.209944	0.10395	0.0708466	0.277273	0.140965	0.187321	0.277273
	DNAK_CLONN Chaperone protein DnaK OS=Clostridium novyi (strain NT) GN=dnaK PE=3 SV=1	root	K04043	-		0.148021	0.109867	0.166687	0.130665	0.178509	0.135292	0.276744	0.21735	0.191286	0.143417	0.0768902	0.0838016	0.276744
	EFTU_GEOSE Elongation factor Tu OS=Geobacillus stearothermophilus GN=tuf PE=3 SV=2	root	K02358	-		0.163602	0.0549337	0.173098	0.201936	0.219703	0.115964	0.238572	0.23625	0.276302	0.219906	0.264844	0.221828	0.276302
	D2H496_AILME Uncharacterized protein (Fragment) OS=Ailuropoda melanoleuca GN=ACTB PE=3 SV=1	root	K05692	-		0.210346	0.274669	0.217975	0.0356358	0.0274629	0.0322123	0.143143	0.1512	0.134609	0	0.00427168	0.00492951	0.274669
	G1M7Q9_AILME Uncharacterized protein OS=Ailuropoda melanoleuca GN=LOC100464577 PE=3 SV=1	Ailuropoda melanoleuca	-	-		0.155812	0.144201	0.160276	0.136604	0.157912	0.148177	0.171772	0.17955	0.269217	0.0860503	0.0640752	0.0542246	0.269217
	CB25_PETSP Chlorophyll a-b binding protein 91R, chloroplastic OS=Petunia sp. GN=CAB91R PE=3 SV=1	Streptophyta	-	-		0.101278	0.0824006	0.0705214	0.0415751	0.0411944	0.0322123	0.267201	0.2646	0.219625	0.0573669	0.0555318	0.0640836	0.267201
	TPIS_LACGA Triosephosphate isomerase OS=Lactobacillus gasseri (strain ATCC 33323 / DSM 20243 / JCM 1131 / NCIMB 11718 / AM63) GN=tpiA PE=3 SV=1	Lactobacillus	K01803	5.3.1.1		0.0701153	0.096134	0.128221	0	0	0	0.257658	0.2457	0.262132	0	0	0	0.262132
	PGK_SHIDS Phosphoglycerate kinase OS=Shigella dysenteriae serotype 1 (strain Sd197) GN=pgk PE=3 SV=1	Enterobacteriaceae	K00927	2.7.2.3		0.0155812	0.00686672	0.0128221	0.1663	0.102986	0.096637	0	0.00945001	0.021254	0.258151	0.226399	0.221828	0.258151
	G3PC_PETCR Glyceraldehyde-3-phosphate dehydrogenase, cytosolic OS=Petroselinum crispum GN=GAPC PE=2 SV=1	root	-	1.2.1.12		0.0545341	0.0618005	0.0384662	0.0950288	0.0892545	0.109522	0.152686	0.16065	0.0850159	0.258151	0.0683469	0.118308	0.258151
	PFKA_BREBN ATP-dependent 6-phosphofructokinase OS=Brevibacillus brevis (strain 47 / JCM 6285 / NBRC 100599) GN=pfkA PE=3 SV=1	Bacteria	K00850	2.7.1.11		0.148021	0.130468	0.108988	0.0950288	0.109852	0.0901946	0.257658	0.21735	0.170032	0.191223	0.0683469	0.0788721	0.257658
	MG: 50S ribosomal protein L11 OS=Clostridium perfringens (strain SM101 / Type A) GN=rplK PE=3 SV=1 [Q0SQD2] Score: 262.0	Bacteria	K02867	-		0.0545341	0.048067	0.0512883	0.0475144	0.0686573	0.0579822	0.162229	0.25515	0.162947	0.105173	0.0469885	0.0887311	0.25515
	ATPA_CLOPH ATP synthase subunit alpha OS=Clostridium phytofermentans (strain ATCC 700394 / DSM 18823 / ISDg) GN=atpA PE=3 SV=1	root	-	3.6.3.14		0.249299	0.247202	0.198742	0.219754	0.178509	0.244814	0.238572	0.17955	0.141693	0.133856	0.0939769	0.0788721	0.249299
	LIPP_PIG Pancreatic triacylglycerol lipase OS=Sus scrofa GN=PNLIP PE=1 SV=2	Mammalia	-	3.1.1.3		0.00779059	0.0343336	0	0.0831502	0.0892545	0.122407	0.0858861	0.14175	0.0921006	0.24859	0.170867	0.20211	0.24859
	D2H251_AILME Tetraspanin (Fragment) OS=Ailuropoda melanoleuca GN=PANDA_003674 PE=3 SV=1	Ailuropoda melanoleuca	-	-		0.218136	0.178535	0.179509	0.0296965	0.0343286	0.0193274	0.114515	0.16065	0.247963	0.00956114	0.00854336	0.00492951	0.247963
	RS8_STRZT 30S ribosomal protein S8 OS=Streptococcus pneumoniae (strain Taiwan19F-14) GN=rpsH PE=3 SV=1	Firmicutes	K02994	-		0.0934871	0.103001	0.0384662	0.100968	0.0617915	0.0644247	0.114515	0.12285	0.141693	0.181662	0.205041	0.246475	0.246475
	DCEB_ECOL6 Glutamate decarboxylase beta OS=Escherichia coli O6:H1 (strain CFT073 / ATCC 700928 / UPEC) GN=gadB PE=3 SV=2	Enterobacteriaceae	K01580	4.1.1.15		0	0	0	0.0653323	0.0411944	0.0193274	0	0	0	0.200784	0.239214	0.246475	0.246475
	SLAP_LACHE S-layer protein OS=Lactobacillus helveticus GN=slpH PE=1 SV=2	Lactobacillus helveticus	-	-		0	0	0	0	0	0	0.0763432	0.2457	0.127524	0	0	0	0.2457
	RL11_STAS1 50S ribosomal protein L11 OS=Staphylococcus saprophyticus subsp. saprophyticus (strain ATCC 15305 / DSM 20229) GN=rplK PE=3 SV=1	Bacteria	K02867	-		0.0545341	0.048067	0.0641104	0.059393	0.0823887	0.0708672	0.162229	0.2457	0.240878	0.133856	0.0512601	0.0936607	0.2457
	RS8_LACGA 30S ribosomal protein S8 OS=Lactobacillus gasseri (strain ATCC 33323 / DSM 20243 / JCM 1131 / NCIMB 11718 / AM63) GN=rpsH PE=3 SV=1	Firmicutes	K02994	-		0.0155812	0.096134	0.0128221	0.0653323	0.0205972	0.0708672	0.200401	0.2268	0.240878	0.181662	0.115335	0.123238	0.240878
	CBPB1_RAT Carboxypeptidase B OS=Rattus norvegicus GN=Cpb1 PE=1 SV=1	Mammalia	K01291	3.4.17.2		0.0467435	0.048067	0.0576993	0.130665	0.2403	0.219044	0.171772	0.1323	0.184201	0.124295	0.10252	0.123238	0.2403
	MG: Chaperone protein ClpB OS=Bacillus anthracis GN=clpB PE=3 SV=1 [Q81TT4] Score: 538.0	root	K03695	-		0	0	0	0.0118786	0	0	0	0	0	0.239029	0.217856	0.221828	0.239029
	LDH_LACF3 L-lactate dehydrogenase OS=Lactobacillus fermentum (strain NBRC 3956 / LMG 18251) GN=ldh PE=3 SV=1	Bacilli	K00016	1.1.1.27		0.116859	0.192268	0.0833435	0.0653323	0.0480601	0.0450973	0.238572	0.1134	0.120439	0.066928	0.0256301	0.029577	0.238572
	K2C6A_HUMAN Keratin, type II cytoskeletal 6A OS=Homo sapiens GN=KRT6A PE=1 SV=3	Mammalia	K07605	-		0.0856965	0.048067	0.0705214	0.237572	0.102986	0.0579822	0.0286287	0.0378	0.063762	0.00956114	0.00854336	0.00492951	0.237572
	TRY1_CANLF Cationic trypsin OS=Canis lupus familiaris PE=2 SV=1	Metazoa	-	3.4.21.4		0.163602	0.171668	0.134632	0.0356358	0.0274629	0.0579822	0.190858	0.23625	0.198371	0.00956114	0	0.00985902	0.23625
	ATPA_BRUAB ATP synthase subunit alpha OS=Brucella abortus biovar 1 (strain 9-941) GN=atpA PE=3 SV=1	root	K02111	3.6.3.14		0.210346	0.178535	0.18592	0.201936	0.171643	0.219044	0.229029	0.17955	0.170032	0.133856	0.106792	0.0936607	0.229029
	CB2B_PINSY Chlorophyll a-b binding protein type 2 member 1B, chloroplastic OS=Pinus sylvestris PE=2 SV=1	Streptophyta	-	-		0.0934871	0.0824006	0.0705214	0.0415751	0.0411944	0.0322123	0.219487	0.2268	0.191286	0.0573669	0.0555318	0.0640836	0.2268
	LDH1_LISIN L-lactate dehydrogenase 1 OS=Listeria innocua serovar 6a (strain CLIP 11262) GN=ldh1 PE=3 SV=1	Bacilli	K00016	1.1.1.27		0.148021	0.226602	0.102577	0.0831502	0.0617915	0.0644247	0.133601	0.14175	0.127524	0.0956114	0.0299018	0.0394361	0.226602
	A1AT_CALCN Alpha-1-antiproteinase OS=Callosciurus caniceps PE=2 SV=1	Mammalia	K03984	-		0.225927	0.178535	0.211564	0	0	0	0.190858	0.14175	0.170032	0	0	0	0.225927
	K1C42_RAT Keratin, type I cytoskeletal 42 OS=Rattus norvegicus GN=Krt42 PE=3 SV=1	Chordata	K07604	-		0.124649	0.0206002	0.0641104	0.225693	0.157912	0.0386548	0.0095429	0.02835	0.0495926	0	0.012815	0	0.225693
	ASPA_ECOL6 Aspartate ammonia-lyase OS=Escherichia coli O6:H1 (strain CFT073 / ATCC 700928 / UPEC) GN=aspA PE=3 SV=1	Escherichia coli	K01744	4.3.1.1		0	0	0	0.0178179	0.0343286	0.0386548	0.0095429	0	0	0.219906	0.192226	0.177462	0.219906
	D2HJJ5_AILME Putative uncharacterized protein (Fragment) OS=Ailuropoda melanoleuca GN=PANDA_011480 PE=4 SV=1	Ailuropoda melanoleuca	-	-		0.0545341	0.103001	0.153865	0	0	0	0.219487	0.1701	0.184201	0	0	0	0.219487
	G1L5H4_AILME Uncharacterized protein OS=Ailuropoda melanoleuca GN=TFF2 PE=4 SV=1	Ailuropoda melanoleuca	-	-		0.0701153	0.103001	0.153865	0	0	0	0.219487	0.17955	0.184201	0.00956114	0	0	0.219487
	RL11_YERPY 50S ribosomal protein L11 OS=Yersinia pseudotuberculosis serotype O:3 (strain YPIII) GN=rplK PE=3 SV=1	Bacteria	K02867	-		0.0779059	0.0412003	0.0641104	0.0475144	0.075523	0.0708672	0.190858	0.1134	0.21254	0.0860503	0.0427168	0.0690131	0.21254
	MDH_SHIF8 Malate dehydrogenase OS=Shigella flexneri serotype 5b (strain 8401) GN=mdh PE=3 SV=1	Gammaproteobacteria	K00024	1.1.1.37		0.00779059	0	0	0.0237572	0.0274629	0.0322123	0.0190858	0.00945001	0.0141693	0.210345	0.187954	0.211969	0.211969
	MDH_KLEVA Malate dehydrogenase (Fragment) OS=Klebsiella variicola GN=mdh PE=3 SV=1	Gammaproteobacteria	K00024	1.1.1.37		0.00779059	0	0	0.0237572	0.0274629	0.0322123	0.0190858	0.00945001	0.0141693	0.210345	0.175139	0.187321	0.210345
	MDH_SHIB3 Malate dehydrogenase OS=Shigella boydii serotype 18 (strain CDC 3083-94 / BS512) GN=mdh PE=3 SV=1	Gammaproteobacteria	K00024	1.1.1.37		0.00779059	0	0	0.0237572	0.0274629	0.0322123	0.0190858	0.00945001	0.0141693	0.210345	0.183682	0.20211	0.210345
	G1LCD8_AILME Uncharacterized protein OS=Ailuropoda melanoleuca GN=MUC13 PE=4 SV=1	Ailuropoda melanoleuca	-	-		0.140231	0.206002	0.128221	0	0	0	0.0477145	0.0661501	0.0566773	0	0	0	0.206002
	D2H9R8_AILME Putative uncharacterized protein (Fragment) OS=Ailuropoda melanoleuca GN=PANDA_007093 PE=3 SV=1	Mammalia	K01203	3.2.1.48 3.2.1.10		0.171393	0.206002	0.12181	0.0356358	0.0137315	0.0128849	0.0668003	0.0756001	0.0850159	0	0	0.00492951	0.206002
	OMPA_CITFR Outer membrane protein A (Fragment) OS=Citrobacter freundii GN=ompA PE=3 SV=1	Enterobacteriaceae	-	-		0.0389529	0.0412003	0.0512883	0.201936	0.164777	0.167504	0.0763432	0.0661501	0.0566773	0.181662	0.132422	0.162674	0.201936
	ATPB_SCHPO ATP synthase subunit beta, mitochondrial OS=Schizosaccharomyces pombe (strain 972 / ATCC 24843) GN=atp2 PE=1 SV=1	root	K02112	3.6.3.14		0.140231	0.164801	0.179509	0.17224	0.0823887	0.128849	0.200401	0.1134	0.10627	0.0478057	0.0640752	0.0394361	0.200401
	TPIS_CLOBA Triosephosphate isomerase OS=Clostridium botulinum (strain Alaska E43 / Type E3) GN=tpiA PE=3 SV=1	root	K01803	5.3.1.1		0.0311624	0.0412003	0.0769324	0.0059393	0.0205972	0.0193274	0.095429	0.12285	0.198371	0	0.0213584	0.0147885	0.198371
	ACT_TAESO Actin OS=Taenia solium GN=ACT1 PE=3 SV=1	root	K05692	-		0.148021	0.164801	0.192331	0.0237572	0.0274629	0.0322123	0.133601	0.1134	0.113355	0	0.00427168	0.00492951	0.192331
	D2HH16_AILME Putative uncharacterized protein (Fragment) OS=Ailuropoda melanoleuca GN=PANDA_010363 PE=3 SV=1	Ailuropoda melanoleuca	-	-		0.0856965	0.0618005	0.108988	0.0653323	0.109852	0.0708672	0.095429	0.1134	0.191286	0.0191223	0.0427168	0.0246475	0.191286
	EFTU_ACUOB Elongation factor Tu, chloroplastic OS=Acutodesmus obliquus GN=tufA PE=3 SV=1	root	-	-		0.101278	0.0824006	0.0961656	0.190058	0.171643	0.115964	0.162229	0.0850501	0.170032	0.105173	0.12815	0.113379	0.190058
	RS8_LACH4 30S ribosomal protein S8 OS=Lactobacillus helveticus (strain DPC 4571) GN=rpsH PE=3 SV=1	Lactobacillus	K02994	-		0	0.00686672	0	0	0	0	0.143143	0.189	0.177117	0	0	0	0.189
	ACT_HYPJE Actin OS=Hypocrea jecorina GN=act PE=3 SV=1	root	-	-		0.163602	0.130468	0.18592	0.0237572	0.0274629	0.0322123	0.143143	0.12285	0.127524	0	0.00427168	0.00492951	0.18592
	MG: Maltoporin OS=Escherichia coli O1:K1 / APEC GN=lamB PE=3 SV=1 [A1AIL4] Score: 370.0	Enterobacteriaceae	K02024	-		0	0	0.00641104	0.184118	0.0137315	0.0773096	0	0	0	0.066928	0.140965	0.118308	0.184118
	EFTU_FRAP2 Elongation factor Tu OS=Francisella philomiragia subsp. philomiragia (strain ATCC 25017) GN=tuf PE=3 SV=1	root	K02358	-		0.0389529	0.0274669	0.0512883	0.124725	0.0892545	0.0773096	0.0858861	0.0661501	0.0991853	0.181662	0.183682	0.177462	0.183682
	MG: 50S ribosomal protein L14 OS=Enterococcus faecalis (strain ATCC 700802 / V583) GN=rplN PE=3 SV=1 [Q839F4] Score: 213.0	Bacilli	K02874	-		0.0467435	0.048067	0.0256441	0.0296965	0.0411944	0.0322123	0.181315	0.17955	0.148778	0.181662	0.106792	0.108449	0.181662
	GL814_ORYSJ Germin-like protein 8-14 OS=Oryza sativa subsp. japonica GN=GER5 PE=1 SV=1	Oryza sativa Japonica Group	-	-		0	0	0	0.0178179	0.0205972	0.0322123	0.104972	0.17955	0.10627	0.0382446	0.0170867	0.029577	0.17955
	GPMA_STRMU 2,3-bisphosphoglycerate-dependent phosphoglycerate mutase OS=Streptococcus mutans serotype c (strain ATCC 700610 / UA159) GN=gpmA PE=3 SV=1	Bacteria	K01834	5.4.2.11		0.0934871	0.096134	0.0833435	0.17224	0.164777	0.154619	0.0763432	0.0945001	0.0921006	0.114734	0.0939769	0.0936607	0.17224
	RS5_LACPL 30S ribosomal protein S5 OS=Lactobacillus plantarum (strain ATCC BAA-793 / NCIMB 8826 / WCFS1) GN=rpsE PE=3 SV=1	Lactobacillus	K02988	-		0.0467435	0.0618005	0.0192331	0.0475144	0.0411944	0.0386548	0.0381716	0.02835	0.0850159	0.172101	0.0768902	0.0591541	0.172101
	G3P_SHIBC Glyceraldehyde-3-phosphate dehydrogenase OS=Shimwellia blattae (strain ATCC 29907 / DSM 4481 / JCM 1650 / NBRC 105725 / CDC 9005-74) GN=gapA PE=3 SV=1	root	K00134	1.2.1.12		0.0389529	0.048067	0.0384662	0.0712716	0.0892545	0.0773096	0.0477145	0.0661501	0.042508	0.172101	0.0598035	0.108449	0.172101
	PFKA_STRZT ATP-dependent 6-phosphofructokinase OS=Streptococcus pneumoniae (strain Taiwan19F-14) GN=pfkA PE=3 SV=1	Bacteria	K00850	2.7.1.11		0.155812	0.137334	0.12181	0.100968	0.102986	0.0901946	0.171772	0.1134	0.0850159	0.152978	0.0512601	0.0640836	0.171772
	G1MDU1_AILME Uncharacterized protein (Fragment) OS=Ailuropoda melanoleuca GN=HSPA9 PE=3 SV=1	root	K04043	-		0.0701153	0.048067	0.0897545	0.0653323	0.109852	0.096637	0.171772	0.12285	0.0850159	0.114734	0.0512601	0.0591541	0.171772
	ASNA_HAEI8 Aspartate--ammonia ligase OS=Haemophilus influenzae (strain 86-028NP) GN=asnA PE=3 SV=1	Bacteria	K01914	6.3.1.1		0.171393	0.164801	0.141043	0.118786	0.109852	0.141734	0.0572574	0.02835	0.021254	0.0764891	0.0427168	0.0492951	0.171393
	LAC3_HUMAN Ig lambda-3 chain C regions OS=Homo sapiens GN=IGLC3 PE=1 SV=1	Mammalia	-	-		0.163602	0.0755339	0.12181	0.0059393	0	0	0.0668003	0.0661501	0.0991853	0	0.0256301	0.0147885	0.163602
	RS5_BAUCH 30S ribosomal protein S5 OS=Baumannia cicadellinicola subsp. Homalodisca coagulata GN=rpsE PE=3 SV=1	Gammaproteobacteria	-	-		0	0	0	0	0	0	0	0	0	0.162539	0.0469885	0.0394361	0.162539
	DNAK2_PROMA Chaperone protein dnaK2 OS=Prochlorococcus marinus (strain SARG / CCMP1375 / SS120) GN=dnaK2 PE=3 SV=1	root	K04043	-		0.0155812	0.00686672	0.0128221	0.0831502	0.0686573	0.0708672	0.0572574	0.04725	0.0283386	0.162539	0.0939769	0.108449	0.162539
	G3P_RALSO Glyceraldehyde-3-phosphate dehydrogenase OS=Ralstonia solanacearum (strain GMI1000) GN=gapA PE=3 SV=2	root	K00134	1.2.1.12		0.0623247	0.048067	0.0320552	0.0772109	0.0823887	0.0901946	0.152686	0.1323	0.0850159	0.162539	0.0512601	0.0788721	0.162539
	KPYK_LACLA Pyruvate kinase OS=Lactococcus lactis subsp. lactis (strain IL1403) GN=pyk PE=3 SV=2	Lactococcus lactis subsp. lactis Il1403	K00873	2.7.1.40		0.0856965	0.0892673	0.0769324	0.148483	0.157912	0.161062	0.0572574	0.0378	0.0708466	0.124295	0.0768902	0.0739426	0.161062
	EFTS_STRU0 Elongation factor Ts OS=Streptococcus uberis (strain ATCC BAA-854 / 0140J) GN=tsf PE=3 SV=1	Lactobacillales	K02357	-		0.124649	0.151068	0.12181	0.160361	0.151046	0.115964	0.0572574	0.04725	0.063762	0.105173	0.111064	0.0985902	0.160361
	K2C7_BOVIN Keratin, type II cytoskeletal 7 OS=Bos taurus GN=KRT7 PE=2 SV=1	Mammalia	K07605	-		0.0233718	0.0274669	0.0320552	0.160361	0.0686573	0.0386548	0	0.0189	0.0283386	0	0	0.00492951	0.160361
	G1LZT6_AILME Uncharacterized protein OS=Ailuropoda melanoleuca GN=KRT8 PE=3 SV=1	Chordata	K07605	-		0.0311624	0.0412003	0.0576993	0.160361	0.0686573	0.0386548	0	0	0.0283386	0	0	0	0.160361
	EFP_STRU0 Elongation factor P OS=Streptococcus uberis (strain ATCC BAA-854 / 0140J) GN=efp PE=3 SV=1	Streptococcus	K02356	-		0.109068	0.157934	0.153865	0.100968	0.0961202	0.096637	0.104972	0.0945001	0.0850159	0.0286834	0.012815	0.019718	0.157934
	PTNAB_STRP6 PTS system mannose-specific EIIAB component OS=Streptococcus pyogenes serotype M6 (strain ATCC BAA-946 / MGAS10394) GN=manX PE=1 SV=1	Streptococcus pyogenes MGAS10394	K02793 K02794	2.7.1.191		0.155812	0.103001	0.141043	0.0356358	0.0137315	0.00644247	0.095429	0.0189	0.0708466	0.0286834	0.0897053	0.0492951	0.155812
	TIG_STRZT Trigger factor OS=Streptococcus pneumoniae (strain Taiwan19F-14) GN=tig PE=3 SV=1	Streptococcus	K03545	5.2.1.8		0.155812	0.109867	0.0833435	0.0534537	0.075523	0.0708672	0.0763432	0.02835	0.0495926	0.00956114	0.00427168	0.0147885	0.155812
	RL10_BACLD 50S ribosomal protein L10 OS=Bacillus licheniformis (strain ATCC 14580 / DSM 13 / JCM 2505 / NBRC 12200 / NCIMB 9375 / NRRL NRS-1264 / Gibson 46) GN=rplJ PE=3 SV=1	Bacilli	K02864	-		0.155812	0.0892673	0.153865	0.0772109	0.0343286	0.0579822	0.124058	0.0850501	0.120439	0.0286834	0.0897053	0.0591541	0.155812
	TPIS_STRA5 Triosephosphate isomerase OS=Streptococcus agalactiae serotype V (strain ATCC BAA-611 / 2603 V/R) GN=tpiA PE=3 SV=1	Bacilli	K01803	5.3.1.1		0.124649	0.096134	0.153865	0.112847	0.137315	0.0901946	0.124058	0.12285	0.127524	0.0573669	0.0640752	0.0542246	0.153865
	RS10_STRPB 30S ribosomal protein S10 OS=Streptococcus pyogenes serotype M12 (strain MGAS2096) GN=rpsJ PE=3 SV=1	Streptococcus	K02946	-		0	0	0.00641104	0.0831502	0.0823887	0.0773096	0.0190858	0.00945001	0.042508	0.152978	0.0939769	0.10352	0.152978
	PTA_ECOLI Phosphate acetyltransferase OS=Escherichia coli (strain K12) GN=pta PE=1 SV=2	Enterobacteriaceae	K13788	2.3.1.8		0.0155812	0	0	0	0	0	0.0190858	0.00945001	0	0.152978	0.0811619	0.0640836	0.152978
	DNAK_DESPS Chaperone protein DnaK OS=Desulfotalea psychrophila (strain LSv54 / DSM 12343) GN=dnaK PE=3 SV=1	root	-	-		0.0545341	0.0412003	0.0705214	0.0890895	0.123583	0.115964	0.143143	0.1134	0.0779313	0.152978	0.0726185	0.0838016	0.152978
	COL_PIG Colipase OS=Sus scrofa GN=CLPS PE=1 SV=3	Mammalia	K14460	-		0	0.048067	0.0384662	0	0	0	0.143143	0.1512	0.0566773	0.00956114	0	0	0.1512
	UPP_STRU0 Uracil phosphoribosyltransferase OS=Streptococcus uberis (strain ATCC BAA-854 / 0140J) GN=upp PE=3 SV=1	Bacteria	K00761	2.4.2.9		0.13244	0.151068	0.115399	0.0831502	0.0823887	0.0837521	0.0858861	0.10395	0.120439	0.114734	0.0982486	0.0542246	0.151068
	TPIS_STRPF Triosephosphate isomerase OS=Streptococcus pyogenes serotype M4 (strain MGAS10750) GN=tpiA PE=3 SV=1	Bacilli	K01803	5.3.1.1		0.101278	0.0686672	0.115399	0.0772109	0.151046	0.0708672	0.0668003	0.10395	0.141693	0.0191223	0.0555318	0.0640836	0.151046
	RL4_STRU0 50S ribosomal protein L4 OS=Streptococcus uberis (strain ATCC BAA-854 / 0140J) GN=rplD PE=3 SV=1	Streptococcus	K02926	-		0.0467435	0.0618005	0.0641104	0.0653323	0.0343286	0.0128849	0.0190858	0.0756001	0.148778	0.0764891	0.0555318	0.0492951	0.148778
	PT1_STRSL Phosphoenolpyruvate-protein phosphotransferase OS=Streptococcus salivarius GN=ptsI PE=3 SV=1	Streptococcaceae	-	2.7.3.9		0.0701153	0.0892673	0.0448773	0.148483	0.109852	0.115964	0.0095429	0.0567001	0.042508	0.00956114	0.0170867	0.0147885	0.148483
	ATPA_STRMU ATP synthase subunit alpha OS=Streptococcus mutans serotype c (strain ATCC 700610 / UA159) GN=atpA PE=3 SV=1	root	K02111	3.6.3.14		0.124649	0.137334	0.12181	0.136604	0.130449	0.148177	0.0858861	0.1323	0.0779313	0.0956114	0.0469885	0.0542246	0.148177
	D2I4F1_AILME Uncharacterized protein (Fragment) OS=Ailuropoda melanoleuca GN=SERPINB1 PE=3 SV=1	Ailuropoda melanoleuca	K13963	-		0.148021	0.130468	0.141043	0	0	0	0.0668003	0.0756001	0.0850159	0	0	0	0.148021
	UEVLD_MOUSE Ubiquitin-conjugating enzyme E2 variant 3 OS=Mus musculus GN=Uevld PE=1 SV=1	Mus musculus	-	-		0.0155812	0.144201	0.00641104	0	0.00686573	0	0.0190858	0.02835	0	0.0478057	0.145237	0.108449	0.145237
	GUAA_STRZT GMP synthase [glutamine-hydrolyzing] OS=Streptococcus pneumoniae (strain Taiwan19F-14) GN=guaA PE=3 SV=1	Bacteria	K01951	6.3.5.2		0.140231	0.144201	0.134632	0.0890895	0.0892545	0.0837521	0.0668003	0.0189	0.0141693	0.00956114	0.0384451	0.00985902	0.144201
	MDH_AERS4 Malate dehydrogenase OS=Aeromonas salmonicida (strain A449) GN=mdh PE=3 SV=1	Gammaproteobacteria	K00024	1.1.1.37		0.00779059	0	0	0.0178179	0.0137315	0.0193274	0.0190858	0.00945001	0.0141693	0.143417	0.123879	0.138026	0.143417
	MDH_YERPY Malate dehydrogenase OS=Yersinia pseudotuberculosis serotype O:3 (strain YPIII) GN=mdh PE=3 SV=1	Gammaproteobacteria	K00024	1.1.1.37		0	0	0	0.0178179	0.0137315	0.0193274	0.0190858	0.00945001	0.0141693	0.143417	0.119607	0.128167	0.143417
	LPP_ERWAM Major outer membrane lipoprotein OS=Erwinia amylovora GN=lpp PE=3 SV=1	Enterobacteriaceae	-	-		0.00779059	0.0206002	0.0256441	0.0415751	0.0343286	0.0257699	0.143143	0.0378	0.063762	0.066928	0.0598035	0.0492951	0.143143
	K2C6A_MOUSE Keratin, type II cytoskeletal 6A OS=Mus musculus GN=Krt6a PE=1 SV=3	Mammalia	K07605	-		0.0233718	0.0274669	0.0320552	0.142543	0.0549258	0.0386548	0	0.0189	0.021254	0	0	0.00492951	0.142543
	CB2G_SOLLC Chlorophyll a-b binding protein 3C, chloroplastic OS=Solanum lycopersicum GN=CAB3C PE=3 SV=1	Streptophyta	-	-		0.0623247	0.0412003	0.0320552	0.0059393	0.00686573	0.00644247	0.124058	0.14175	0.113355	0.0191223	0.0299018	0.029577	0.14175
	RPOA_STRTD DNA-directed RNA polymerase subunit alpha OS=Streptococcus thermophilus (strain ATCC BAA-491 / LMD-9) GN=rpoA PE=3 SV=1	Firmicutes	K03040	2.7.7.6		0.116859	0.137334	0.141043	0.106907	0.0961202	0.109522	0.124058	0.12285	0.0921006	0.0764891	0.0469885	0.0345066	0.141043
	ACT3_ECHGR Actin-3 (Fragment) OS=Echinococcus granulosus GN=ACTIII PE=2 SV=1	Eukaryota	K05692	-		0.124649	0.096134	0.141043	0.0237572	0.0274629	0.0322123	0.124058	0.0945001	0.10627	0	0.00427168	0.00492951	0.141043
	D2I7H6_AILME Putative uncharacterized protein (Fragment) OS=Ailuropoda melanoleuca GN=PANDA_021881 PE=4 SV=1	Ailuropoda melanoleuca	-	-		0.13244	0.137334	0.128221	0.0653323	0.075523	0.0708672	0.133601	0.1323	0.113355	0	0.0256301	0.029577	0.137334
	RL10_LYSSC 50S ribosomal protein L10 OS=Lysinibacillus sphaericus (strain C3-41) GN=rplJ PE=3 SV=1	Bacilli	K02864	-		0.124649	0.0549337	0.134632	0.0712716	0.0480601	0.0450973	0.0858861	0.04725	0.0991853	0	0.0854336	0.0345066	0.134632
	ACT_ENCCU Actin OS=Encephalitozoon cuniculi (strain GB-M1) GN=ECU01_0460 PE=1 SV=2	Eukaryota	K10355	-		0.124649	0.0824006	0.134632	0.0237572	0.0274629	0.0322123	0.114515	0.0945001	0.10627	0	0.00427168	0.00492951	0.134632
	ACT_YARLI Actin OS=Yarrowia lipolytica (strain CLIB 122 / E 150) GN=ACT1 PE=3 SV=2	Eukaryota	-	-		0.124649	0.0824006	0.134632	0.0237572	0.0274629	0.0322123	0.124058	0.0945001	0.10627	0	0.00427168	0.00492951	0.134632
	RS8_LISW6 30S ribosomal protein S8 OS=Listeria welshimeri serovar 6b (strain ATCC 35897 / DSM 20650 / SLCC5334) GN=rpsH PE=3 SV=1	Firmicutes	K02994	-		0.0545341	0.0549337	0	0.0475144	0.0617915	0.0579822	0.0668003	0.0567001	0.0779313	0.133856	0.0939769	0.10352	0.133856
	RS5_SHELP 30S ribosomal protein S5 OS=Shewanella loihica (strain ATCC BAA-1088 / PV-4) GN=rpsE PE=3 SV=1	Gammaproteobacteria	K02988	-		0	0	0	0	0.00686573	0.00644247	0	0	0	0.133856	0.0555318	0.0443656	0.133856
	CLPB_DICNO Chaperone protein ClpB OS=Dichelobacter nodosus GN=clpB PE=3 SV=2	root	-	-		0	0	0.00641104	0.0178179	0.00686573	0	0	0	0	0.133856	0.12815	0.123238	0.133856
	DNAK_LACRJ Chaperone protein DnaK OS=Lactobacillus reuteri (strain JCM 1112) GN=dnaK PE=3 SV=1	Bacteria	K04043	-		0.101278	0.0824006	0.0641104	0.0415751	0.0480601	0.0579822	0.133601	0.0945001	0.0566773	0.066928	0.0213584	0.0345066	0.133601
	RL5_SHISS 50S ribosomal protein L5 OS=Shigella sonnei (strain Ss046) GN=rplE PE=3 SV=1	Enterobacteriaceae	K02931	-		0	0	0	0.0415751	0.0617915	0.0450973	0	0.0189	0.0283386	0.105173	0.132422	0.128167	0.132422
	D2HHE4_AILME Putative uncharacterized protein (Fragment) OS=Ailuropoda melanoleuca GN=PANDA_010524 PE=3 SV=1	Ailuropoda melanoleuca	K01326	-		0.0856965	0.123601	0.0320552	0.0059393	0.0205972	0.0193274	0.0668003	0.1323	0.113355	0	0	0	0.1323
	IMDH_STRPQ Inosine-5-monophosphate dehydrogenase OS=Streptococcus pyogenes serotype M3 (strain SSI-1) GN=guaB PE=3 SV=1	Streptococcus pyogenes	K00088	1.1.1.205		0.0934871	0.0892673	0.0512883	0.130665	0.0892545	0.096637	0.0477145	0.0378	0.0495926	0.0478057	0.0683469	0.0542246	0.130665
	DHE4_HELPY NADP-specific glutamate dehydrogenase OS=Helicobacter pylori (strain ATCC 700392 / 26695) GN=gdhA PE=3 SV=1	root	-	1.4.1.2		0.0701153	0.0343336	0.0769324	0.130665	0.0961202	0.109522	0.095429	0.0378	0.0850159	0	0.0640752	0.0640836	0.130665
	DDL_STRA5 D-alanine--D-alanine ligase OS=Streptococcus agalactiae serotype V (strain ATCC BAA-611 / 2603 V/R) GN=ddl PE=3 SV=1	Streptococcus	K01921	6.3.2.4		0.0934871	0.130468	0.128221	0.0534537	0.0411944	0.0450973	0.0572574	0.0378	0.0354233	0	0.012815	0	0.130468
	HV02_CANLF Ig heavy chain V region MOO OS=Canis lupus familiaris PE=1 SV=1	Canis lupus familiaris	-	-		0.0856965	0.130468	0.0769324	0	0.00686573	0.00644247	0.0477145	0.0756001	0.042508	0	0	0	0.130468
	ILVC_STRT2 Ketol-acid reductoisomerase OS=Streptococcus thermophilus (strain ATCC BAA-250 / LMG 18311) GN=ilvC PE=3 SV=1	Streptococcus	K00053	1.1.1.86		0.0934871	0.103001	0.0897545	0.112847	0.130449	0.096637	0.0572574	0.0378	0.0566773	0.0191223	0.0341734	0.019718	0.130449
	NQOR_SHIF8 NAD(P)H dehydrogenase (quinone) OS=Shigella flexneri serotype 5b (strain 8401) GN=SFV_1016 PE=3 SV=1	Enterobacteriaceae	K03809	1.6.5.2		0	0	0	0.0653323	0.0686573	0.0708672	0	0	0	0.105173	0.106792	0.128167	0.128167
	EFG_LACLM Elongation factor G OS=Lactococcus lactis subsp. cremoris (strain MG1363) GN=fusA PE=3 SV=1	Lactobacillales	K02355	-		0.00779059	0.0137334	0.00641104	0.124725	0.109852	0.0837521	0.0095429	0.00945001	0.021254	0.0191223	0.0555318	0.0591541	0.124725
	RL30_STRTD 50S ribosomal protein L30 OS=Streptococcus thermophilus (strain ATCC BAA-491 / LMD-9) GN=rpmD PE=3 SV=1	Streptococcus	K02907	-		0	0.00686672	0.0256441	0.0890895	0.0617915	0.0322123	0.124058	0.1134	0.113355	0.0191223	0.0170867	0.00985902	0.124058
	RS6_STRU0 30S ribosomal protein S6 OS=Streptococcus uberis (strain ATCC BAA-854 / 0140J) GN=rpsF PE=3 SV=1	Bacilli	K02990	-		0.0233718	0.0137334	0.0192331	0.0356358	0.0205972	0	0.124058	0.0945001	0.0850159	0	0.012815	0	0.124058
	LPP2_SALTI Major outer membrane lipoprotein 2 OS=Salmonella typhi GN=lpp2 PE=3 SV=1	Enterobacteriaceae	K06078	-		0.00779059	0.0137334	0.0128221	0.0178179	0.0137315	0.0128849	0.124058	0.0189	0.0141693	0.00956114	0.0469885	0.0345066	0.124058
	CB22_POPEU Chlorophyll a-b binding protein 2, chloroplastic (Fragments) OS=Populus euphratica PE=1 SV=1	Streptophyta	-	-		0.0389529	0.0412003	0.0384662	0.0356358	0.0343286	0.0257699	0.124058	0.12285	0.0921006	0.0382446	0.0256301	0.0345066	0.124058
	MALE_ECO57 Maltose-binding periplasmic protein OS=Escherichia coli O157:H7 GN=malE PE=1 SV=1	Enterobacteriaceae	K10108	-		0.00779059	0	0.0128221	0.0712716	0.0205972	0.0322123	0	0	0.00708466	0.0478057	0.123879	0.113379	0.123879
	RL30_LACH4 50S ribosomal protein L30 OS=Lactobacillus helveticus (strain DPC 4571) GN=rpmD PE=3 SV=1	Lactobacillus	K02907	-		0	0.00686672	0	0	0	0	0.0668003	0.12285	0.0495926	0	0	0	0.12285
	RL11_LYSSC 50S ribosomal protein L11 OS=Lysinibacillus sphaericus (strain C3-41) GN=rplK PE=3 SV=1	Bacteria	-	-		0.0545341	0.048067	0.0512883	0.0475144	0.0686573	0.0579822	0.114515	0.1134	0.120439	0.066928	0.0341734	0.0542246	0.120439
	RL11_LACAC 50S ribosomal protein L11 OS=Lactobacillus acidophilus (strain ATCC 700396 / NCK56 / N2 / NCFM) GN=rplK PE=3 SV=1	Bacteria	K02867	-		0.0467435	0.0412003	0.0512883	0.0475144	0.0686573	0.0579822	0.104972	0.1134	0.120439	0.0573669	0.0341734	0.0542246	0.120439
	OMPX_ECOL6 Outer membrane protein X OS=Escherichia coli O6:H1 (strain CFT073 / ATCC 700928 / UPEC) GN=ompX PE=3 SV=1	Enterobacteriaceae	K11934	-		0.0311624	0.0206002	0.0448773	0.118786	0.0686573	0.0901946	0.0668003	0.0567001	0.0779313	0.0382446	0.0726185	0.0640836	0.118786
	UPP_STRT2 Uracil phosphoribosyltransferase OS=Streptococcus thermophilus (strain ATCC BAA-250 / LMG 18311) GN=upp PE=3 SV=1	Bacteria	K00761	2.4.2.9		0.109068	0.116734	0.0833435	0.0653323	0.0617915	0.0773096	0.0858861	0.0850501	0.0850159	0.105173	0.0768902	0.0492951	0.116734
	PAL_SHIFL Peptidoglycan-associated lipoprotein OS=Shigella flexneri GN=pal PE=3 SV=1	Enterobacteriaceae	K03640	-		0.00779059	0	0.0128221	0.0534537	0.0549258	0.0386548	0.0286287	0.0189	0.0354233	0.114734	0.0640752	0.0838016	0.114734
	RS1_BUCAI 30S ribosomal protein S1 OS=Buchnera aphidicola subsp. Acyrthosiphon pisum (strain APS) GN=rpsA PE=3 SV=1	Enterobacteriaceae	K02945	-		0	0	0	0.100968	0.0480601	0.0322123	0	0	0	0.114734	0.0598035	0.0788721	0.114734
	RL5_LACH4 50S ribosomal protein L5 OS=Lactobacillus helveticus (strain DPC 4571) GN=rplE PE=3 SV=1	Bacteria	K02931	-		0.00779059	0.0274669	0.0320552	0.0118786	0.0137315	0.0128849	0.0286287	0.1134	0.10627	0.066928	0.0811619	0.0985902	0.1134
	PYRE_STRTD Orotate phosphoribosyltransferase OS=Streptococcus thermophilus (strain ATCC BAA-491 / LMD-9) GN=pyrE PE=3 SV=1	Streptococcus	K00762	2.4.2.10		0.0701153	0.0618005	0.0897545	0.0356358	0.0343286	0.0257699	0.0763432	0.0850501	0.113355	0.00956114	0.0213584	0.00985902	0.113355
	Y352_STRPI UPF0210 protein SPH_0352 OS=Streptococcus pneumoniae (strain Hungary19A-6) GN=SPH_0352 PE=3 SV=1	Streptococcaceae	K09157	-		0.0701153	0.109867	0.0769324	0.0237572	0.0274629	0.0257699	0.0668003	0.04725	0.0354233	0	0.00427168	0.00985902	0.109867
	G6PI_ALKMQ Glucose-6-phosphate isomerase OS=Alkaliphilus metalliredigens (strain QYMF) GN=pgi PE=3 SV=1	Bacteria	K01810	5.3.1.9		0.0856965	0.109867	0.0705214	0.0296965	0.0343286	0.0322123	0.0668003	0.0756001	0.0283386	0.0191223	0.0256301	0.0246475	0.109867
	ACTH_RAT Actin, gamma-enteric smooth muscle OS=Rattus norvegicus GN=Actg2 PE=2 SV=1	root	K12315	-		0.0856965	0.109867	0.0833435	0.0178179	0.0137315	0.0193274	0.0858861	0.0756001	0.0708466	0	0.00427168	0.00492951	0.109867
	D2GZ42_AILME Uncharacterized protein (Fragment) OS=Ailuropoda melanoleuca GN=ACTA2 PE=3 SV=1	root	K12313	-		0.0856965	0.109867	0.0833435	0.0178179	0.0137315	0.0193274	0.0858861	0.0756001	0.0708466	0	0.00427168	0.00492951	0.109867
	ACT_CRAVI Actin (Fragment) OS=Crassostrea virginica PE=2 SV=1	Eukaryota	-	-		0.101278	0.048067	0.108988	0.0059393	0.0137315	0.0128849	0.0763432	0.0567001	0.0779313	0	0	0	0.108988
	AHPC_SALTY Alkyl hydroperoxide reductase subunit C OS=Salmonella typhimurium (strain LT2 / SGSC1412 / ATCC 700720) GN=ahpC PE=1 SV=2	Enterobacteriaceae	K03386	1.11.1.15		0	0	0	0.0772109	0.00686573	0.0257699	0	0	0	0.066928	0.106792	0.0690131	0.106792
	PUR8_STRMU Adenylosuccinate lyase OS=Streptococcus mutans serotype c (strain ATCC 700610 / UA159) GN=purB PE=3 SV=2	Streptococcus mutans UA159	K01756	4.3.2.2		0.0233718	0.0206002	0.00641104	0.0653323	0.0205972	0.0579822	0	0	0	0.105173	0.10252	0.0936607	0.105173
	MG: ATP-dependent Clp protease ATP-binding subunit ClpC OS=Staphylococcus haemolyticus (strain JCSC1435) GN=clpC PE=3 SV=1 [Q4L3I4] Score: 558.0	Bacilli	K03696	-		0.0623247	0.048067	0.0448773	0.0831502	0.0961202	0.0708672	0.0763432	0.0567001	0.0566773	0.105173	0.0683469	0.0690131	0.105173
	RS10_ALKOO 30S ribosomal protein S10 OS=Alkaliphilus oremlandii (strain OhILAs) GN=rpsJ PE=3 SV=1	Firmicutes	K02946	-		0	0	0.00641104	0.0178179	0.0205972	0.0128849	0.0190858	0.0756001	0.0495926	0.105173	0.0299018	0.0345066	0.105173
	G3PP2_ARATH Glyceraldehyde-3-phosphate dehydrogenase GAPCP2, chloroplastic OS=Arabidopsis thaliana GN=GAPCP2 PE=2 SV=1	root	K00134	1.2.1.12		0.0389529	0.0343336	0.0384662	0.059393	0.0617915	0.0708672	0.0477145	0.0661501	0.0354233	0.105173	0.0427168	0.0591541	0.105173
	G3PC_LEIME Glyceraldehyde-3-phosphate dehydrogenase, cytosolic OS=Leishmania mexicana GN=GAPC PE=3 SV=3	root	-	1.2.1.12		0.0389529	0.0343336	0.0320552	0.0534537	0.0617915	0.0644247	0.0477145	0.0567001	0.0283386	0.105173	0.0384451	0.0492951	0.105173
	G3P_NAEFO Glyceraldehyde-3-phosphate dehydrogenase (Fragment) OS=Naegleria fowleri PE=1 SV=1	root	-	1.2.1.12		0.0389529	0.0343336	0.0320552	0.0534537	0.0549258	0.0644247	0.0477145	0.0567001	0.0283386	0.105173	0.0341734	0.0443656	0.105173
	G3P_PHANO Glyceraldehyde-3-phosphate dehydrogenase OS=Phaeosphaeria nodorum (strain SN15 / ATCC MYA-4574 / FGSC 10173) GN=GPD1 PE=3 SV=1	root	K00134	1.2.1.12		0.0545341	0.0343336	0.0384662	0.0772109	0.0617915	0.096637	0.0477145	0.0850501	0.0779313	0.105173	0.0427168	0.0591541	0.105173
	G3P3_NOSS1 Glyceraldehyde-3-phosphate dehydrogenase 3 OS=Nostoc sp. (strain PCC 7120 / UTEX 2576) GN=gap3 PE=2 SV=1	root	K00134	1.2.1.12		0.0389529	0.0343336	0.0320552	0.0534537	0.0549258	0.0644247	0.0477145	0.0567001	0.0283386	0.105173	0.0341734	0.0443656	0.105173
	G3P1_GLORO Glyceraldehyde-3-phosphate dehydrogenase 1 (Fragment) OS=Globodera rostochiensis GN=GPD-1 PE=2 SV=1	root	-	1.2.1.12		0.0389529	0.0343336	0.0320552	0.0534537	0.0549258	0.0644247	0.0477145	0.0567001	0.0283386	0.105173	0.0341734	0.0443656	0.105173
	G3P_PONAB Glyceraldehyde-3-phosphate dehydrogenase OS=Pongo abelii GN=GAPDH PE=2 SV=3	root	K00134	1.2.1.12		0.0389529	0.0343336	0.0320552	0.0534537	0.0549258	0.0708672	0.0477145	0.0567001	0.0283386	0.105173	0.0341734	0.0443656	0.105173
	G3P_BRUMA Glyceraldehyde-3-phosphate dehydrogenase OS=Brugia malayi GN=G3PD PE=1 SV=1	root	-	1.2.1.12		0.0389529	0.0343336	0.0320552	0.0534537	0.0549258	0.0644247	0.0477145	0.0567001	0.0283386	0.105173	0.0341734	0.0443656	0.105173
	G3P_HALVA Glyceraldehyde-3-phosphate dehydrogenase OS=Haloarcula vallismortis GN=gap PE=3 SV=1	root	K00134	1.2.1.12		0.0389529	0.0343336	0.0320552	0.0534537	0.0549258	0.0644247	0.0477145	0.0567001	0.0283386	0.105173	0.0341734	0.0443656	0.105173
	DNAK_RHOBA Chaperone protein DnaK OS=Rhodopirellula baltica (strain DSM 10527 / NCIMB 13988 / SH1) GN=dnaK PE=3 SV=2	root	K04043	-		0.0545341	0.0412003	0.0705214	0.0296965	0.075523	0.0644247	0.104972	0.0945001	0.063762	0.066928	0.0256301	0.029577	0.104972
	RS16_LACH4 30S ribosomal protein S16 OS=Lactobacillus helveticus (strain DPC 4571) GN=rpsP PE=3 SV=1	Lactobacillus	K02959	-		0	0	0	0.0059393	0	0	0.0477145	0.10395	0.0566773	0	0	0	0.10395
	GUAA_LISMF GMP synthase [glutamine-hydrolyzing] OS=Listeria monocytogenes serotype 4b (strain F2365) GN=guaA PE=3 SV=1	Bacteria	K01951	6.3.5.2		0.0779059	0.103001	0.0961656	0.0890895	0.0686573	0.0644247	0.0286287	0.00945001	0.00708466	0	0.0213584	0.00492951	0.103001
	PPBI_MOUSE Intestinal-type alkaline phosphatase OS=Mus musculus GN=Iap PE=2 SV=1	Mammalia	-	3.1.3.1		0.0779059	0.103001	0.0769324	0.0118786	0	0	0.0477145	0.0378	0.0283386	0	0	0	0.103001
	PUR2_STRPQ Phosphoribosylamine--glycine ligase OS=Streptococcus pyogenes serotype M3 (strain SSI-1) GN=purD PE=3 SV=1	Streptococcus	K01945	6.3.4.13		0.0856965	0.0755339	0.102577	0	0.00686573	0.0128849	0.0477145	0.0661501	0.042508	0.0382446	0.0384451	0.0246475	0.102577
	K1C19_RAT Keratin, type I cytoskeletal 19 OS=Rattus norvegicus GN=Krt19 PE=1 SV=2	Chordata	K07604	-		0.101278	0.048067	0.102577	0.0356358	0.0411944	0.0128849	0.0381716	0.04725	0.0708466	0	0	0	0.102577
	K2C79_HUMAN Keratin, type II cytoskeletal 79 OS=Homo sapiens GN=KRT79 PE=1 SV=2	Mammalia	K07605	-		0	0	0.0192331	0.100968	0.0411944	0.0193274	0.0095429	0	0.021254	0	0	0	0.100968
	G1MAN2_AILME Elongation factor Tu OS=Ailuropoda melanoleuca GN=TUFM PE=3 SV=1	root	-	-		0.0233718	0.0137334	0.0320552	0.059393	0.0617915	0.0257699	0.0572574	0.0567001	0.0991853	0.0286834	0.0726185	0.0542246	0.0991853
	PCKA_BACFN Phosphoenolpyruvate carboxykinase [ATP] OS=Bacteroides fragilis (strain ATCC 25285 / DSM 2151 / JCM 11019 / NCTC 9343) GN=pckA PE=3 SV=1	Bacteria	K01610	4.1.1.49		0	0	0	0	0	0	0	0	0	0.0382446	0.0854336	0.0985902	0.0985902
	AMY_TENMO Alpha-amylase OS=Tenebrio molitor PE=1 SV=1	Tenebrio molitor	-	3.2.1.1		0	0	0	0.0178179	0.00686573	0.0128849	0	0	0.00708466	0.00956114	0.0598035	0.0985902	0.0985902
	DAPH_STRPI 2,3,4,5-tetrahydropyridine-2,6-dicarboxylate N-acetyltransferase OS=Streptococcus pneumoniae (strain Hungary19A-6) GN=dapH PE=3 SV=1	Streptococcaceae	K00674	2.3.1.89		0.0623247	0.0686672	0.0961656	0.0475144	0.0549258	0.0386548	0.0286287	0.02835	0.063762	0	0.012815	0.00985902	0.0961656
	G1LFY5_AILME Uncharacterized protein OS=Ailuropoda melanoleuca GN=KRT19 PE=3 SV=1	Chordata	-	-		0.0701153	0.0412003	0.0961656	0.0296965	0.0411944	0.0128849	0.0286287	0.04725	0.0495926	0	0	0	0.0961656
	PT1_LACLA Phosphoenolpyruvate-protein phosphotransferase OS=Lactococcus lactis subsp. lactis (strain IL1403) GN=ptsI PE=3 SV=1	Bacilli	-	2.7.3.9		0.0779059	0.0755339	0.0256441	0.0890895	0.0961202	0.0837521	0.0190858	0.0567001	0.042508	0.0478057	0.012815	0.0246475	0.0961202
	ALF_ECOLI Fructose-bisphosphate aldolase class 2 OS=Escherichia coli (strain K12) GN=fbaA PE=1 SV=2	Enterobacteriaceae	K01624	4.1.2.13		0	0	0	0.0415751	0.0274629	0.0450973	0	0	0	0.0956114	0.0768902	0.0542246	0.0956114
	EFTS_SHEWM Elongation factor Ts OS=Shewanella woodyi (strain ATCC 51908 / MS32) GN=tsf PE=3 SV=1	Gammaproteobacteria	K02357	-		0	0	0	0.0653323	0.0411944	0.0579822	0	0.00945001	0	0.0956114	0.0512601	0.0690131	0.0956114
	CH60_RHOMR 60 kDa chaperonin OS=Rhodothermus marinus GN=groL PE=3 SV=1	root	K04077	-		0.0155812	0.0274669	0.0192331	0.0950288	0.075523	0.0773096	0.0190858	0.0189	0.0354233	0.0956114	0.0768902	0.0690131	0.0956114
	TIG_SALDC Trigger factor OS=Salmonella dublin (strain CT_02021853) GN=tig PE=3 SV=1	Gammaproteobacteria	K03545	5.2.1.8		0	0	0	0.0950288	0.0343286	0.0773096	0	0	0	0.0286834	0.0555318	0.0542246	0.0950288
	APT_STREM Adenine phosphoribosyltransferase OS=Streptococcus equi subsp. zooepidemicus (strain MGCS10565) GN=apt PE=3 SV=1	Lactobacillales	K00759	2.4.2.7		0.0389529	0.0137334	0.0320552	0.0237572	0.0274629	0.0257699	0.0572574	0.0945001	0.0566773	0.0191223	0.012815	0.00985902	0.0945001
	DNAK_MYCHO Chaperone protein DnaK OS=Mycoplasma hominis GN=dnaK PE=3 SV=1	root	K04043	-		0.0467435	0.0412003	0.0576993	0.0475144	0.0686573	0.0579822	0.0763432	0.0945001	0.042508	0.0573669	0.0256301	0.0246475	0.0945001
	K1C19_MESAU Keratin, type I cytoskeletal 19 (Fragments) OS=Mesocricetus auratus GN=KRT19 PE=1 SV=1	Chordata	-	-		0.0934871	0.048067	0.0769324	0.0178179	0.0205972	0	0.0381716	0.04725	0.0708466	0	0	0	0.0934871
	Y273_STRP6 Probable ABC transporter ATP-binding protein M6_Spy0273 OS=Streptococcus pyogenes serotype M6 (strain ATCC BAA-946 / MGAS10394) GN=M6_Spy0273 PE=1 SV=1	Bacilli	K09013	-		0.0701153	0.0549337	0.0897545	0.0712716	0.0549258	0.0450973	0.0572574	0.0661501	0.0779313	0	0.0256301	0.019718	0.0897545
	PCKA_SALNS Phosphoenolpyruvate carboxykinase [ATP] OS=Salmonella newport (strain SL254) GN=pckA PE=3 SV=1	Bacteria	K01610	4.1.1.49		0	0	0	0	0	0	0	0	0	0.066928	0.0897053	0.0788721	0.0897053
	D2HL23_AILME Putative uncharacterized protein (Fragment) OS=Ailuropoda melanoleuca GN=PANDA_012142 PE=4 SV=1	Mammalia	-	-		0.0155812	0.0892673	0.0512883	0.0118786	0	0	0	0	0	0	0	0	0.0892673
	RL9_SHISS 50S ribosomal protein L9 OS=Shigella sonnei (strain Ss046) GN=rplI PE=3 SV=1	Gammaproteobacteria	K02939	-		0	0	0	0.0890895	0.0343286	0.0450973	0	0	0	0.0382446	0.0640752	0.0640836	0.0890895
	K2C79_MOUSE Keratin, type II cytoskeletal 79 OS=Mus musculus GN=Krt79 PE=1 SV=2	Mammalia	K07605	-		0.00779059	0	0.0320552	0.0890895	0.0617915	0.0257699	0.0095429	0	0.0283386	0	0	0	0.0890895
	RL5_LACLA 50S ribosomal protein L5 OS=Lactococcus lactis subsp. lactis (strain IL1403) GN=rplE PE=3 SV=1	Lactobacillales	K02931	-		0.0233718	0.048067	0.0192331	0.0296965	0	0.0322123	0.0190858	0.0189	0.021254	0.0860503	0.0811619	0.0788721	0.0860503
	RS5_PSYIN 30S ribosomal protein S5 OS=Psychromonas ingrahamii (strain 37) GN=rpsE PE=3 SV=1	Gammaproteobacteria	K02988	-		0	0	0	0	0.00686573	0.00644247	0	0	0	0.0860503	0.0384451	0.029577	0.0860503
	RS5_HAHCH 30S ribosomal protein S5 OS=Hahella chejuensis (strain KCTC 2396) GN=rpsE PE=3 SV=1	Gammaproteobacteria	K02988	-		0	0	0	0	0	0	0	0	0	0.0860503	0.0299018	0.0246475	0.0860503
	LPP2_SALTY Major outer membrane lipoprotein 2 OS=Salmonella typhimurium (strain LT2 / SGSC1412 / ATCC 700720) GN=lpp2 PE=3 SV=1	Enterobacteriaceae	K06078	-		0	0	0	0	0	0	0.0858861	0	0.0283386	0	0.0384451	0.019718	0.0858861
	PGK_MYCMS Phosphoglycerate kinase OS=Mycoplasma mycoides subsp. mycoides SC (strain PG1) GN=pgk PE=3 SV=1	Bacteria	K00927	2.7.2.3		0	0	0	0.0118786	0	0	0.0858861	0.0850501	0.0495926	0	0	0	0.0858861
	XPT_STRZP Xanthine phosphoribosyltransferase OS=Streptococcus pneumoniae (strain P1031) GN=xpt PE=3 SV=1	Firmicutes	K03816	2.4.2.22		0.0856965	0.0824006	0.0705214	0.0475144	0.0686573	0.0515398	0.0763432	0.0567001	0.0495926	0.0478057	0.0213584	0.019718	0.0856965
	K1C19_CHICK Keratin, type I cytoskeletal 19 OS=Gallus gallus GN=KRT19 PE=2 SV=1	Chordata	K07604	-		0.0856965	0.0343336	0.0512883	0.059393	0.0480601	0.0128849	0.0190858	0.02835	0.042508	0	0	0	0.0856965
	K1C17_PANTR Keratin, type I cytoskeletal 17 OS=Pan troglodytes GN=KRT17 PE=2 SV=1	Chordata	K07604	-		0.0856965	0.0343336	0.0512883	0.0356358	0.0480601	0.0128849	0.0190858	0.02835	0.042508	0	0	0	0.0856965
	K1C19_POTTR Keratin, type I cytoskeletal 19 OS=Potorous tridactylus GN=KRT19 PE=2 SV=1	Chordata	-	-		0.0856965	0.0343336	0.0705214	0.0475144	0.0549258	0.0128849	0.0286287	0.04725	0.0495926	0	0	0	0.0856965
	CLPP_STRGC ATP-dependent Clp protease proteolytic subunit OS=Streptococcus gordonii (strain Challis / ATCC 35105 / BCRC 15272 / CH1 / DL1 / V288) GN=clpP PE=3 SV=1	Lactobacillales	K01358	3.4.21.92		0.0233718	0.0206002	0.0320552	0.0059393	0	0	0.0477145	0.0850501	0.0283386	0	0.00854336	0.00985902	0.0850501
	RS10_THEPX 30S ribosomal protein S10 OS=Thermoanaerobacter sp. (strain X514) GN=rpsJ PE=3 SV=1	Firmicutes	K02946	-		0	0	0.00641104	0	0	0	0.0286287	0.0850501	0.0779313	0	0	0	0.0850501
	CYB6_PICAB Cytochrome b6 (Fragment) OS=Picea abies GN=petB PE=3 SV=1	Streptophyta	-	-		0	0	0	0	0	0	0.0572574	0.0850501	0.0779313	0.00956114	0.0256301	0.0345066	0.0850501
	PSBC_MORIN Photosystem II CP43 reaction center protein OS=Morus indica GN=psbC PE=3 SV=1	Streptophyta	-	-		0	0.00686672	0	0	0	0	0.0286287	0.0850501	0.0566773	0	0	0.00492951	0.0850501
	CYB6_NYMAL Cytochrome b6 OS=Nymphaea alba GN=petB PE=3 SV=1	Streptophyta	-	-		0	0	0	0	0	0	0.0572574	0.0850501	0.0779313	0.00956114	0.0256301	0.0345066	0.0850501
	GLYG2_SOYBN Glycinin G2 OS=Glycine max GN=Gy2 PE=1 SV=2	Glycine max	-	-		0.0779059	0.0824006	0.0833435	0.0475144	0.0480601	0.0322123	0.0381716	0.0378	0.0495926	0	0	0	0.0833435
	DAPA_STRTD 4-hydroxy-tetrahydrodipicolinate synthase OS=Streptococcus thermophilus (strain ATCC BAA-491 / LMD-9) GN=dapA PE=3 SV=1	Streptococcus	K01714	4.3.3.7		0.0545341	0.0824006	0.0705214	0.0534537	0.0549258	0.0386548	0.0572574	0.0378	0.0495926	0.0286834	0.0170867	0.0246475	0.0824006
	G1MMG4_AILME Uncharacterized protein (Fragment) OS=Ailuropoda melanoleuca PE=4 SV=1	Ailuropoda melanoleuca	-	-		0.0701153	0.0824006	0.0512883	0	0	0	0.0572574	0.0567001	0.0283386	0	0	0	0.0824006
	D2I0Y7_AILME Putative uncharacterized protein (Fragment) OS=Ailuropoda melanoleuca GN=PANDA_018901 PE=4 SV=1	Chordata	-	-		0.0701153	0.0824006	0.0512883	0	0	0	0.0095429	0.00945001	0.021254	0	0	0	0.0824006
	RS2_STAAT 30S ribosomal protein S2 OS=Staphylococcus aureus (strain USA300 / TCH1516) GN=rpsB PE=3 SV=1	Bacteria	K02967	-		0.0155812	0.0137334	0	0.0653323	0.0274629	0.0450973	0	0	0.0141693	0.00956114	0.0512601	0.0788721	0.0788721
	MURG_JANSC UDP-N-acetylglucosamine--N-acetylmuramyl-(pentapeptide) pyrophosphoryl-undecaprenol N-acetylglucosamine transferase OS=Jannaschia sp. (strain CCS1) GN=murG PE=3 SV=1	Jannaschia sp. CCS1	K02563	2.4.1.227		0.0701153	0.0549337	0.0641104	0.0237572	0	0.0193274	0.0572574	0.0661501	0.0779313	0.00956114	0.00427168	0	0.0779313
	PSBS_TOBAC Photosystem II 22 kDa protein, chloroplastic OS=Nicotiana tabacum GN=PSBS PE=2 SV=1	Streptophyta	K03542	-		0	0	0	0	0	0	0.0381716	0.0661501	0.0779313	0	0	0	0.0779313
	PUR5_STRZT Phosphoribosylformylglycinamidine cyclo-ligase OS=Streptococcus pneumoniae (strain Taiwan19F-14) GN=purM PE=3 SV=1	Bacteria	K01933	6.3.3.1		0.0779059	0.0755339	0.0512883	0.0178179	0.00686573	0.0193274	0.0381716	0.0661501	0.042508	0.0286834	0.00854336	0.00985902	0.0779059
	PYRR_STRZT Bifunctional protein PyrR OS=Streptococcus pneumoniae (strain Taiwan19F-14) GN=pyrR PE=3 SV=1	Lactobacillales	K02825	2.4.2.9		0.0233718	0.0274669	0.0192331	0.059393	0.0686573	0.0773096	0.0286287	0.02835	0.0141693	0.0286834	0.0427168	0.0345066	0.0773096
	MG: Glucose-1-phosphate thymidylyltransferase OS=Streptococcus mutans serotype c (strain ATCC 700610 / UA159) GN=rmlA PE=3 SV=1 [P95778] Score: 185.0	Streptococcus mutans UA159	K00973	2.7.7.24		0.0623247	0.0618005	0.0769324	0.0653323	0.0480601	0.0450973	0.0763432	0.0661501	0.0566773	0.00956114	0.0299018	0.0246475	0.0769324
	PGK_PHOLL Phosphoglycerate kinase OS=Photorhabdus luminescens subsp. laumondii (strain DSM 15139 / CIP 105565 / TT01) GN=pgk PE=3 SV=1	Gammaproteobacteria	K00927	2.7.2.3		0	0	0	0.0475144	0.0274629	0.00644247	0	0	0	0.0573669	0.0768902	0.0739426	0.0768902
	SYS1_ENTFA Serine--tRNA ligase 1 OS=Enterococcus faecalis (strain ATCC 700802 / V583) GN=serS1 PE=3 SV=1	Lactobacillales	K01875	6.1.1.11		0.0623247	0.0618005	0.0448773	0.0534537	0.0549258	0.0515398	0.0763432	0.0567001	0.0495926	0.0764891	0.0299018	0.0246475	0.0764891
	SYS_STRE4 Serine--tRNA ligase OS=Streptococcus equi subsp. equi (strain 4047) GN=serS PE=3 SV=1	Lactobacillales	K01875	6.1.1.11		0.0623247	0.0618005	0.0512883	0.0712716	0.0617915	0.0579822	0.0763432	0.0567001	0.0566773	0.0764891	0.0384451	0.0246475	0.0764891
	SYS_STRZT Serine--tRNA ligase OS=Streptococcus pneumoniae (strain Taiwan19F-14) GN=serS PE=3 SV=1	Lactobacillales	K01875	6.1.1.11		0.0623247	0.0618005	0.0448773	0.0653323	0.0617915	0.0515398	0.0763432	0.0567001	0.0495926	0.0764891	0.0384451	0.0246475	0.0764891
	SLP_ECOLI Outer membrane protein slp OS=Escherichia coli (strain K12) GN=slp PE=1 SV=1	Escherichia coli K-12	K07285	-		0	0	0	0.0178179	0.0137315	0.0128849	0.0095429	0.00945001	0.00708466	0.0764891	0.0427168	0.0492951	0.0764891
	OSME_SHIFL Osmotically-inducible lipoprotein E OS=Shigella flexneri GN=osmE PE=3 SV=1	Enterobacteriaceae	K04064	-		0	0	0	0.0118786	0	0	0	0	0	0.0764891	0.0256301	0.0345066	0.0764891
	MDH_ERWT9 Malate dehydrogenase OS=Erwinia tasmaniensis (strain DSM 17950 / CIP 109463 / Et1/99) GN=mdh PE=3 SV=1	Gammaproteobacteria	K00024	1.1.1.37		0.00779059	0	0	0.0118786	0.0274629	0.0322123	0.0095429	0.00945001	0.00708466	0.0764891	0.0384451	0.0443656	0.0764891
	CH10_BUCAP 10 kDa chaperonin OS=Buchnera aphidicola subsp. Schizaphis graminum (strain Sg) GN=groS PE=3 SV=1	Proteobacteria	K04078	-		0	0	0	0.0415751	0.0205972	0.0257699	0	0	0	0.0764891	0.0427168	0.0443656	0.0764891
	CH10_YERPY 10 kDa chaperonin OS=Yersinia pseudotuberculosis serotype O:3 (strain YPIII) GN=groS PE=3 SV=1	Proteobacteria	K04078	-		0	0	0	0.0534537	0.0274629	0.0322123	0	0	0	0.0764891	0.0598035	0.0640836	0.0764891
	PFKA2_ASPOR ATP-dependent 6-phosphofructokinase 2 OS=Aspergillus oryzae (strain ATCC 42149 / RIB 40) GN=pfkB PE=2 SV=1	Aspergillus oryzae RIB40	K00850	2.7.1.11		0.0623247	0.0618005	0.0448773	0.0415751	0.0480601	0.0450973	0.0572574	0.04725	0.042508	0.0764891	0.0256301	0.029577	0.0764891
	LDH2_LACAC L-lactate dehydrogenase 2 OS=Lactobacillus acidophilus (strain ATCC 700396 / NCK56 / N2 / NCFM) GN=ldh2 PE=3 SV=1	Lactobacillus acidophilus NCFM	K00016	1.1.1.27		0	0	0	0	0	0	0.0763432	0.04725	0.0283386	0	0	0	0.0763432
	ATPB_NEUCR ATP synthase subunit beta, mitochondrial OS=Neurospora crassa (strain ATCC 24698 / 74-OR23-1A / CBS 708.71 / DSM 1257 / FGSC 987) GN=atp-2 PE=2 SV=1	root	K02112	3.6.3.14		0.0467435	0.0343336	0.0576993	0.0178179	0.0137315	0.0128849	0.0763432	0.04725	0.0354233	0.0191223	0.012815	0.00985902	0.0763432
	K1C15_RAT Keratin, type I cytoskeletal 15 OS=Rattus norvegicus GN=Krt15 PE=1 SV=1	Chordata	K07604	-		0.0701153	0.0206002	0.0448773	0.0653323	0.075523	0.0193274	0.0095429	0.02835	0.0283386	0	0	0	0.075523
	MDH_KLEPN Malate dehydrogenase (Fragments) OS=Klebsiella pneumoniae GN=mdh PE=1 SV=1	Klebsiella pneumoniae	-	1.1.1.37		0	0	0	0	0	0	0	0	0.00708466	0.0573669	0.0512601	0.0739426	0.0739426
	KPRS1_STRR6 Ribose-phosphate pyrophosphokinase 1 OS=Streptococcus pneumoniae (strain ATCC BAA-255 / R6) GN=prs1 PE=3 SV=1	Streptococcus pneumoniae	K00948	2.7.6.1		0.0545341	0.0412003	0.0641104	0.0712716	0.0686573	0.0708672	0.0572574	0.0378	0.042508	0	0.0256301	0.0246475	0.0712716
	RS1_STRR6 30S Ribosomal protein S1 OS=Streptococcus pneumoniae (strain ATCC BAA-255 / R6) GN=rpsA PE=1 SV=1	Streptococcus pneumoniae R6	K02945	-		0	0	0	0.0712716	0.0617915	0.0579822	0	0	0	0.0191223	0.0469885	0.0394361	0.0712716
	PYRR_STRPB Bifunctional protein PyrR OS=Streptococcus pyogenes serotype M12 (strain MGAS2096) GN=pyrR PE=3 SV=1	Streptococcus pyogenes	K02825	2.4.2.9		0.0233718	0.0274669	0.0192331	0.0712716	0.0549258	0.0579822	0	0.0189	0	0.0286834	0.0384451	0.019718	0.0712716
	CARB_STRZT Carbamoyl-phosphate synthase large chain OS=Streptococcus pneumoniae (strain Taiwan19F-14) GN=carB PE=3 SV=1	Lactobacillales	K01955	6.3.5.5		0.0545341	0.0686672	0.0512883	0.0712716	0.0549258	0.0579822	0.0572574	0.0661501	0.063762	0.00956114	0.0170867	0.019718	0.0712716
	YFDQ_ECOLI Uncharacterized protein YfdQ OS=Escherichia coli (strain K12) GN=yfdQ PE=4 SV=1	Escherichia coli K-12	-	-		0.00779059	0	0	0.0712716	0.00686573	0	0	0	0	0	0.00854336	0.00492951	0.0712716
	CH602_BURTA 60 kDa chaperonin 2 OS=Burkholderia thailandensis (strain E264 / ATCC 700388 / DSM 13276 / CIP 106301) GN=groL2 PE=3 SV=1	root	K04077	-		0.0155812	0.0206002	0.0192331	0.0712716	0.0549258	0.0644247	0.0190858	0.0189	0.0141693	0.066928	0.0469885	0.0443656	0.0712716
	DAPA_STRR6 4-hydroxy-tetrahydrodipicolinate synthase OS=Streptococcus pneumoniae (strain ATCC BAA-255 / R6) GN=dapA PE=3 SV=1	Streptococcus	K01714	4.3.3.7		0.0545341	0.0618005	0.0705214	0.0534537	0.0549258	0.0386548	0.0572574	0.0378	0.0495926	0.00956114	0.0170867	0.0246475	0.0705214
	DEOB_STRPD Phosphopentomutase OS=Streptococcus pyogenes serotype M2 (strain MGAS10270) GN=deoB PE=3 SV=1	Bacilli	K01839	5.4.2.7		0.0701153	0.0618005	0.0705214	0.0356358	0.0274629	0.0322123	0.0477145	0.0567001	0.0283386	0.0478057	0.00854336	0.00985902	0.0705214
	FCGBP_HUMAN IgGFc-binding protein OS=Homo sapiens GN=FCGBP PE=1 SV=3	Mammalia	-	-		0.0623247	0.048067	0.0705214	0.0118786	0.0205972	0.0193274	0.0668003	0.0378	0.0354233	0	0.00427168	0	0.0705214
	ACT1_ABSGL Actin-1 (Fragment) OS=Absidia glauca GN=ACT1 PE=3 SV=1	Eukaryota	-	-		0.0623247	0.0343336	0.0705214	0.0059393	0.0137315	0.0128849	0.0572574	0.04725	0.0354233	0	0	0	0.0705214
	TIG_STRP1 Trigger factor OS=Streptococcus pyogenes serotype M1 GN=tig PE=3 SV=2	Streptococcus	K03545	5.2.1.8		0.0701153	0.0412003	0.0576993	0.0415751	0.0411944	0.0515398	0.0381716	0.00945001	0.0283386	0	0.00427168	0.00985902	0.0701153
	DEOB_STRZJ Phosphopentomutase OS=Streptococcus pneumoniae (strain JJA) GN=deoB PE=3 SV=1	Bacilli	K01839	5.4.2.7		0.0701153	0.0549337	0.0512883	0.0237572	0.0205972	0.0322123	0.0477145	0.0567001	0.0283386	0.0478057	0.00854336	0.00985902	0.0701153
	DEOB_STAA9 Phosphopentomutase OS=Staphylococcus aureus (strain JH9) GN=deoB PE=3 SV=1	Bacilli	K01839	5.4.2.7		0.0701153	0.0549337	0.0512883	0.0237572	0.0205972	0.0322123	0.0477145	0.0567001	0.0283386	0.0478057	0.00854336	0.00985902	0.0701153
	PYRH_STRPQ Uridylate kinase OS=Streptococcus pyogenes serotype M3 (strain SSI-1) GN=pyrH PE=3 SV=1	Firmicutes	K09903	2.7.4.22		0.0701153	0.0686672	0.0576993	0.0237572	0.0274629	0.0257699	0.0572574	0.0189	0.0283386	0	0.00427168	0	0.0701153
	DEOC_SHIFL Deoxyribose-phosphate aldolase OS=Shigella flexneri GN=deoC PE=3 SV=2	Gammaproteobacteria	K01619	4.1.2.4		0	0	0	0.0296965	0.0274629	0.0322123	0	0	0	0.0573669	0.0555318	0.0690131	0.0690131
	RL10_TOLAT 50S ribosomal protein L10 OS=Tolumonas auensis (strain DSM 9187 / TA4) GN=rplJ PE=3 SV=1	Gammaproteobacteria	K02864	-		0	0	0	0.0415751	0.0205972	0.00644247	0	0	0	0.0478057	0.0512601	0.0690131	0.0690131
	URE1_LACFE Urease subunit alpha OS=Lactobacillus fermentum GN=ureC PE=3 SV=1	Lactobacillus fermentum	-	3.5.1.5		0.0155812	0.0686672	0	0	0	0	0.0286287	0.0567001	0.0566773	0	0	0	0.0686672
	NUCS_STRAW Endonuclease NucS OS=Streptomyces avermitilis (strain ATCC 31267 / DSM 46492 / JCM 5070 / NBRC 14893 / NCIMB 12804 / NRRL 8165 / MA-4680) GN=nucS PE=3 SV=1	Streptomyces avermitilis MA-4680	K07503	3.1.-.-		0	0.0137334	0	0.0237572	0.0686573	0.0257699	0	0	0.021254	0.0191223	0.00427168	0.0246475	0.0686573
	K1C10_MOUSE Keratin, type I cytoskeletal 10 OS=Mus musculus GN=Krt10 PE=1 SV=3	Chordata	K07604	-		0.0155812	0	0.0128221	0.059393	0.0686573	0.0128849	0	0	0	0	0	0	0.0686573
	MG: Alcohol dehydrogenase YqhD OS=Escherichia coli (strain K12) GN=yqhD PE=1 SV=1 [Q46856] Score: 430.0	Escherichia coli K-12	K08325	1.1.1.-		0	0	0	0	0	0	0	0	0	0.0286834	0.0683469	0.0542246	0.0683469
	RPOA_YERPS DNA-directed RNA polymerase subunit alpha OS=Yersinia pseudotuberculosis serotype I (strain IP32953) GN=rpoA PE=1 SV=1	Gammaproteobacteria	K03040	2.7.7.6		0	0	0	0.0296965	0.00686573	0.00644247	0	0	0	0.0573669	0.0683469	0.0394361	0.0683469
	SYT_STRP8 Threonine--tRNA ligase OS=Streptococcus pyogenes serotype M18 (strain MGAS8232) GN=thrS PE=3 SV=1	Lactobacillales	K01868	6.1.1.3		0.0233718	0.0618005	0.0192331	0	0	0.00644247	0.0286287	0.0189	0.0141693	0.066928	0.0299018	0.0345066	0.066928
	RS5_COLP3 30S ribosomal protein S5 OS=Colwellia psychrerythraea (strain 34H / ATCC BAA-681) GN=rpsE PE=3 SV=1	Gammaproteobacteria	K02988	-		0	0	0	0	0.00686573	0.00644247	0	0	0	0.066928	0.0256301	0.019718	0.066928
	CH10_KLEP3 10 kDa chaperonin OS=Klebsiella pneumoniae (strain 342) GN=groS PE=3 SV=1	Gammaproteobacteria	K04078	-		0	0	0	0.0356358	0.0137315	0.0257699	0	0	0	0.066928	0.0299018	0.0443656	0.066928
	PURA_STRU0 Adenylosuccinate synthetase OS=Streptococcus uberis (strain ATCC BAA-854 / 0140J) GN=purA PE=3 SV=1	root	K01939	6.3.4.4		0.0545341	0.0549337	0.0448773	0.059393	0.0411944	0.0386548	0.0477145	0.0378	0.042508	0.066928	0.0640752	0.0591541	0.066928
	CH60_MARHV 60 kDa chaperonin OS=Marinobacter hydrocarbonoclasticus (strain ATCC 700491 / DSM 11845 / VT8) GN=groL PE=3 SV=1	root	K04077	-		0.0155812	0.0206002	0.0192331	0.0296965	0.0343286	0.0322123	0.0190858	0.0189	0.0141693	0.066928	0.0299018	0.029577	0.066928
	IF1_STRTD Translation initiation factor IF-1 OS=Streptococcus thermophilus (strain ATCC BAA-491 / LMD-9) GN=infA PE=3 SV=1	Streptococcus	K02518	-		0.00779059	0.0137334	0.0256441	0.0118786	0.0205972	0.00644247	0.0668003	0.04725	0.042508	0	0.00427168	0.00492951	0.0668003
	RL30_STRZT 50S ribosomal protein L30 OS=Streptococcus pneumoniae (strain Taiwan19F-14) GN=rpmD PE=3 SV=1	Streptococcus	K02907	-		0	0.00686672	0.00641104	0.0118786	0.0137315	0.00644247	0.0668003	0.0661501	0.042508	0.0191223	0.00427168	0.00492951	0.0668003
	GREA_STRU0 Transcription elongation factor GreA OS=Streptococcus uberis (strain ATCC BAA-854 / 0140J) GN=greA PE=3 SV=1	Streptococcus	-	-		0.0545341	0.0412003	0.0320552	0.0059393	0	0.0193274	0.0668003	0.04725	0.0566773	0.0286834	0.00854336	0	0.0668003
	ENO_PEPDI Enolase (Fragments) OS=Peptoclostridium difficile PE=1 SV=1	Bacteria	-	4.2.1.11		0	0.00686672	0.0128221	0.0118786	0	0	0.0668003	0.04725	0.042508	0	0.0213584	0.00985902	0.0668003
	HSP7L_MIMIV Heat shock protein 70 homolog OS=Acanthamoeba polyphaga mimivirus GN=MIMI_L254 PE=3 SV=1	root	-	-		0.0467435	0.0343336	0.0576993	0.0059393	0.0549258	0.0450973	0.0668003	0.0567001	0.042508	0.0191223	0.00427168	0	0.0668003
	HSP75_ASHGO Heat shock protein SSB OS=Ashbya gossypii (strain ATCC 10895 / CBS 109.51 / FGSC 9923 / NRRL Y-1056) GN=SSB PE=3 SV=3	root	K03283	-		0.0467435	0.0343336	0.0576993	0.0118786	0.0549258	0.0450973	0.0668003	0.0567001	0.042508	0.0191223	0.00854336	0.00492951	0.0668003
	HSP75_ZYGRC Heat shock protein SSB OS=Zygosaccharomyces rouxii (strain ATCC 2623 / CBS 732 / NBRC 1130 / NCYC 568 / NRRL Y-229) GN=SSB PE=3 SV=3	root	K03283	-		0.0467435	0.0343336	0.0576993	0.0059393	0.0549258	0.0450973	0.0668003	0.0567001	0.042508	0.0191223	0.00427168	0	0.0668003
	PDRP_LACJO Putative pyruvate, phosphate dikinase regulatory protein OS=Lactobacillus johnsonii (strain CNCM I-12250 / La1 / NCC 533) GN=LJ_1326 PE=3 SV=1	Lactobacillus	K09773	2.7.11.32 2.7.4.27		0	0	0	0	0	0	0.0572574	0.0661501	0.0283386	0	0	0	0.0661501
	RISB_CROS8 6,7-dimethyl-8-ribityllumazine synthase OS=Cronobacter sakazakii (strain ATCC BAA-894) GN=ribH PE=3 SV=1	Enterobacteriaceae	K00794	2.5.1.78		0.0233718	0.0274669	0.0128221	0.0178179	0	0	0.0381716	0.0661501	0.0283386	0.0191223	0.0170867	0.019718	0.0661501
	RL33_STRSY 50S ribosomal protein L33 OS=Streptococcus suis (strain 05ZYH33) GN=rpmG PE=3 SV=1	Streptococcaceae	K02913	-		0	0	0.0192331	0.0653323	0.0343286	0.0257699	0.0190858	0.0189	0.0354233	0.0191223	0.012815	0.00985902	0.0653323
	GGH_BOVIN Gamma-glutamyl hydrolase OS=Bos taurus GN=GGH PE=2 SV=1	Mammalia	-	-		0.0623247	0.0618005	0.0641104	0	0	0	0	0.0378	0.0566773	0	0	0	0.0641104
	ACT1_PSEMZ Actin-1 (Fragment) OS=Pseudotsuga menziesii PE=1 SV=1	Eukaryota	-	-		0.0623247	0.0274669	0.0641104	0.0059393	0.0137315	0.0128849	0.0477145	0.0378	0.0354233	0	0	0	0.0641104
	GS14_BACSU General stress protein 14 OS=Bacillus subtilis (strain 168) GN=ywrO PE=1 SV=2	Bacillus subtilis subsp. subtilis str. 168	-	1.6.99.-		0.0155812	0.0137334	0	0	0.00686573	0	0	0.00945001	0	0	0.0384451	0.0640836	0.0640836
	TAL_SHIDS Transaldolase OS=Shigella dysenteriae serotype 1 (strain Sd197) GN=tal PE=3 SV=1	Enterobacteriaceae	K00616	2.2.1.2		0	0	0	0.0178179	0.0137315	0.0257699	0	0	0	0.0286834	0.0341734	0.0640836	0.0640836
	EFTUB_NICSY Elongation factor TuB, chloroplastic OS=Nicotiana sylvestris GN=TUFB PE=2 SV=1	root	-	-		0.0233718	0.0137334	0.0320552	0.059393	0.0549258	0.0257699	0.0477145	0.02835	0.063762	0.0286834	0.0640752	0.0542246	0.0640752
	EFTU_SPIAU Elongation factor Tu (Fragment) OS=Spirochaeta aurantia GN=tuf PE=3 SV=1	root	-	-		0.0233718	0.0137334	0.0320552	0.059393	0.0549258	0.0257699	0.0477145	0.02835	0.063762	0.0286834	0.0640752	0.0542246	0.0640752
	KAD_STRZT Adenylate kinase OS=Streptococcus pneumoniae (strain Taiwan19F-14) GN=adk PE=3 SV=1	Streptococcaceae	K00939	2.7.4.3		0.0155812	0.0137334	0.0512883	0.0059393	0.00686573	0.00644247	0.0190858	0.00945001	0.063762	0	0	0	0.063762
	KAD_LACCB Adenylate kinase OS=Lactobacillus casei (strain BL23) GN=adk PE=3 SV=1	Bacilli	K00939	2.7.4.3		0	0	0.00641104	0	0	0	0.0477145	0.02835	0.063762	0	0	0	0.063762
	NADE_LACLA NH(3)-dependent NAD(+) synthetase OS=Lactococcus lactis subsp. lactis (strain IL1403) GN=nadE PE=3 SV=1	Lactococcus lactis subsp. lactis Il1403	K01916	6.3.1.5		0.0623247	0.0412003	0.0448773	0.0356358	0.0205972	0.0257699	0.0095429	0.02835	0.0283386	0	0.0170867	0.00985902	0.0623247
	D2HR05_AILME Putative uncharacterized protein (Fragment) OS=Ailuropoda melanoleuca GN=PANDA_014384 PE=4 SV=1	Ailuropoda melanoleuca	K11994	-		0.0623247	0.0549337	0.0512883	0	0	0	0	0	0	0	0	0	0.0623247
	UPP_STRR6 Uracil phosphoribosyltransferase OS=Streptococcus pneumoniae (strain ATCC BAA-255 / R6) GN=upp PE=3 SV=2	Bacteria	K00761	2.4.2.9		0.0467435	0.0618005	0.0448773	0.0178179	0.0205972	0.0128849	0.0190858	0.04725	0.0566773	0.0478057	0.0469885	0.0147885	0.0618005
	G1L6H3_AILME Uncharacterized protein (Fragment) OS=Ailuropoda melanoleuca PE=3 SV=1	Ailuropoda melanoleuca	-	-		0.0467435	0.0618005	0.0384662	0.0059393	0.00686573	0.0128849	0.0095429	0.0189	0.0141693	0	0	0	0.0618005
	G1LE35_AILME Uncharacterized protein (Fragment) OS=Ailuropoda melanoleuca GN=IGHM PE=4 SV=1	Ailuropoda melanoleuca	-	-		0.0545341	0.0618005	0.0384662	0.0237572	0.0137315	0.0193274	0.0286287	0.04725	0.0283386	0.0286834	0.0170867	0.019718	0.0618005
	ATPB_HUMAN ATP synthase subunit beta, mitochondrial OS=Homo sapiens GN=ATP5B PE=1 SV=3	root	-	3.6.3.14		0.0467435	0.0618005	0.0448773	0.0296965	0.0205972	0.0322123	0.0286287	0.04725	0.042508	0.0286834	0.0170867	0.019718	0.0618005
	ATPB_IPOCC ATP synthase subunit beta, chloroplastic OS=Ipomoea coccinea GN=atpB PE=3 SV=1	root	K02133	3.6.3.14		0.0467435	0.0618005	0.0448773	0.059393	0.0343286	0.0515398	0.0381716	0.0567001	0.0566773	0.0286834	0.0341734	0.029577	0.0618005
	TPIS_ECOL5 Triosephosphate isomerase OS=Escherichia coli O6:K15:H31 (strain 536 / UPEC) GN=tpiA PE=3 SV=1	Enterobacteriaceae	K01803	5.3.1.1		0	0	0	0.0059393	0.00686573	0	0	0	0	0.0286834	0.0598035	0.0591541	0.0598035
	KPYK1_PHOLE Pyruvate kinase I (Fragment) OS=Photobacterium leiognathi GN=pki PE=3 SV=1	Gammaproteobacteria	K00873	2.7.1.40		0	0	0.00641104	0.0178179	0.0205972	0.0193274	0	0	0.0141693	0.0478057	0.0598035	0.0492951	0.0598035
	MG: Formate acetyltransferase OS=Clostridium pasteurianum GN=pfl PE=3 SV=1 [Q46266] Score: 301.0	Bacteria	-	2.3.1.54		0.00779059	0.00686672	0.00641104	0.0059393	0.00686573	0	0.0095429	0.0378	0.021254	0.0478057	0.0598035	0.0591541	0.0598035
	GLNA_LACLA Glutamine synthetase OS=Lactococcus lactis subsp. lactis (strain IL1403) GN=glnA PE=3 SV=1	Lactococcus lactis subsp. lactis Il1403	K01915	6.3.1.2		0.0389529	0.0412003	0.0192331	0.059393	0.0549258	0.0579822	0	0	0.00708466	0.0382446	0.0256301	0.019718	0.059393
	CAP4C_STRPN UTP--glucose-1-phosphate uridylyltransferase OS=Streptococcus pneumoniae serotype 4 (strain ATCC BAA-334 / TIGR4) GN=cap4C PE=3 SV=1	Bacilli	K00963	2.7.7.9		0.00779059	0.0206002	0.0320552	0.059393	0.0274629	0.0257699	0.0286287	0.0378	0.021254	0.0286834	0.00854336	0.00492951	0.059393
	EFG2_TREPA Elongation factor G 2 OS=Treponema pallidum (strain Nichols) GN=fusB PE=3 SV=1	Bacteria	K02355	-		0.0233718	0.0274669	0.00641104	0.059393	0.0411944	0.0579822	0.0190858	0.0189	0	0.0191223	0.0213584	0.0147885	0.059393
	YNGB_BACSU Probable UTP--glucose-1-phosphate uridylyltransferase YngB OS=Bacillus subtilis (strain 168) GN=yngB PE=3 SV=1	Bacteria	-	2.7.7.9		0.00779059	0.0206002	0.0384662	0.059393	0.0274629	0.0257699	0.0381716	0.0378	0.021254	0.0382446	0.012815	0.00985902	0.059393
	SERC_STRTD Phosphoserine aminotransferase OS=Streptococcus thermophilus (strain ATCC BAA-491 / LMD-9) GN=serC PE=3 SV=1	Streptococcus	K00831	2.6.1.52		0.0545341	0.048067	0.0576993	0.0178179	0.0137315	0.0193274	0.0572574	0.04725	0.042508	0.0191223	0.0170867	0.019718	0.0576993
	G1L4B2_AILME Metalloendopeptidase (Fragment) OS=Ailuropoda melanoleuca GN=MEP1A PE=3 SV=1	Mammalia	-	3.4.24.-		0.0389529	0.0343336	0.0576993	0	0	0	0.0286287	0.02835	0.0283386	0	0	0	0.0576993
	RRF_LACH4 Ribosome-recycling factor OS=Lactobacillus helveticus (strain DPC 4571) GN=frr PE=3 SV=1	Lactobacillus helveticus DPC 4571	K02838	-		0.0155812	0.0137334	0	0.0059393	0	0	0	0.02835	0.0141693	0.0573669	0.0256301	0.0246475	0.0573669
	TKT_STRP8 Transketolase OS=Streptococcus pyogenes serotype M18 (strain MGAS8232) GN=tkt PE=3 SV=1	Streptococcus pyogenes	K00615	2.2.1.1		0.0311624	0.0549337	0.00641104	0	0	0.00644247	0.0095429	0.02835	0.0141693	0.0573669	0.0213584	0.0147885	0.0573669
	SYT_STRA3 Threonine--tRNA ligase OS=Streptococcus agalactiae serotype III (strain NEM316) GN=thrS PE=3 SV=1	Lactobacillales	K01868	6.1.1.3		0.0233718	0.048067	0.0192331	0	0	0.00644247	0.0286287	0.0189	0.0141693	0.0573669	0.0299018	0.029577	0.0573669
	HNS_SHIFL DNA-binding protein H-NS OS=Shigella flexneri GN=hns PE=1 SV=3	Enterobacteriaceae	K03746	-		0	0	0	0.0118786	0	0	0	0	0	0.0573669	0.0512601	0.0246475	0.0573669
	CH10_CROS8 10 kDa chaperonin OS=Cronobacter sakazakii (strain ATCC BAA-894) GN=groS PE=3 SV=1	Proteobacteria	K04078	-		0	0	0	0.0415751	0.0274629	0.0257699	0	0	0	0.0573669	0.0469885	0.0542246	0.0573669
	CH10_ERWT9 10 kDa chaperonin OS=Erwinia tasmaniensis (strain DSM 17950 / CIP 109463 / Et1/99) GN=groS PE=3 SV=1	Proteobacteria	K04078	-		0	0	0	0.0118786	0.00686573	0.00644247	0	0	0	0.0573669	0.0170867	0.019718	0.0573669
	CH10_VEREI 10 kDa chaperonin OS=Verminephrobacter eiseniae (strain EF01-2) GN=groS PE=3 SV=1	Proteobacteria	K04078	-		0	0	0	0.0118786	0.00686573	0.00644247	0	0	0	0.0573669	0.0170867	0.019718	0.0573669
	CLPB3_ORYSJ Chaperone protein ClpB3, mitochondrial OS=Oryza sativa subsp. japonica GN=CLPB3 PE=2 SV=3	root	K03695	-		0	0	0.00641104	0.0059393	0	0	0	0	0	0.0573669	0.0256301	0.0246475	0.0573669
	ARCA_LACRD Arginine deiminase OS=Lactobacillus reuteri (strain DSM 20016) GN=arcA PE=3 SV=1	Lactobacillus reuteri	K01478	3.5.3.6		0	0.00686672	0	0	0	0	0.0572574	0	0.0141693	0	0	0	0.0572574
	GLMM_STRPG Phosphoglucosamine mutase OS=Streptococcus pyogenes serotype M5 (strain Manfredo) GN=glmM PE=3 SV=1	Lactobacillales	-	5.4.2.10		0.0467435	0.048067	0.0448773	0.0237572	0.0274629	0.0257699	0.0572574	0.0378	0.021254	0.0286834	0.0256301	0.00985902	0.0572574
	RL18_STRZT 50S ribosomal protein L18 OS=Streptococcus pneumoniae (strain Taiwan19F-14) GN=rplR PE=3 SV=1	Streptococcus	K02881	-		0.00779059	0.00686672	0	0.0237572	0.00686573	0.0128849	0.0286287	0.0567001	0.0495926	0.0478057	0.0427168	0.0345066	0.0567001
	EFG_LACH4 Elongation factor G OS=Lactobacillus helveticus (strain DPC 4571) GN=fusA PE=3 SV=1	Bacteria	K02355	-		0.00779059	0.0206002	0	0.0059393	0	0.0193274	0.0095429	0.0567001	0.00708466	0.00956114	0	0	0.0567001
	G1LTK8_AILME Galectin OS=Ailuropoda melanoleuca GN=LGALS4 PE=4 SV=1	Ailuropoda melanoleuca	-	-		0.0311624	0.0206002	0.0128221	0	0	0	0.0190858	0.0567001	0.0283386	0	0	0	0.0567001
	D2HTG5_AILME Galectin (Fragment) OS=Ailuropoda melanoleuca GN=PANDA_015464 PE=4 SV=1	Ailuropoda melanoleuca	K10091	-		0.0389529	0.0206002	0.0128221	0	0	0	0.0190858	0.0567001	0.0283386	0	0	0	0.0567001
	S17P_WHEAT Sedoheptulose-1,7-bisphosphatase, chloroplastic OS=Triticum aestivum PE=2 SV=1	Streptophyta	-	3.1.3.37		0	0	0	0	0	0	0.0381716	0.0567001	0.0354233	0	0	0.00985902	0.0567001
	ATPB_SOYBN ATP synthase subunit beta, chloroplastic OS=Glycine max GN=atpB PE=3 SV=1	root	-	3.6.3.14		0.0233718	0.0206002	0.0192331	0.0356358	0.0137315	0.0257699	0.0381716	0.0567001	0.0354233	0.0286834	0.0256301	0.0147885	0.0567001
	SEPF_STRU0 Cell division protein SepF OS=Streptococcus uberis (strain ATCC BAA-854 / 0140J) GN=sepF PE=3 SV=1	Streptococcus uberis 0140J	K09772	-		0.0389529	0.0549337	0.00641104	0	0	0	0.0095429	0.0378	0.00708466	0	0	0	0.0549337
	SERC_STRMU Phosphoserine aminotransferase OS=Streptococcus mutans serotype c (strain ATCC 700610 / UA159) GN=serC PE=3 SV=1	Streptococcus	K00831	2.6.1.52		0.0311624	0.0549337	0.0512883	0.0178179	0.00686573	0.0193274	0.0477145	0.02835	0.021254	0.0382446	0.00854336	0.00985902	0.0549337
	MGAL_HUMAN Probable maltase-glucoamylase 2 OS=Homo sapiens GN=MGAM2 PE=2 SV=3	Mammalia	-	-		0.0545341	0.0549337	0.0320552	0	0	0	0.0286287	0.0189	0.021254	0	0	0	0.0549337
	CLCA1_PIG Calcium-activated chloride channel regulator 1 OS=Sus scrofa GN=CLCA1 PE=2 SV=1	Mammalia	K05027	3.4.-.-		0.0467435	0.0549337	0.0320552	0	0	0	0	0	0.00708466	0	0	0	0.0549337
	D2H9V5_AILME Putative uncharacterized protein (Fragment) OS=Ailuropoda melanoleuca GN=PANDA_007139 PE=3 SV=1	Mammalia	K14208	3.4.11.9		0.0467435	0.0549337	0.0256441	0	0	0	0	0	0	0	0	0	0.0549337
	RRBR2_CLOAB Reverse rubrerythrin-2 OS=Clostridium acetobutylicum (strain ATCC 824 / DSM 792 / JCM 1419 / LMG 5710 / VKM B-1787) GN=rbr3B PE=1 SV=1	Clostridium acetobutylicum ATCC 824	-	1.11.1.1		0	0	0	0.0296965	0.0549258	0.0386548	0.0286287	0.0189	0.042508	0.00956114	0.0341734	0.029577	0.0549258
	ILVC_NOVAD Ketol-acid reductoisomerase OS=Novosphingobium aromaticivorans (strain DSM 12444 / F199) GN=ilvC PE=3 SV=1	Sphingomonadaceae	K00053	1.1.1.86		0.0233718	0.00686672	0.0256441	0.0475144	0.0549258	0.0322123	0.0190858	0	0.021254	0	0.0256301	0.00492951	0.0549258
	K1C16_MOUSE Keratin, type I cytoskeletal 16 OS=Mus musculus GN=Krt16 PE=1 SV=3	Chordata	K07604	-		0.0155812	0.00686672	0.0256441	0.0296965	0.0549258	0.0128849	0	0	0	0	0	0	0.0549258
	DHE4_HAEIN NADP-specific glutamate dehydrogenase OS=Haemophilus influenzae (strain ATCC 51907 / DSM 11121 / KW20 / Rd) GN=gdhA PE=3 SV=1	root	K00262	1.4.1.4		0.0467435	0.0343336	0.0320552	0.0475144	0.0549258	0.0450973	0.0477145	0.0189	0.0354233	0.0191223	0.0341734	0.0345066	0.0549258
	G1LMP2_AILME Uncharacterized protein OS=Ailuropoda melanoleuca GN=SERPINF2 PE=3 SV=1	Ailuropoda melanoleuca	-	-		0.0545341	0.0343336	0.0256441	0	0	0	0.0095429	0	0	0	0	0	0.0545341
	MDH_VIBVU Malate dehydrogenase OS=Vibrio vulnificus (strain CMCP6) GN=mdh PE=1 SV=1	Gammaproteobacteria	K00024	1.1.1.37		0	0	0	0.0118786	0.00686573	0.00644247	0	0	0.00708466	0.0382446	0.0512601	0.0542246	0.0542246
	DNAK_CLOK1 Chaperone protein DnaK OS=Clostridium kluyveri (strain NBRC 12016) GN=dnaK PE=3 SV=1	root	K04043	-		0.00779059	0.00686672	0.0128221	0.0237572	0.0205972	0.0193274	0.0477145	0.0378	0.0495926	0.0478057	0.0469885	0.0542246	0.0542246
	GATA_STRZP Glutamyl-tRNA(Gln) amidotransferase subunit A OS=Streptococcus pneumoniae (strain P1031) GN=gatA PE=3 SV=1	Streptococcus pneumoniae	K02433	6.3.5.7		0.0155812	0.0412003	0.0512883	0.0237572	0.0205972	0.0193274	0	0	0.0141693	0	0.00854336	0	0.0512883
	PRMA_STRPS Ribosomal protein L11 methyltransferase OS=Streptococcus pneumoniae (strain CGSP14) GN=prmA PE=3 SV=1	Streptococcus	K02687	2.1.1.-		0.0233718	0.0343336	0.0512883	0.0178179	0.00686573	0	0.0095429	0.02835	0.0354233	0	0.00427168	0	0.0512883
	RL5_PHOPR 50S ribosomal protein L5 OS=Photobacterium profundum (strain SS9) GN=rplE PE=3 SV=1	root	K02931	-		0	0	0	0.0059393	0.0137315	0	0	0	0	0.0286834	0.0512601	0.0492951	0.0512601
	RL1_STRZT 50S ribosomal protein L1 OS=Streptococcus pneumoniae (strain Taiwan19F-14) GN=rplA PE=3 SV=1	Streptococcus	-	-		0.0389529	0	0.0256441	0.0059393	0.00686573	0	0.0095429	0.00945001	0.0495926	0.00956114	0.012815	0.0147885	0.0495926
	RLUD_VIBCH Ribosomal large subunit pseudouridine synthase D OS=Vibrio cholerae serotype O1 (strain ATCC 39315 / El Tor Inaba N16961) GN=rluD PE=3 SV=1	Vibrio cholerae O1 biovar El Tor str. N16961	K06180	5.4.99.23		0.0233718	0.00686672	0.0192331	0.0296965	0.00686573	0.0128849	0.0381716	0	0.0495926	0	0	0	0.0495926
	MG: 50S ribosomal protein L11-1 OS=Bacillus halodurans (strain ATCC BAA-125 / DSM 18197 / FERM 7344 / JCM 9153 / C-125) GN=rplK1 PE=3 SV=1 [Q9KGE6] Score: 256.0	Bacteria	K02867	-		0.00779059	0.0137334	0.0192331	0.0178179	0.0274629	0.0193274	0.0381716	0.04725	0.0495926	0.0191223	0.00854336	0.0147885	0.0495926
	RL2_STRA5 50S ribosomal protein L2 OS=Streptococcus agalactiae serotype V (strain ATCC BAA-611 / 2603 V/R) GN=rplB PE=3 SV=1	Bacteria	K02886	-		0	0.00686672	0	0	0	0	0.0095429	0.0189	0.0495926	0	0	0	0.0495926
	ATPB_PARD8 ATP synthase subunit beta OS=Parabacteroides distasonis (strain ATCC 8503 / DSM 20701 / NCTC 11152) GN=atpD PE=3 SV=1	root	K02112	3.6.3.14		0.0467435	0.048067	0.0320552	0.0356358	0.0343286	0.0450973	0.0286287	0.04725	0.0495926	0.0286834	0.0213584	0.029577	0.0495926
	RBL_VILCA Ribulose bisphosphate carboxylase large chain (Fragment) OS=Villarsia calthifolia GN=rbcL PE=3 SV=1	root	-	4.1.1.39		0	0.00686672	0	0	0	0	0.0286287	0.04725	0.0495926	0	0	0	0.0495926
	XYLA_SHIB3 Xylose isomerase OS=Shigella boydii serotype 18 (strain CDC 3083-94 / BS512) GN=xylA PE=3 SV=1	Enterobacteriaceae	K01805	5.3.1.5		0	0	0	0	0.0205972	0.0193274	0	0	0	0.0478057	0.0469885	0.0492951	0.0492951
	XYLA_SHIBS Xylose isomerase OS=Shigella boydii serotype 4 (strain Sb227) GN=xylA PE=3 SV=1	Enterobacteriaceae	K01805	5.3.1.5		0	0	0	0	0.0205972	0.0193274	0	0	0	0.0478057	0.0469885	0.0492951	0.0492951
	CLPB_TROW8 Chaperone protein ClpB OS=Tropheryma whipplei (strain TW08/27) GN=clpB PE=3 SV=1	Bacteria	-	-		0	0	0	0	0	0	0	0	0	0.00956114	0.0469885	0.0492951	0.0492951
	CLPB_BLOFL Chaperone protein ClpB OS=Blochmannia floridanus GN=clpB PE=3 SV=1	Bacteria	K03695	-		0	0	0	0	0	0	0	0	0	0.00956114	0.0469885	0.0492951	0.0492951
	PYRH_STRSY Uridylate kinase OS=Streptococcus suis (strain 05ZYH33) GN=pyrH PE=3 SV=2	Streptococcus	K09903	2.7.4.22		0.0389529	0.048067	0.00641104	0	0	0.00644247	0.0190858	0.00945001	0.00708466	0	0	0	0.048067
	NUSG_STRPQ Transcription termination/antitermination protein NusG OS=Streptococcus pyogenes serotype M3 (strain SSI-1) GN=nusG PE=3 SV=1	Streptococcaceae	-	-		0.0389529	0.048067	0.0448773	0.0118786	0.00686573	0	0.0190858	0.04725	0.021254	0.00956114	0.00427168	0	0.048067
	FTHS_STRA5 Formate--tetrahydrofolate ligase OS=Streptococcus agalactiae serotype V (strain ATCC BAA-611 / 2603 V/R) GN=fhs PE=3 SV=1	Firmicutes	K01938	6.3.4.3		0.0155812	0.048067	0	0.0178179	0	0	0	0	0	0	0.0170867	0	0.048067
	G1LQ06_AILME Uncharacterized protein OS=Ailuropoda melanoleuca PE=4 SV=1	Ailuropoda melanoleuca	-	-		0.0155812	0.048067	0.0256441	0	0	0	0.0286287	0.0378	0.0141693	0	0	0	0.048067
	D2I7X0_AILME Putative uncharacterized protein (Fragment) OS=Ailuropoda melanoleuca GN=PANDA_022101 PE=4 SV=1	Ailuropoda melanoleuca	-	-		0.0467435	0.048067	0.0192331	0	0.00686573	0.00644247	0.0286287	0.0189	0.0141693	0	0	0	0.048067
	G1L213_AILME Uncharacterized protein (Fragment) OS=Ailuropoda melanoleuca GN=STOM PE=4 SV=1	Ailuropoda melanoleuca	-	-		0	0.048067	0.0192331	0	0	0	0	0	0.00708466	0	0	0	0.048067
	G1L4Z7_AILME Uncharacterized protein OS=Ailuropoda melanoleuca GN=MUC5AC PE=4 SV=1	Ailuropoda melanoleuca	-	-		0.0155812	0.048067	0.00641104	0	0	0	0	0	0	0	0	0	0.048067
	ATPA_CITK8 ATP synthase subunit alpha OS=Citrobacter koseri (strain ATCC BAA-895 / CDC 4225-83 / SGSC4696) GN=atpA PE=3 SV=1	root	K02111	3.6.3.14		0.0233718	0.0137334	0.0128221	0.0415751	0.0480601	0.0386548	0.0190858	0.02835	0.0141693	0.0286834	0.0256301	0.0246475	0.0480601
	DHE4_EMENI NADP-specific glutamate dehydrogenase OS=Emericella nidulans (strain FGSC A4 / ATCC 38163 / CBS 112.46 / NRRL 194 / M139) GN=gdhA PE=3 SV=2	root	K00262	1.4.1.4		0.0311624	0.0206002	0.0320552	0.0475144	0.0480601	0.0450973	0.0381716	0.0189	0.0354233	0	0.0299018	0.0246475	0.0480601
	DHE4_SCHOC NADP-specific glutamate dehydrogenase OS=Schwanniomyces occidentalis GN=GDHA PE=3 SV=1	root	-	1.4.1.4		0.0311624	0.0206002	0.0320552	0.0475144	0.0480601	0.0450973	0.0381716	0.0189	0.0354233	0	0.0256301	0.0246475	0.0480601
	DHE4_SACU7 NADP-specific glutamate dehydrogenase 1 OS=Saccharomyces uvarum (strain ATCC 76518 / CBS 7001 / CLIB 283 / NBRC 10550 / MCYC 623 / NCYC 2669 / NRRL Y-11845) GN=GDH1 PE=3 SV=1	root	K00262	1.4.1.4		0.0311624	0.0206002	0.0320552	0.0475144	0.0480601	0.0450973	0.0381716	0.0189	0.0354233	0	0.0299018	0.0246475	0.0480601
	RL4_BACSU 50S ribosomal protein L4 OS=Bacillus subtilis (strain 168) GN=rplD PE=1 SV=1	Bacilli	K02926	-		0.00779059	0.0137334	0.00641104	0.0059393	0.00686573	0	0	0.02835	0.00708466	0.0478057	0.00854336	0.0147885	0.0478057
	CH10_ALTMD 10 kDa chaperonin OS=Alteromonas mediterranea (strain DSM 17117 / CIP 110805 / LMG 28347 / Deep ecotype) GN=groS PE=3 SV=1	Alteromonadales	K04078	-		0	0	0	0.0059393	0	0.00644247	0	0	0	0.0478057	0.00427168	0.019718	0.0478057
	MG: L-asparaginase 2 OS=Escherichia coli (strain K12) GN=ansB PE=1 SV=2 [P00805] Score: 536.0	Escherichia coli K-12	K01424	3.5.1.1		0	0	0	0	0	0	0	0	0	0.0478057	0.0213584	0.0345066	0.0478057
	DEOB_SALPB Phosphopentomutase OS=Salmonella paratyphi B (strain ATCC BAA-1250 / SPB7) GN=deoB PE=3 SV=1	Enterobacteriaceae	K01839	5.4.2.7		0	0	0	0.0178179	0.0137315	0.0193274	0	0	0	0.0478057	0.0256301	0.019718	0.0478057
	RS5_PSEA6 30S ribosomal protein S5 OS=Pseudoalteromonas atlantica (strain T6c / ATCC BAA-1087) GN=rpsE PE=3 SV=1	Gammaproteobacteria	K02988	-		0	0	0	0	0	0	0	0	0	0.0478057	0.0213584	0.00985902	0.0478057
	PGK_BUCAP Phosphoglycerate kinase OS=Buchnera aphidicola subsp. Schizaphis graminum (strain Sg) GN=pgk PE=3 SV=1	Gammaproteobacteria	K00927	2.7.2.3		0	0	0	0	0	0	0	0	0	0.0478057	0.0299018	0.0147885	0.0478057
	HSCA_RICBR Chaperone protein HscA homolog OS=Rickettsia bellii (strain RML369-C) GN=hscA PE=3 SV=1	Proteobacteria	K04044	-		0.00779059	0.00686672	0.0128221	0.0178179	0.0205972	0.0193274	0.0381716	0.0378	0.021254	0.0478057	0.0170867	0.019718	0.0478057
	HSCA_POLSQ Chaperone protein HscA homolog OS=Polynucleobacter necessarius subsp. asymbioticus (strain DSM 18221 / CIP 109841 / QLW-P1DMWA-1) GN=hscA PE=3 SV=1	Proteobacteria	K04044	-		0.00779059	0.00686672	0.0128221	0.0178179	0.0205972	0.0193274	0.0381716	0.0378	0.021254	0.0478057	0.0170867	0.019718	0.0478057
	UPP_LACSS Uracil phosphoribosyltransferase OS=Lactobacillus sakei subsp. sakei (strain 23K) GN=upp PE=3 SV=1	Bacteria	K00761	2.4.2.9		0.0311624	0.0343336	0.0192331	0.0118786	0.00686573	0.0128849	0.0286287	0.04725	0.0283386	0.0478057	0.0213584	0.0147885	0.0478057
	GAPN_PEA NADP-dependent glyceraldehyde-3-phosphate dehydrogenase OS=Pisum sativum GN=GAPN PE=1 SV=1	Streptophyta	-	1.2.1.9		0.00779059	0.0343336	0.0256441	0.0356358	0.0205972	0.0322123	0.0190858	0.0378	0.021254	0.0478057	0.0170867	0.0246475	0.0478057
	DNAK_DIALT Chaperone protein dnaK OS=Diacronema lutheri GN=dnaK PE=3 SV=1	root	-	-		0.00779059	0.00686672	0.0128221	0.0178179	0.0205972	0.0193274	0.0381716	0.0378	0.021254	0.0478057	0.0170867	0.019718	0.0478057
	HSP7S_SPIOL Stromal 70 kDa heat shock-related protein, chloroplastic (Fragment) OS=Spinacia oleracea GN=CHSP70 PE=2 SV=1	root	K04043	-		0.00779059	0.00686672	0.0128221	0.0178179	0.0205972	0.0193274	0.0381716	0.0378	0.021254	0.0478057	0.0170867	0.019718	0.0478057
	CLPB2_CHLTE Probable chaperone protein ClpB 2 OS=Chlorobium tepidum (strain ATCC 49652 / DSM 12025 / NBRC 103806 / TLS) GN=clpB2 PE=3 SV=1	root	-	-		0	0	0	0	0	0	0	0	0	0.0478057	0.0256301	0.0246475	0.0478057
	CLPB_COREF Chaperone protein ClpB OS=Corynebacterium efficiens (strain DSM 44549 / YS-314 / AJ 12310 / JCM 11189 / NBRC 100395) GN=clpB PE=3 SV=1	root	K03695	-		0	0	0	0	0	0	0	0	0	0.0478057	0.0341734	0.0246475	0.0478057
	CLPB_STAAN Chaperone protein ClpB OS=Staphylococcus aureus (strain N315) GN=clpB PE=1 SV=1	root	K03695	-		0	0	0	0	0	0	0	0	0	0.0478057	0.0256301	0.0246475	0.0478057
	CLPB_FUSNN Chaperone protein ClpB OS=Fusobacterium nucleatum subsp. nucleatum (strain ATCC 25586 / CIP 101130 / JCM 8532 / LMG 13131) GN=clpB PE=3 SV=2	root	-	-		0	0	0	0	0	0	0	0	0	0.0478057	0.0256301	0.0246475	0.0478057
	FTSZ_LACJO Cell division protein FtsZ OS=Lactobacillus johnsonii (strain CNCM I-12250 / La1 / NCC 533) GN=ftsZ PE=3 SV=1	Lactobacillus johnsonii NCC 533	K03531	-		0.0389529	0.0274669	0.0192331	0.0178179	0.0137315	0.0193274	0.0477145	0.04725	0.0354233	0.0191223	0.00854336	0.0147885	0.0477145
	PEPC_STRTR Aminopeptidase C OS=Streptococcus thermophilus GN=pepC PE=3 SV=1	Streptococcus thermophilus	-	3.4.22.40		0.0467435	0.0343336	0.0448773	0.0296965	0.0137315	0.0257699	0.0477145	0.04725	0.0283386	0.00956114	0	0.00492951	0.0477145
	LDH_LACPE L-lactate dehydrogenase OS=Lactobacillus pentosus GN=ldh PE=1 SV=1	Lactobacillales	-	1.1.1.27		0	0.0206002	0	0.0059393	0.0205972	0.0257699	0.0477145	0.0378	0.0283386	0.0382446	0.012815	0.0147885	0.0477145
	DEOB_MACCJ Phosphopentomutase OS=Macrococcus caseolyticus (strain JCSC5402) GN=deoB PE=3 SV=1	Bacilli	K01839	5.4.2.7		0.0389529	0.0343336	0.0320552	0.0237572	0.0205972	0.0322123	0.0477145	0.04725	0.021254	0.0382446	0.00854336	0.00985902	0.0477145
	DBH_STRP1 DNA-binding protein HU OS=Streptococcus pyogenes serotype M1 GN=hup PE=3 SV=1	Bacilli	-	-		0.0155812	0.00686672	0.0256441	0	0	0	0.0477145	0.0189	0.0283386	0.00956114	0.00427168	0.00492951	0.0477145
	ENO_COCLU Enolase OS=Cochliobolus lunatus PE=2 SV=1	Eukaryota	-	4.2.1.11		0.0389529	0.0343336	0.0192331	0.0356358	0.0274629	0.0386548	0.0477145	0.0378	0.0354233	0.0286834	0.0170867	0.0147885	0.0477145
	ENO_DORPE Enolase OS=Doryteuthis pealeii PE=2 SV=1	Eukaryota	-	4.2.1.11		0.0389529	0.0343336	0.0192331	0.0356358	0.0274629	0.0386548	0.0477145	0.0378	0.0354233	0.0286834	0.0170867	0.0147885	0.0477145
	CB21_SILLB Chlorophyll a-b binding protein, chloroplastic (Fragment) OS=Silene latifolia subsp. alba PE=2 SV=2	Streptophyta	-	-		0	0	0	0	0	0	0.0477145	0.04725	0.042508	0	0	0	0.0477145
	ENOA_HUMAN Alpha-enolase OS=Homo sapiens GN=ENO1 PE=1 SV=2	root	K01689	4.2.1.11		0.0389529	0.0343336	0.0192331	0.0356358	0.0274629	0.0386548	0.0477145	0.0378	0.0354233	0.0286834	0.0170867	0.0147885	0.0477145
	ENO_DROME Enolase OS=Drosophila melanogaster GN=Eno PE=1 SV=2	root	-	4.2.1.11		0.0389529	0.0343336	0.0192331	0.0356358	0.0274629	0.0386548	0.0477145	0.0378	0.0354233	0.0286834	0.0170867	0.0147885	0.0477145
	D2HA24_AILME Putative uncharacterized protein (Fragment) OS=Ailuropoda melanoleuca GN=PANDA_007227 PE=3 SV=1	root	-	-		0.0389529	0.0343336	0.0192331	0.0356358	0.0274629	0.0386548	0.0477145	0.0378	0.0354233	0.0286834	0.0170867	0.0147885	0.0477145
	GUAA_ENTFA GMP synthase [glutamine-hydrolyzing] OS=Enterococcus faecalis (strain ATCC 700802 / V583) GN=guaA PE=3 SV=1	Firmicutes	K01951	6.3.5.2		0.0467435	0.0343336	0.0384662	0.0475144	0.0343286	0.0257699	0.0190858	0	0	0	0.012815	0.00492951	0.0475144
	DHE4_ECOLI NADP-specific glutamate dehydrogenase OS=Escherichia coli (strain K12) GN=gdhA PE=1 SV=1	Escherichia coli K-12	K00262	1.4.1.4		0.0155812	0	0.0192331	0.0475144	0.0411944	0.0386548	0.0286287	0.00945001	0.0283386	0	0.0299018	0.019718	0.0475144
	PTGA_ECOLI Glucose-specific phosphotransferase enzyme IIA component OS=Escherichia coli (strain K12) GN=crr PE=1 SV=2	Enterobacteriaceae	K02777	2.7.1.-		0	0	0.00641104	0.0475144	0.00686573	0.0386548	0	0	0	0.0191223	0.0170867	0.0246475	0.0475144
	RL31B_LACH4 50S ribosomal protein L31 type B OS=Lactobacillus helveticus (strain DPC 4571) GN=rpmE2 PE=3 SV=1	Lactobacillus	K02909	-		0	0.0137334	0.0192331	0.0178179	0.0137315	0.0128849	0.0190858	0.04725	0.0283386	0	0.00854336	0.00985902	0.04725
	G1L2M2_AILME Uncharacterized protein (Fragment) OS=Ailuropoda melanoleuca PE=4 SV=1	Ailuropoda melanoleuca	-	-		0.0233718	0	0.00641104	0.0178179	0.0137315	0.0128849	0.0381716	0.04725	0.021254	0	0.012815	0.019718	0.04725
	GAPN_STREI NADP-dependent glyceraldehyde-3-phosphate dehydrogenase OS=Streptococcus equinus GN=gapN PE=1 SV=1	Streptococcus equinus	-	1.2.1.9		0.0233718	0.0274669	0.0256441	0	0	0	0	0.00945001	0.0141693	0.0191223	0.0469885	0.0147885	0.0469885
	RPOA_BUCBP DNA-directed RNA polymerase subunit alpha OS=Buchnera aphidicola subsp. Baizongia pistaciae (strain Bp) GN=rpoA PE=3 SV=1	Gammaproteobacteria	K03040	2.7.7.6		0	0	0	0.0237572	0.00686573	0.00644247	0	0	0	0.0191223	0.0469885	0.0246475	0.0469885
	RECA_BDEBA Protein RecA OS=Bdellovibrio bacteriovorus (strain ATCC 15356 / DSM 50701 / NCIB 9529 / HD100) GN=recA PE=3 SV=1	Bacteria	K03553	-		0	0	0	0	0	0	0	0	0.00708466	0	0.0469885	0.0345066	0.0469885
	D2I829_AILME Putative uncharacterized protein (Fragment) OS=Ailuropoda melanoleuca GN=PANDA_022184 PE=4 SV=1	Ailuropoda melanoleuca	-	-		0.0467435	0.0412003	0.0256441	0	0	0	0.0095429	0.0189	0.00708466	0	0	0	0.0467435
	G1MMK1_AILME Uncharacterized protein (Fragment) OS=Ailuropoda melanoleuca PE=4 SV=1	Ailuropoda melanoleuca	-	-		0.0467435	0.0412003	0.0256441	0	0	0	0	0	0	0	0	0	0.0467435
	IGLL5_HUMAN Immunoglobulin lambda-like polypeptide 5 OS=Homo sapiens GN=IGLL5 PE=2 SV=2	Homo sapiens	-	-		0.0467435	0	0.0256441	0	0	0	0.0095429	0	0.00708466	0	0	0	0.0467435
	LAC2_HUMAN Ig lambda-2 chain C regions OS=Homo sapiens GN=IGLC2 PE=1 SV=1	Homo sapiens	-	-		0.0467435	0	0.0256441	0	0	0	0.0095429	0	0.00708466	0	0	0	0.0467435
	FRIH3_XENLA Ferritin heavy chain, oocyte isoform OS=Xenopus laevis PE=1 SV=1	Chordata	-	1.16.3.1		0.0467435	0.0137334	0.0384662	0	0	0	0.0286287	0.00945001	0.0283386	0.00956114	0.00854336	0.00985902	0.0467435
	FRIH_CHICK Ferritin heavy chain OS=Gallus gallus GN=FTH PE=2 SV=2	Chordata	K00522	1.16.3.1		0.0467435	0.0137334	0.0384662	0	0	0	0.0286287	0.00945001	0.0283386	0.00956114	0.00854336	0.00985902	0.0467435
	FRIH_FELCA Ferritin heavy chain OS=Felis catus GN=FTH1 PE=2 SV=3	Chordata	K00522	1.16.3.1		0.0467435	0.0137334	0.0384662	0	0	0	0.0286287	0.00945001	0.0283386	0.00956114	0.00854336	0.00985902	0.0467435
	FRIH_PONAB Ferritin heavy chain OS=Pongo abelii GN=FTH1 PE=2 SV=3	Chordata	K00522	1.16.3.1		0.0467435	0.0137334	0.0384662	0	0	0	0.0286287	0.00945001	0.0283386	0.00956114	0.00854336	0.00985902	0.0467435
	FRIH_HUMAN Ferritin heavy chain OS=Homo sapiens GN=FTH1 PE=1 SV=2	Chordata	K00522	1.16.3.1		0.0467435	0.0137334	0.0384662	0	0	0	0.0286287	0.00945001	0.0283386	0.00956114	0.00854336	0.00985902	0.0467435
	K1C3_XENLA Keratin, type I cytoskeletal 47 kDa (Fragment) OS=Xenopus laevis GN=xk81b1 PE=3 SV=2	Chordata	-	-		0.0467435	0.0137334	0.0192331	0.0178179	0.0343286	0.0128849	0.0095429	0.02835	0.021254	0	0	0	0.0467435
	D2H5R7_AILME Ferritin (Fragment) OS=Ailuropoda melanoleuca GN=PANDA_005256 PE=3 SV=1	Chordata	-	-		0.0467435	0.0137334	0.0384662	0	0	0	0.0286287	0.00945001	0.0283386	0.00956114	0.00854336	0.00985902	0.0467435
	GUAA_LACRD GMP synthase [glutamine-hydrolyzing] OS=Lactobacillus reuteri (strain DSM 20016) GN=guaA PE=3 SV=1	Bacteria	K01951	6.3.5.2		0.0389529	0.0343336	0.0448773	0.0356358	0.0343286	0.0386548	0.0286287	0	0.00708466	0	0.012815	0.00492951	0.0448773
	D2HEM9_AILME Uncharacterized protein (Fragment) OS=Ailuropoda melanoleuca GN=SERPINA3 PE=3 SV=1	Ailuropoda melanoleuca	-	-		0.0233718	0.0412003	0.0448773	0	0	0	0.0095429	0.02835	0.021254	0	0	0	0.0448773
	G1M054_AILME Alpha-mannosidase OS=Ailuropoda melanoleuca GN=MAN2B1 PE=3 SV=1	Ailuropoda melanoleuca	-	3.2.1.-		0.0233718	0.0412003	0.0448773	0	0	0	0	0.00945001	0.0354233	0	0	0	0.0448773
	G1L8D7_AILME Uncharacterized protein OS=Ailuropoda melanoleuca GN=VIL1 PE=4 SV=1	Ailuropoda melanoleuca	-	-		0.0311624	0.0274669	0.0448773	0	0	0	0	0	0	0	0	0	0.0448773
	TPIS_BACSK Triosephosphate isomerase OS=Bacillus clausii (strain KSM-K16) GN=tpiA PE=3 SV=1	Bacillus	K01803	5.3.1.1		0.00779059	0.0206002	0.0256441	0	0	0	0.0286287	0.0189	0.042508	0	0	0	0.042508
	URE2_LACFE Urease subunit beta OS=Lactobacillus fermentum GN=ureB PE=3 SV=1	Lactobacillus fermentum	-	3.5.1.5		0.0155812	0.0137334	0	0	0	0	0.0381716	0.02835	0.042508	0	0	0	0.042508
	SODM_STRAY Superoxide dismutase [Mn/Fe] (Fragment) OS=Streptococcus alactolyticus GN=sodA PE=3 SV=1	Streptococcus alactolyticus	-	1.15.1.1		0.0233718	0	0.0320552	0.0118786	0	0	0.0190858	0	0.042508	0	0	0	0.042508
	MG: Triosephosphate isomerase OS=Clostridium perfringens (strain SM101 / Type A) GN=tpiA PE=3 SV=1 [Q0STD6] Score: 436.0	root	K01803	5.3.1.1		0.0233718	0.0274669	0.0256441	0.0059393	0.0205972	0.0193274	0.0190858	0.02835	0.042508	0.0286834	0.0341734	0.029577	0.042508
	MG: D-methionine-binding lipoprotein MetQ OS=Salmonella typhi GN=metQ PE=3 SV=1 [Q8Z992] Score: 124.0	Salmonella enterica subsp. enterica serovar Typhi	K02073	-		0	0	0	0.0415751	0.0274629	0.0322123	0	0	0	0.00956114	0.00427168	0.00492951	0.0415751
	METQ_YERPE D-methionine-binding lipoprotein MetQ OS=Yersinia pestis GN=metQ PE=3 SV=1	Enterobacteriaceae	K02073	-		0	0	0	0.0415751	0.0205972	0.0322123	0	0	0	0	0	0	0.0415751
	RL9_PHOPR 50S ribosomal protein L9 OS=Photobacterium profundum (strain SS9) GN=rplI PE=3 SV=1	Gammaproteobacteria	K02939	-		0	0	0	0.0415751	0.0137315	0.0128849	0	0	0	0.0191223	0.0170867	0.0345066	0.0415751
	K2C8_DANRE Keratin, type II cytoskeletal 8 OS=Danio rerio GN=krt8 PE=1 SV=1	Chordata	K07605	-		0	0	0	0.0415751	0.0137315	0	0	0	0.00708466	0	0	0	0.0415751
	K1C28_MOUSE Keratin, type I cytoskeletal 28 OS=Mus musculus GN=Krt28 PE=1 SV=1	Chordata	K07604	-		0.0155812	0	0.0192331	0.0415751	0.0274629	0.0128849	0	0	0	0	0	0	0.0415751
	K2C3_HUMAN Keratin, type II cytoskeletal 3 OS=Homo sapiens GN=KRT3 PE=1 SV=3	Chordata	K07605	-		0	0	0	0.0415751	0	0	0	0	0	0	0	0	0.0415751
	ILVC_STRS2 Ketol-acid reductoisomerase OS=Streptococcus suis (strain 98HAH33) GN=ilvC PE=3 SV=1	Streptococcus suis 98HAH33	K00053	1.1.1.86		0.0311624	0.0412003	0.0192331	0.0118786	0.0343286	0.0193274	0.0190858	0	0.00708466	0.00956114	0.00854336	0.00492951	0.0412003
	EFP_STRS7 Elongation factor P OS=Streptococcus equi subsp. zooepidemicus (strain H70) GN=efp PE=3 SV=1	Streptococcus	K02356	-		0.0311624	0.0412003	0.0384662	0.0296965	0.0274629	0.0257699	0.0381716	0.0378	0.0283386	0	0.00854336	0.00985902	0.0412003
	CODY_STRZT GTP-sensing transcriptional pleiotropic repressor CodY OS=Streptococcus pneumoniae (strain Taiwan19F-14) GN=codY PE=3 SV=1	Streptococcus	K03706	-		0.0155812	0.0412003	0.0192331	0.0118786	0.0137315	0.0128849	0.0190858	0.00945001	0.0141693	0.00956114	0.00427168	0.00492951	0.0412003
	EFG_LACRJ Elongation factor G OS=Lactobacillus reuteri (strain JCM 1112) GN=fusA PE=3 SV=1	Bacteria	K02355	-		0.00779059	0.0412003	0	0	0	0.0193274	0.0095429	0.02835	0	0.00956114	0	0	0.0412003
	D2I6W6_AILME Putative uncharacterized protein (Fragment) OS=Ailuropoda melanoleuca GN=PANDA_021605 PE=4 SV=1	Ailuropoda melanoleuca	-	-		0.0233718	0.0412003	0.00641104	0	0	0	0	0	0.00708466	0	0	0	0.0412003
	FGR_FSVGR Tyrosine-protein kinase transforming protein Fgr OS=Feline sarcoma virus (strain Gardner-Rasheed) GN=V-FGR PE=3 SV=1	root	-	2.7.10.2		0.0233718	0.0412003	0.0128221	0	0	0	0.0095429	0.0189	0.00708466	0	0	0	0.0412003
	ATPB_DROME ATP synthase subunit beta, mitochondrial OS=Drosophila melanogaster GN=ATPsynbeta PE=1 SV=3	root	K02133	3.6.3.14		0.0233718	0.0412003	0.0320552	0.0178179	0.00686573	0.0128849	0.0095429	0.0189	0.0283386	0	0.00427168	0.00492951	0.0412003
	ATPB_MESAU ATP synthase subunit beta, mitochondrial (Fragment) OS=Mesocricetus auratus GN=ATP5B PE=1 SV=1	root	-	3.6.3.14		0.0233718	0.0412003	0.0320552	0.0178179	0.00686573	0.0128849	0.0095429	0.0189	0.0283386	0	0.00427168	0.00492951	0.0412003
	PUR7_STRU0 Phosphoribosylaminoimidazole-succinocarboxamide synthase OS=Streptococcus uberis (strain ATCC BAA-854 / 0140J) GN=purC PE=3 SV=1	Streptococcus	K01923	6.3.2.6		0.0389529	0.0206002	0.0256441	0.0296965	0.0411944	0.0257699	0.0190858	0.0189	0.021254	0	0.00854336	0.00492951	0.0411944
	PYRR_STRA3 Bifunctional protein PyrR OS=Streptococcus agalactiae serotype III (strain NEM316) GN=pyrR PE=3 SV=1	Lactobacillales	K02825	2.4.2.9		0	0.0137334	0	0.0296965	0.0411944	0.0386548	0.0286287	0	0.0141693	0	0.012815	0.019718	0.0411944
	TAL_YERE8 Transaldolase OS=Yersinia enterocolitica serotype O:8 / biotype 1B (strain NCTC 13174 / 8081) GN=tal PE=3 SV=1	Enterobacteriaceae	K00616	2.2.1.2		0	0	0	0.0178179	0.00686573	0.0193274	0	0	0	0.00956114	0.0213584	0.0394361	0.0394361
	RS2_CLONN 30S ribosomal protein S2 OS=Clostridium novyi (strain NT) GN=rpsB PE=3 SV=1	Bacteria	K02967	-		0.0155812	0.00686672	0	0.0118786	0.0274629	0.0257699	0	0	0.0141693	0	0.0384451	0.0394361	0.0394361
	RS2_BACAN 30S ribosomal protein S2 OS=Bacillus anthracis GN=rpsB PE=3 SV=1	Bacteria	K02967	-		0	0	0	0	0.0205972	0.0322123	0	0	0.00708466	0	0.0256301	0.0394361	0.0394361
	URK_STRU0 Uridine kinase OS=Streptococcus uberis (strain ATCC BAA-854 / 0140J) GN=udk PE=3 SV=1	Streptococcus uberis 0140J	K00876	2.7.1.48		0.0389529	0.0274669	0.0384662	0.0237572	0.00686573	0.0128849	0.0095429	0.00945001	0	0	0.012815	0.00492951	0.0389529
	APT_STRP4 Adenine phosphoribosyltransferase OS=Streptococcus pneumoniae serotype 19F (strain G54) GN=apt PE=3 SV=1	Streptococcus	K00759	2.4.2.7		0.0389529	0.0137334	0.0320552	0.0237572	0.0205972	0.0193274	0.0286287	0.0378	0.0283386	0	0.00854336	0.00985902	0.0389529
	APT_STRSY Adenine phosphoribosyltransferase OS=Streptococcus suis (strain 05ZYH33) GN=apt PE=3 SV=1	Streptococcus	K00759	2.4.2.7		0.0389529	0.0137334	0.0320552	0.0237572	0.0205972	0.0193274	0.0286287	0.0378	0.0283386	0	0.00854336	0.00985902	0.0389529
	TIG_STRSV Trigger factor OS=Streptococcus sanguinis (strain SK36) GN=tig PE=3 SV=1	Bacilli	K03545	5.2.1.8		0.0389529	0.0206002	0.00641104	0.0059393	0	0	0	0	0.00708466	0	0	0	0.0389529
	D2I1N4_AILME Putative uncharacterized protein (Fragment) OS=Ailuropoda melanoleuca GN=PANDA_019219 PE=4 SV=1	Carnivora	-	-		0.0389529	0.0274669	0.0256441	0.0296965	0.0205972	0.0128849	0.0286287	0.0378	0.0283386	0.0286834	0.0256301	0.0246475	0.0389529
	Metagenome unknown	root	-	-		0.0389529	0.0137334	0.0320552	0.0178179	0.0205972	0.0193274	0.0095429	0.0189	0.00708466	0.0191223	0.00854336	0.00492951	0.0389529
	PNP_STREM Polyribonucleotide nucleotidyltransferase OS=Streptococcus equi subsp. zooepidemicus (strain MGCS10565) GN=pnp PE=3 SV=1	Streptococcus	K00962	2.7.7.8		0	0	0	0.0296965	0.0137315	0.0386548	0	0	0	0	0.00427168	0.00492951	0.0386548
	SYL_STRA1 Leucine--tRNA ligase OS=Streptococcus agalactiae serotype Ia (strain ATCC 27591 / A909 / CDC SS700) GN=leuS PE=3 SV=1	Streptococcaceae	K01869	6.1.1.4		0.00779059	0.0137334	0.00641104	0.0296965	0.0274629	0.0386548	0.0190858	0.00945001	0.00708466	0.0286834	0.012815	0.00985902	0.0386548
	SYL_BORDL Leucine--tRNA ligase OS=Borrelia duttonii (strain Ly) GN=leuS PE=3 SV=1	Bacteria	K01869	6.1.1.4		0.00779059	0.0206002	0.00641104	0.0296965	0.0343286	0.0386548	0.0286287	0.00945001	0.00708466	0.0286834	0.0170867	0.00985902	0.0386548
	RL10_STRU0 50S ribosomal protein L10 OS=Streptococcus uberis (strain ATCC BAA-854 / 0140J) GN=rplJ PE=3 SV=1	Streptococcus	K02864	-		0.0311624	0.0274669	0.0384662	0.0237572	0.00686573	0.0193274	0.0286287	0.02835	0.0283386	0.0191223	0.0170867	0.019718	0.0384662
	RL31B_LACS1 50S ribosomal protein L31 type B OS=Lactobacillus salivarius (strain UCC118) GN=rpmE2 PE=3 SV=1	Bacilli	K02909	-		0.0155812	0.0343336	0.0384662	0.0356358	0.0274629	0.0257699	0.0190858	0.00945001	0.0354233	0	0.0170867	0.0147885	0.0384662
	RL31B_LACLS 50S ribosomal protein L31 type B OS=Lactococcus lactis subsp. cremoris (strain SK11) GN=rpmE2 PE=3 SV=1	Bacilli	K02909	-		0.0155812	0.0343336	0.0384662	0.0356358	0.0274629	0.0257699	0.0190858	0.00945001	0.0354233	0	0.0170867	0.0147885	0.0384662
	RL31B_STRE4 50S ribosomal protein L31 type B OS=Streptococcus equi subsp. equi (strain 4047) GN=rpmE2 PE=3 SV=1	Bacilli	K02909	-		0.0155812	0.0343336	0.0384662	0.0356358	0.0274629	0.0257699	0.0190858	0.00945001	0.0354233	0	0.0170867	0.0147885	0.0384662
	RL31B_STRZT 50S ribosomal protein L31 type B OS=Streptococcus pneumoniae (strain Taiwan19F-14) GN=rpmE2 PE=3 SV=1	Bacilli	K02909	-		0	0.0343336	0.0384662	0.0356358	0.0274629	0.0257699	0	0.00945001	0.0354233	0	0.0170867	0.0147885	0.0384662
	SERC_DESPS Phosphoserine aminotransferase OS=Desulfotalea psychrophila (strain LSv54 / DSM 12343) GN=serC PE=3 SV=1	Desulfotalea psychrophila LSv54	K00831	2.6.1.52		0.0311624	0.0274669	0.0384662	0.0118786	0.00686573	0.0128849	0.0286287	0.02835	0.021254	0.0191223	0.00854336	0.00985902	0.0384662
	GLMM_STRP8 Phosphoglucosamine mutase OS=Streptococcus pyogenes serotype M18 (strain MGAS8232) GN=glmM PE=3 SV=1	Bacteria	K03431	5.4.2.10		0.0311624	0.0343336	0.0384662	0.0178179	0.0205972	0.0128849	0.0381716	0.02835	0.021254	0.0286834	0.0170867	0.00492951	0.0384662
	SPB6_PONAB Serpin B6 OS=Pongo abelii GN=SERPINB6 PE=2 SV=1	Mammalia	K13963	-		0.0233718	0.0343336	0.0384662	0.0118786	0.00686573	0.00644247	0.0286287	0.02835	0.0283386	0	0	0	0.0384662
	D2HUG1_AILME Ferritin (Fragment) OS=Ailuropoda melanoleuca GN=FTH1 PE=3 SV=1	Chordata	-	-		0	0.0137334	0.0384662	0	0	0	0.0286287	0	0.0283386	0	0.00854336	0.00985902	0.0384662
	ILEUA_RAT Leukocyte elastase inhibitor A OS=Rattus norvegicus GN=Serpinb1a PE=1 SV=1	Chordata	K13963	-		0.0233718	0.00686672	0.0384662	0	0	0	0	0	0.021254	0	0	0	0.0384662
	PURA_ECOBW Adenylosuccinate synthetase OS=Escherichia coli (strain K12 / MC4100 / BW2952) GN=purA PE=3 SV=1	Enterobacteriaceae	K01939	6.3.4.4		0	0	0	0	0	0	0	0	0	0.00956114	0.0384451	0.0345066	0.0384451
	DBHA_SERMA DNA-binding protein HU-alpha OS=Serratia marcescens GN=hupA PE=3 SV=1	Enterobacteriaceae	K05787	-		0	0	0	0.0118786	0.0137315	0.00644247	0	0	0	0.0382446	0.0384451	0.0345066	0.0384451
	RL3_SHISS 50S ribosomal protein L3 OS=Shigella sonnei (strain Ss046) GN=rplC PE=3 SV=1	Enterobacteriaceae	K02906	-		0	0	0	0	0	0	0	0	0	0.0286834	0.0384451	0.0345066	0.0384451
	ARAA_SHIFL L-arabinose isomerase OS=Shigella flexneri GN=araA PE=3 SV=1	Enterobacteriaceae	K01804	5.3.1.4		0	0	0	0	0	0	0	0	0	0	0.0384451	0.019718	0.0384451
	RS5_LISW6 30S ribosomal protein S5 OS=Listeria welshimeri serovar 6b (strain ATCC 35897 / DSM 20650 / SLCC5334) GN=rpsE PE=3 SV=1	Bacillales	K02988	-		0	0	0	0	0.0137315	0.00644247	0.0095429	0.00945001	0.021254	0.0382446	0.00427168	0.00985902	0.0382446
	RS5_LACDB 30S ribosomal protein S5 OS=Lactobacillus delbrueckii subsp. bulgaricus (strain ATCC BAA-365) GN=rpsE PE=3 SV=1	Lactobacillus delbrueckii subsp. bulgaricus ATCC BAA-365	K02988	-		0	0	0	0	0	0	0.0095429	0	0	0.0382446	0	0.00492951	0.0382446
	COAD_LACLS Phosphopantetheine adenylyltransferase OS=Lactococcus lactis subsp. cremoris (strain SK11) GN=coaD PE=3 SV=1	Lactococcus lactis	K00954	2.7.7.3		0	0	0	0	0.00686573	0	0	0	0	0.0382446	0	0.00985902	0.0382446
	RS5_ENTFA 30S ribosomal protein S5 OS=Enterococcus faecalis (strain ATCC 700802 / V583) GN=rpsE PE=3 SV=1	Lactobacillales	K02988	-		0	0	0	0.0059393	0.0137315	0.0128849	0.0190858	0.00945001	0.0141693	0.0382446	0.012815	0.0147885	0.0382446
	RL4_BREBN 50S ribosomal protein L4 OS=Brevibacillus brevis (strain 47 / JCM 6285 / NBRC 100599) GN=rplD PE=3 SV=1	Bacilli	K02926	-		0.00779059	0.0137334	0.00641104	0.0059393	0.00686573	0	0	0.02835	0.00708466	0.0382446	0.00854336	0.0147885	0.0382446
	RL4_LISIN 50S ribosomal protein L4 OS=Listeria innocua serovar 6a (strain CLIP 11262) GN=rplD PE=3 SV=1	Bacilli	K02926	-		0.00779059	0.0137334	0.00641104	0.0059393	0.00686573	0	0	0.02835	0.00708466	0.0382446	0.00854336	0.0147885	0.0382446
	MG: UDP-N-acetylglucosamine 1-carboxyvinyltransferase 1 OS=Clostridium acetobutylicum (strain ATCC 824 / DSM 792 / JCM 1419 / LMG 5710 / VKM B-1787) GN=murA1 PE=3 SV=1 [Q97F79] Score: 532.0	Clostridium	K00790	2.5.1.7		0	0	0.00641104	0	0	0	0.0095429	0.00945001	0	0.0382446	0.0170867	0.00985902	0.0382446
	MG: Elongation factor Ts OS=Clostridium botulinum (strain Eklund 17B / Type B) GN=tsf PE=3 SV=1 [B2TJ41] Score: 473.0	Clostridium	K02357	-		0	0	0	0	0	0	0	0	0	0.0382446	0.00854336	0.0147885	0.0382446
	RS10_AGARV 30S ribosomal protein S10 OS=Agathobacter rectalis (strain ATCC 33656 / DSM 3377 / JCM 17463 / KCTC 5835 / VPI 0990) GN=rpsJ PE=3 SV=1	Firmicutes	K02946	-		0	0	0.00641104	0.0178179	0.0274629	0.0257699	0	0	0.00708466	0.0382446	0.0170867	0.019718	0.0382446
	MOAB_ECO57 Molybdenum cofactor biosynthesis protein B OS=Escherichia coli O157:H7 GN=moaB PE=3 SV=2	Escherichia coli O157:H7	K03638	-		0	0	0	0	0	0	0.0095429	0	0	0.0382446	0.00427168	0.00985902	0.0382446
	NQOR_YERPY NAD(P)H dehydrogenase (quinone) OS=Yersinia pseudotuberculosis serotype O:3 (strain YPIII) GN=YPK_2363 PE=3 SV=1	Enterobacteriaceae	K03809	1.6.5.2		0	0	0	0.0296965	0.0274629	0.0257699	0	0	0	0.0382446	0.0299018	0.0345066	0.0382446
	GLDA_ECOL6 Glycerol dehydrogenase OS=Escherichia coli O6:H1 (strain CFT073 / ATCC 700928 / UPEC) GN=gldA PE=3 SV=1	Gammaproteobacteria	K00005	1.1.1.6		0	0	0	0.0059393	0	0.00644247	0	0.00945001	0	0.0382446	0.012815	0.0147885	0.0382446
	MDH_PECCC Malate dehydrogenase (Fragment) OS=Pectobacterium carotovorum subsp. carotovorum GN=mdh PE=3 SV=1	Gammaproteobacteria	-	1.1.1.37		0	0	0	0	0	0	0	0	0	0.0382446	0	0	0.0382446
	MURA_YERPY UDP-N-acetylglucosamine 1-carboxyvinyltransferase OS=Yersinia pseudotuberculosis serotype O:3 (strain YPIII) GN=murA PE=3 SV=1	Gammaproteobacteria	K00790	2.5.1.7		0	0	0	0	0	0	0	0	0	0.0382446	0.012815	0.00985902	0.0382446
	ENO_BLOPB Enolase OS=Blochmannia pennsylvanicus (strain BPEN) GN=eno PE=3 SV=1	Bacteria	K01689	4.2.1.11		0	0	0	0.0059393	0	0.00644247	0.0190858	0	0	0.0382446	0.00854336	0.0147885	0.0382446
	PFKA1_CLOPE ATP-dependent 6-phosphofructokinase 1 OS=Clostridium perfringens (strain 13 / Type A) GN=pfkA1 PE=3 SV=1	Bacteria	K00850	2.7.1.11		0.0155812	0.0206002	0.0192331	0.0059393	0.0205972	0.00644247	0.0381716	0.02835	0.021254	0.0382446	0.0170867	0.0147885	0.0382446
	ATPA_CUPPJ ATP synthase subunit alpha OS=Cupriavidus pinatubonensis (strain JMP 134 / LMG 1197) GN=atpA PE=3 SV=1	root	-	3.6.3.14		0.0155812	0.0137334	0.0128221	0.0178179	0.00686573	0.0193274	0.0190858	0.0189	0.021254	0.0382446	0.0170867	0.019718	0.0382446
	CH60_NITSB 60 kDa chaperonin OS=Nitratiruptor sp. (strain SB155-2) GN=groL PE=3 SV=1	root	K04077	-		0.0155812	0.0206002	0.0192331	0.0296965	0.0343286	0.0322123	0.0190858	0.0189	0.0141693	0.0382446	0.0299018	0.029577	0.0382446
	RUB1_BRANA RuBisCO large subunit-binding protein subunit alpha, chloroplastic (Fragment) OS=Brassica napus PE=2 SV=2	root	-	-		0.0155812	0.0206002	0.0192331	0.0296965	0.0343286	0.0322123	0.0190858	0.0189	0.0141693	0.0382446	0.0341734	0.029577	0.0382446
	CLPE_STRPN ATP-dependent Clp protease ATP-binding subunit ClpE OS=Streptococcus pneumoniae serotype 4 (strain ATCC BAA-334 / TIGR4) GN=clpE PE=3 SV=2	root	K03697	-		0	0	0	0	0	0	0	0	0	0.0382446	0.0213584	0.0246475	0.0382446
	CLPE_LACLA ATP-dependent Clp protease ATP-binding subunit ClpE OS=Lactococcus lactis subsp. lactis (strain IL1403) GN=clpE PE=3 SV=1	root	K03697	-		0	0	0	0.0118786	0.00686573	0	0	0	0	0.0382446	0.0213584	0.0246475	0.0382446
	CLPB2_ARATH Putative chaperone protein ClpB2, chloroplastic OS=Arabidopsis thaliana GN=CLPB2 PE=3 SV=1	root	-	-		0	0	0	0	0	0	0	0	0	0.0382446	0.0213584	0.0246475	0.0382446
	CLPB_LEPIC Chaperone protein ClpB OS=Leptospira interrogans serogroup Icterohaemorrhagiae serovar copenhageni (strain Fiocruz L1-130) GN=clpB PE=3 SV=1	root	K03695	-		0	0	0	0	0	0	0	0	0	0.0382446	0.0213584	0.0246475	0.0382446
	CLPC1_MYCS2 ATP-dependent Clp protease ATP-binding subunit ClpC1 OS=Mycobacterium smegmatis (strain ATCC 700084 / mc(2)155) GN=clpC1 PE=3 SV=1	root	K03696	-		0	0	0	0	0	0	0	0	0	0.0382446	0.0213584	0.0246475	0.0382446
	MG: Chaperone protein ClpB OS=Clostridium perfringens (strain 13 / Type A) GN=clpB PE=3 SV=1 [Q8XKG8] Score: 481.0	root	K03695	-		0	0	0	0	0	0	0	0	0	0.0382446	0.0299018	0.0246475	0.0382446
	CLPC_CYACA ATP-dependent Clp protease ATP-binding subunit ClpA homolog OS=Cyanidium caldarium GN=clpC PE=3 SV=1	root	-	-		0	0	0	0	0	0	0	0	0	0.0382446	0.0213584	0.0246475	0.0382446
	CLPB_WOLPM Chaperone protein ClpB OS=Wolbachia pipientis wMel GN=clpB PE=3 SV=1	root	K03695	-		0	0	0	0	0	0	0	0	0	0.0382446	0.0213584	0.0246475	0.0382446
	CLPC_PORPU ATP-dependent Clp protease ATP-binding subunit ClpA homolog OS=Porphyra purpurea GN=clpC PE=3 SV=1	root	-	-		0	0	0	0	0	0	0	0	0	0.0382446	0.0213584	0.0246475	0.0382446
	CLPC_MYCLE Probable ATP-dependent Clp protease ATP-binding subunit OS=Mycobacterium leprae (strain TN) GN=clpC PE=3 SV=2	root	K03696	-		0	0	0	0	0	0	0	0	0	0.0382446	0.0213584	0.0246475	0.0382446
	CLPB_CAUCR Chaperone protein ClpB OS=Caulobacter crescentus (strain ATCC 19089 / CB15) GN=clpB PE=3 SV=1	root	K03695	-		0	0	0	0	0	0	0	0	0	0.0382446	0.0213584	0.0246475	0.0382446
	HSP98_NEUCR Heat shock protein hsp98 OS=Neurospora crassa (strain ATCC 24698 / 74-OR23-1A / CBS 708.71 / DSM 1257 / FGSC 987) GN=hsp98 PE=1 SV=2	root	K03695	-		0	0	0	0	0	0	0	0	0	0.0382446	0.0213584	0.0246475	0.0382446
	ATPB_STRDO ATP synthase subunit beta (Fragment) OS=Streptococcus downei GN=atpD PE=3 SV=1	Lactobacillales	-	3.6.3.14		0.0155812	0	0.0320552	0	0	0	0.0381716	0	0	0	0	0	0.0381716
	PTHP_ENTFA Phosphocarrier protein HPr OS=Enterococcus faecalis (strain ATCC 700802 / V583) GN=ptsH PE=1 SV=2	Lactobacillales	-	2.7.11.-		0.00779059	0	0	0	0.0205972	0	0.0381716	0	0	0	0	0	0.0381716
	ENO_BORBU Enolase OS=Borrelia burgdorferi (strain ATCC 35210 / B31 / CIP 102532 / DSM 4680) GN=eno PE=3 SV=1	Bacteria	K01689	4.2.1.11		0	0	0.0128221	0	0	0.0322123	0.0381716	0.0189	0	0	0	0	0.0381716
	CTSRB_MOUSE Cation channel sperm-associated protein subunit beta OS=Mus musculus GN=Catsperb PE=1 SV=1	Mus musculus	K16893	-		0.0155812	0.0274669	0.0256441	0	0	0.00644247	0.0381716	0.02835	0.0283386	0	0.00427168	0.00492951	0.0381716
	CTRO_HUMAN Citron Rho-interacting kinase OS=Homo sapiens GN=CIT PE=1 SV=2	Mammalia	K16308	2.7.11.1		0.0155812	0	0	0	0	0	0.0381716	0	0.00708466	0	0	0	0.0381716
	G1MC31_AILME Uncharacterized protein OS=Ailuropoda melanoleuca GN=CIT PE=3 SV=1	Mammalia	-	2.7.11.1		0.0155812	0	0	0	0	0	0.0381716	0	0	0	0	0	0.0381716
	ACT_CHIOP Actin, muscle (Fragments) OS=Chionoecetes opilio PE=1 SV=1	Eukaryota	-	-		0.0233718	0.0343336	0.0320552	0.0178179	0.0137315	0.0193274	0.0381716	0.0378	0.0354233	0	0.00427168	0.00492951	0.0381716
	ACT25_DICDI Putative actin-25 OS=Dictyostelium discoideum GN=act25 PE=3 SV=1	Eukaryota	K05692	-		0.0233718	0.0274669	0.0256441	0.0178179	0.0137315	0.0193274	0.0381716	0.02835	0.0283386	0	0.00427168	0.00492951	0.0381716
	RBS_CAPAN Ribulose bisphosphate carboxylase small chain, chloroplastic OS=Capsicum annuum GN=RBCS PE=2 SV=1	Streptophyta	-	4.1.1.39		0	0	0	0	0	0	0.0381716	0.02835	0.021254	0	0	0	0.0381716
	RBS8_NICPL Ribulose bisphosphate carboxylase small chain 8B, chloroplastic OS=Nicotiana plumbaginifolia GN=RBCS-8B PE=3 SV=1	Streptophyta	-	4.1.1.39		0	0	0	0	0	0	0.0381716	0.02835	0.0354233	0	0	0	0.0381716
	IF1_LACJO Translation initiation factor IF-1 OS=Lactobacillus johnsonii (strain CNCM I-12250 / La1 / NCC 533) GN=infA PE=3 SV=1	Lactobacillus	K02518	-		0	0	0	0	0	0	0.0095429	0.0378	0	0	0	0	0.0378
	IF1_LACSS Translation initiation factor IF-1 OS=Lactobacillus sakei subsp. sakei (strain 23K) GN=infA PE=3 SV=1	Lactobacillus	K02518	-		0	0	0	0	0	0	0.0095429	0.0378	0	0	0	0	0.0378
	RISB_YERE8 6,7-dimethyl-8-ribityllumazine synthase OS=Yersinia enterocolitica serotype O:8 / biotype 1B (strain NCTC 13174 / 8081) GN=ribH PE=3 SV=1	Enterobacteriaceae	K00794	2.5.1.78		0	0	0	0.0178179	0	0	0.0286287	0.0378	0	0	0.0170867	0.00492951	0.0378
	CH60_AGARV 60 kDa chaperonin OS=Agathobacter rectalis (strain ATCC 33656 / DSM 3377 / JCM 17463 / KCTC 5835 / VPI 0990) GN=groL PE=3 SV=1	Bacteria	K04077	-		0.0311624	0	0.0256441	0.0059393	0	0	0.0286287	0.0378	0.0283386	0	0.00854336	0.00985902	0.0378
	BAS1_ORYSJ 2-Cys peroxiredoxin BAS1, chloroplastic OS=Oryza sativa subsp. japonica GN=BAS1 PE=1 SV=1	Oryza sativa Japonica Group	K03386	1.11.1.15		0	0	0	0	0	0	0.0190858	0.0378	0.021254	0	0	0	0.0378
	MG: Pyruvate-flavodoxin oxidoreductase OS=Anabaena variabilis (strain ATCC 29413 / PCC 7937) GN=nifJ PE=3 SV=1 [Q3M8N0] Score: 681.0	root	K03737	1.2.7.-		0	0	0	0	0.0137315	0	0.0095429	0.0378	0	0.0191223	0.00854336	0.019718	0.0378
	RL331_LACLM 50S ribosomal protein L33 1 OS=Lactococcus lactis subsp. cremoris (strain MG1363) GN=rpmG1 PE=3 SV=1	Streptococcaceae	K02913	-		0	0	0.0192331	0.0356358	0.0343286	0.0257699	0.0190858	0.0189	0.0283386	0.0191223	0.012815	0.00985902	0.0356358
	DAPD_SHIF8 2,3,4,5-tetrahydropyridine-2,6-dicarboxylate N-succinyltransferase OS=Shigella flexneri serotype 5b (strain 8401) GN=dapD PE=3 SV=1	Proteobacteria	K00674	2.3.1.117		0	0	0	0.0356358	0.0137315	0.0257699	0	0	0	0	0	0.00985902	0.0356358
	D2HLN2_AILME Putative uncharacterized protein (Fragment) OS=Ailuropoda melanoleuca GN=PANDA_012418 PE=3 SV=1	Mammalia	-	-		0.0233718	0.00686672	0.0128221	0.0356358	0	0.0128849	0.0095429	0	0.0141693	0	0	0	0.0356358
	K1C15_PROAT Keratin, type I cytoskeletal 15 (Fragment) OS=Protopterus aethiopicus GN=KRT15 PE=1 SV=1	Chordata	-	-		0.0311624	0.00686672	0.0192331	0.0356358	0.0343286	0.0128849	0	0	0.00708466	0	0	0	0.0356358
	ATPB_CYAM1 ATP synthase subunit beta, chloroplastic OS=Cyanidioschyzon merolae (strain 10D) GN=atpB PE=3 SV=1	root	K02112	3.6.3.14		0.0233718	0.0206002	0.0128221	0.0356358	0.0137315	0.0257699	0.0190858	0.02835	0.0141693	0.0286834	0.0256301	0.0147885	0.0356358
	ATPB_ANTFO ATP synthase subunit beta, chloroplastic OS=Anthoceros formosae GN=atpB PE=2 SV=2	root	-	3.6.3.14		0.0233718	0.0343336	0.0256441	0.0356358	0.0137315	0.0257699	0.0190858	0.02835	0.0141693	0.0286834	0.0256301	0.0147885	0.0356358
	DDL_LACH4 D-alanine--D-alanine ligase OS=Lactobacillus helveticus (strain DPC 4571) GN=ddl PE=3 SV=1	Lactobacillus helveticus DPC 4571	K01921	6.3.2.4		0.00779059	0	0.0192331	0	0	0	0.0286287	0.02835	0.0354233	0	0	0	0.0354233
	CBPB2_BOVIN Carboxypeptidase B2 OS=Bos taurus GN=CPB2 PE=1 SV=1	Mammalia	K01300	3.4.17.20		0	0	0.0192331	0.0178179	0.0205972	0	0.0286287	0.00945001	0.0354233	0	0.00854336	0	0.0354233
	PSAB_WHEAT Photosystem I P700 chlorophyll a apoprotein A2 OS=Triticum aestivum GN=psaB PE=3 SV=1	root	-	1.97.1.12		0	0	0	0	0	0	0	0.00945001	0.0354233	0	0	0	0.0354233
	DEOC_VIBVU Deoxyribose-phosphate aldolase OS=Vibrio vulnificus (strain CMCP6) GN=deoC PE=3 SV=1	Gammaproteobacteria	K01619	4.1.2.4		0	0	0	0	0	0.00644247	0	0	0	0.0191223	0.0256301	0.0345066	0.0345066
	BFR_SALTY Bacterioferritin OS=Salmonella typhimurium (strain LT2 / SGSC1412 / ATCC 700720) GN=bfr PE=3 SV=1	Proteobacteria	-	1.16.3.1		0	0	0	0.0178179	0	0	0	0	0	0.0191223	0.0256301	0.0345066	0.0345066
	HIS1_PROM1 ATP phosphoribosyltransferase OS=Prochlorococcus marinus (strain NATL1A) GN=hisG PE=3 SV=1	Prochlorococcus marinus	K00765	2.4.2.17		0	0.0343336	0	0	0	0	0	0	0	0	0	0	0.0343336
	GLMS_BACLD Glutamine--fructose-6-phosphate aminotransferase [isomerizing] OS=Bacillus licheniformis (strain ATCC 14580 / DSM 13 / JCM 2505 / NBRC 12200 / NCIMB 9375 / NRRL NRS-1264 / Gibson 46) GN=glmS PE=3 SV=3	Bacillus licheniformis DSM 13 = ATCC 14580	K00820	2.6.1.16		0	0.0343336	0.00641104	0.0296965	0.0137315	0.0257699	0	0	0	0	0.00427168	0	0.0343336
	G1L5S3_AILME Uncharacterized protein OS=Ailuropoda melanoleuca GN=LOC100478546 PE=3 SV=1	Ailuropoda melanoleuca	-	-		0.0233718	0.0343336	0.0128221	0	0	0	0.0095429	0	0	0	0	0	0.0343336
	HVM17_MOUSE Ig heavy chain V region MOPC 47A OS=Mus musculus PE=1 SV=1	Mus musculus	-	-		0.0155812	0.0343336	0.0192331	0	0	0	0	0.00945001	0	0	0	0	0.0343336
	STOM_HUMAN Erythrocyte band 7 integral membrane protein OS=Homo sapiens GN=STOM PE=1 SV=3	Metazoa	K17286	-		0	0.0343336	0	0	0	0	0	0	0	0	0	0	0.0343336
	ATPBM_MAIZE ATP synthase subunit beta, mitochondrial OS=Zea mays GN=ATPB PE=2 SV=1	root	K02133	3.6.3.14		0.0233718	0.0343336	0.0256441	0.0118786	0.0137315	0.0193274	0.0190858	0.02835	0.0141693	0.0286834	0.012815	0.0147885	0.0343336
	PUR7_CLOK5 Phosphoribosylaminoimidazole-succinocarboxamide synthase OS=Clostridium kluyveri (strain ATCC 8527 / DSM 555 / NCIMB 10680) GN=purC PE=3 SV=1	Clostridium kluyveri DSM 555	K01923	6.3.2.6		0.0233718	0.0137334	0.0256441	0.0237572	0.0343286	0.0193274	0.0095429	0.0189	0.0141693	0	0.00854336	0.00492951	0.0343286
	G6PI_GEOKA Glucose-6-phosphate isomerase OS=Geobacillus kaustophilus (strain HTA426) GN=pgi PE=3 SV=1	Bacteria	K01810	5.3.1.9		0.0155812	0.0274669	0.00641104	0.0296965	0.0343286	0.0322123	0.0190858	0.02835	0.0141693	0.0191223	0.0213584	0.019718	0.0343286
	G6PI_LEPIC Glucose-6-phosphate isomerase OS=Leptospira interrogans serogroup Icterohaemorrhagiae serovar copenhageni (strain Fiocruz L1-130) GN=pgi PE=3 SV=1	Bacteria	K01810	5.3.1.9		0.0155812	0.0274669	0.00641104	0.0296965	0.0343286	0.0322123	0.0190858	0.02835	0.0141693	0.0191223	0.0213584	0.019718	0.0343286
	G6PI_CLOBL Glucose-6-phosphate isomerase OS=Clostridium botulinum (strain Langeland / NCTC 10281 / Type F) GN=pgi PE=3 SV=1	Bacteria	K01810	5.3.1.9		0.0155812	0.0274669	0.00641104	0.0296965	0.0343286	0.0322123	0.0190858	0.02835	0.0141693	0.0191223	0.0213584	0.0246475	0.0343286
	CH60_TETHA 60 kDa chaperonin OS=Tetragenococcus halophilus GN=groL PE=3 SV=2	root	-	-		0.0155812	0.0274669	0.0320552	0.0296965	0.0343286	0.0257699	0.0190858	0.0189	0.0141693	0.0191223	0.012815	0.0147885	0.0343286
	RL23_STRS7 50S ribosomal protein L23 OS=Streptococcus equi subsp. zooepidemicus (strain H70) GN=rplW PE=3 SV=1	Streptococcus	K02892	-		0	0	0	0.0118786	0.00686573	0.00644247	0	0	0	0.0286834	0.0341734	0.0246475	0.0341734
	RS2_LACGA 30S ribosomal protein S2 OS=Lactobacillus gasseri (strain ATCC 33323 / DSM 20243 / JCM 1131 / NCIMB 11718 / AM63) GN=rpsB PE=3 SV=2	Lactobacillus	K02967	-		0.0155812	0.00686672	0	0.0296965	0.0274629	0.0322123	0	0.00945001	0.0141693	0	0.012815	0.0246475	0.0322123
	SYV_STRT1 Valine--tRNA ligase OS=Streptococcus thermophilus (strain CNRZ 1066) GN=valS PE=3 SV=2	Streptococcus	K01873	6.1.1.9		0.00779059	0	0.00641104	0.0296965	0.0205972	0.0322123	0	0	0	0.00956114	0.0170867	0.00492951	0.0322123
	RS2_PEDAC 30S ribosomal protein S2 OS=Pediococcus acidilactici GN=rpsB PE=3 SV=1	Bacteria	-	-		0.0155812	0.00686672	0	0.0118786	0.0205972	0.0322123	0	0	0.0141693	0	0.00854336	0.00985902	0.0322123
	ATPA_BACTN ATP synthase subunit alpha OS=Bacteroides thetaiotaomicron (strain ATCC 29148 / DSM 2079 / NCTC 10582 / E50 / VPI-5482) GN=atpA PE=3 SV=1	root	K02111	3.6.3.14		0.0155812	0.0137334	0.0256441	0.0296965	0.0274629	0.0322123	0.0095429	0.0189	0.021254	0.0191223	0.00854336	0.00985902	0.0322123
	CH60_WOLPP 60 kDa chaperonin OS=Wolbachia pipientis subsp. Culex pipiens (strain wPip) GN=groL PE=3 SV=1	root	K04077	-		0	0	0.0192331	0.0296965	0.0137315	0.0322123	0	0	0	0.0191223	0.0170867	0.029577	0.0322123
	COMB_THEVO Probable 2-phosphosulfolactate phosphatase OS=Thermoplasma volcanium (strain ATCC 51530 / DSM 4299 / JCM 9571 / NBRC 15438 / GSS1) GN=comB PE=3 SV=1	Thermoplasma volcanium GSS1	K05979	3.1.3.71		0.0233718	0.0137334	0.0320552	0.0059393	0.0137315	0.0128849	0.0095429	0	0.021254	0	0.00854336	0.00985902	0.0320552
	CLPP_STRA5 ATP-dependent Clp protease proteolytic subunit OS=Streptococcus agalactiae serotype V (strain ATCC BAA-611 / 2603 V/R) GN=clpP PE=3 SV=1	Streptococcus	K01358	3.4.21.92		0.0233718	0.0206002	0.0320552	0.0059393	0	0	0.0095429	0.0189	0.021254	0	0.00854336	0.00985902	0.0320552
	HPRT_STRP6 Hypoxanthine-guanine phosphoribosyltransferase OS=Streptococcus pyogenes serotype M6 (strain ATCC BAA-946 / MGAS10394) GN=hpt PE=1 SV=1	Streptococcus	K00760	2.4.2.8		0.0311624	0.0274669	0.0320552	0.0118786	0.0137315	0	0.0190858	0.0189	0.0141693	0	0	0	0.0320552
	HPRT_STRT2 Hypoxanthine-guanine phosphoribosyltransferase OS=Streptococcus thermophilus (strain ATCC BAA-250 / LMG 18311) GN=hpt PE=3 SV=1	Streptococcus	K00760	2.4.2.8		0.0311624	0.0274669	0.0320552	0.0118786	0.0137315	0.0128849	0.0190858	0.0189	0.0141693	0	0.00427168	0	0.0320552
	G1L4N0_AILME Uncharacterized protein OS=Ailuropoda melanoleuca PE=4 SV=1	Ailuropoda melanoleuca	-	-		0.00779059	0.0137334	0.0320552	0	0	0	0	0.00945001	0.0141693	0	0	0	0.0320552
	G1M8T7_AILME Uncharacterized protein OS=Ailuropoda melanoleuca PE=3 SV=1	Mammalia	-	-		0	0	0.0320552	0	0	0	0.0286287	0	0	0	0	0	0.0320552
	K2C8_MOUSE Keratin, type II cytoskeletal 8 OS=Mus musculus GN=Krt8 PE=1 SV=4	Chordata	K07605	-		0	0.0137334	0.0320552	0.0178179	0.0137315	0	0	0	0.021254	0	0	0	0.0320552
	POTEF_HUMAN POTE ankyrin domain family member F OS=Homo sapiens GN=POTEF PE=1 SV=2	Eukaryota	K17299	-		0.0233718	0.0274669	0.0320552	0.0178179	0.0137315	0.0193274	0.0286287	0.02835	0.0283386	0	0.00427168	0.00492951	0.0320552
	UPPP_BACMF Undecaprenyl-diphosphatase OS=Bacillus methylotrophicus (strain DSM 23117 / BGSC 10A6 / FZB42) GN=uppP PE=3 SV=1	Bacillaceae	K06153	3.6.1.27		0.0311624	0.0206002	0.0128221	0	0	0.00644247	0	0	0.0141693	0	0	0.0147885	0.0311624
	PDUD_SALTY Propanediol dehydratase medium subunit OS=Salmonella typhimurium (strain LT2 / SGSC1412 / ATCC 700720) GN=pduD PE=1 SV=1	Salmonella enterica subsp. enterica serovar Typhimurium str. LT2	K13919	4.2.1.28		0.0311624	0	0	0	0	0	0	0	0.00708466	0	0	0	0.0311624
	T1RH_HAEIN Putative type I restriction enzyme HindVIIP R protein OS=Haemophilus influenzae (strain ATCC 51907 / DSM 11121 / KW20 / Rd) GN=HI_1285 PE=3 SV=1	Haemophilus influenzae Rd KW20	K01153	3.1.21.3		0.0311624	0.00686672	0.00641104	0	0.00686573	0	0	0	0.00708466	0	0.00427168	0.00985902	0.0311624
	K1C18_CARAU Keratin, type I cytoskeletal 18 OS=Carassius auratus GN=krt18 PE=2 SV=1	Actinopterygii	-	-		0.0311624	0.0137334	0.0256441	0.0178179	0.0205972	0.0128849	0.0190858	0.0189	0.021254	0	0	0	0.0311624
	IGW3_HETFR IgW heavy chain V region W26 (Fragment) OS=Heterodontus francisci PE=2 SV=1	Heterodontus francisci	-	-		0.0311624	0	0.0192331	0.0296965	0.0274629	0.00644247	0.0286287	0.02835	0.0283386	0.0191223	0.0170867	0.00492951	0.0311624
	D2GZW8_AILME Putative uncharacterized protein (Fragment) OS=Ailuropoda melanoleuca GN=PANDA_002669 PE=4 SV=1	Ailuropoda melanoleuca	-	-		0.0311624	0.0274669	0.0256441	0	0	0	0.0190858	0.0189	0.021254	0	0	0	0.0311624
	G1MIY8_AILME Uncharacterized protein OS=Ailuropoda melanoleuca GN=NPC2 PE=4 SV=1	Ailuropoda melanoleuca	-	-		0.0311624	0.0274669	0.0256441	0	0	0	0	0	0	0	0	0	0.0311624
	G1LNN9_AILME Uncharacterized protein OS=Ailuropoda melanoleuca PE=4 SV=1	Mammalia	-	-		0.0311624	0.0274669	0.0256441	0.0118786	0	0	0.0190858	0.00945001	0.0141693	0	0	0	0.0311624
	K1C12_RAT Keratin, type I cytoskeletal 12 OS=Rattus norvegicus GN=Krt12 PE=3 SV=1	Chordata	K07604	-		0.0311624	0.0137334	0.0128221	0	0.00686573	0	0.0095429	0.02835	0.021254	0	0	0	0.0311624
	K1C18_DANRE Keratin, type I cytoskeletal 18 OS=Danio rerio GN=krt18 PE=1 SV=2	Chordata	K07604	-		0.0311624	0.0137334	0.0256441	0.0178179	0.0205972	0.0128849	0.0190858	0.0189	0.021254	0	0	0	0.0311624
	D2HIR2_AILME Putative uncharacterized protein (Fragment) OS=Ailuropoda melanoleuca GN=PANDA_011130 PE=3 SV=1	Chordata	-	-		0.0311624	0.0137334	0.0192331	0	0	0	0.0095429	0	0	0	0	0	0.0311624
	AAT_SALTY Aspartate aminotransferase OS=Salmonella typhimurium (strain LT2 / SGSC1412 / ATCC 700720) GN=aspC PE=3 SV=1	Enterobacteriaceae	K00813	2.6.1.1		0	0	0	0	0	0	0	0	0	0.00956114	0.0299018	0.0147885	0.0299018
	YBEY_SULSY Endoribonuclease YbeY OS=Sulfurihydrogenibium sp. (strain YO3AOP1) GN=ybeY PE=3 SV=1	Sulfurihydrogenibium sp. YO3AOP1	K07042	3.1.-.-		0	0.00686672	0	0.0296965	0.0205972	0.0257699	0	0.02835	0	0	0.0256301	0.00985902	0.0296965
	RL27_STRP6 50S ribosomal protein L27 OS=Streptococcus pyogenes serotype M6 (strain ATCC BAA-946 / MGAS10394) GN=rpmA PE=3 SV=2	Streptococcus	K02899	-		0	0.00686672	0	0.0296965	0.0205972	0.0257699	0.0190858	0.0189	0.00708466	0.0286834	0.012815	0.0147885	0.0296965
	MG: Methionine--tRNA ligase OS=Clostridium acetobutylicum (strain ATCC 824 / DSM 792 / JCM 1419 / LMG 5710 / VKM B-1787) GN=metG PE=3 SV=1 [Q97EW5] Score: 642.0	Clostridium	K01874	6.1.1.10		0	0	0	0.0296965	0.0137315	0.0257699	0	0	0	0	0.00427168	0	0.0296965
	TOLC_ECOLI Outer membrane protein TolC OS=Escherichia coli (strain K12) GN=tolC PE=1 SV=3	Escherichia coli K-12	K12340	-		0	0	0	0.0296965	0.0137315	0.0128849	0	0	0	0	0.00427168	0.00492951	0.0296965
	RS1_PROSP 30S ribosomal protein S1 (Fragment) OS=Providencia sp. GN=rpsA PE=3 SV=1	Enterobacteriaceae	-	-		0	0	0	0.0296965	0.0137315	0	0	0	0	0	0.00427168	0.0246475	0.0296965
	GRPE_ECO81 Protein GrpE OS=Escherichia coli O81 (strain ED1a) GN=grpE PE=3 SV=1	Enterobacteriaceae	K03687	-		0	0	0	0.0296965	0.0205972	0.0193274	0	0	0	0	0.0170867	0.019718	0.0296965
	GRPE_ECO55 Protein GrpE OS=Escherichia coli (strain 55989 / EAEC) GN=grpE PE=3 SV=1	Enterobacteriaceae	K03687	-		0	0	0	0.0296965	0.0205972	0.0193274	0	0	0	0	0.0170867	0.019718	0.0296965
	UDP_SALTY Uridine phosphorylase OS=Salmonella typhimurium (strain LT2 / SGSC1412 / ATCC 700720) GN=udp PE=1 SV=2	Enterobacteriaceae	K00757	2.4.2.3		0	0	0	0.0296965	0.00686573	0.0193274	0	0	0	0	0.0170867	0.0147885	0.0296965
	FTNA_SHIFL Bacterial non-heme ferritin OS=Shigella flexneri GN=ftnA PE=3 SV=1	Enterobacteriaceae	K02217	1.16.3.2		0	0.00686672	0.00641104	0.0296965	0.0137315	0	0	0	0	0	0	0.00492951	0.0296965
	GLTI_SALTY Glutamate/aspartate import solute-binding protein OS=Salmonella typhimurium (strain LT2 / SGSC1412 / ATCC 700720) GN=gltI PE=3 SV=3	Enterobacteriaceae	K10001	-		0	0	0	0.0296965	0.0137315	0.0193274	0	0	0	0	0	0	0.0296965
	K2C74_MOUSE Keratin, type II cytoskeletal 74 OS=Mus musculus GN=Krt74 PE=3 SV=1	Mammalia	-	-		0.00779059	0	0.0128221	0.0296965	0.0205972	0.00644247	0	0	0.00708466	0	0	0	0.0296965
	IMDH_BIFLO Inosine-5-monophosphate dehydrogenase OS=Bifidobacterium longum (strain NCC 2705) GN=guaB PE=3 SV=1	root	K00088	1.1.1.205		0.0233718	0.0137334	0	0.0296965	0.0205972	0.0193274	0	0	0	0	0.012815	0.00492951	0.0296965
	TALA_ECOL6 Transaldolase A OS=Escherichia coli O6:H1 (strain CFT073 / ATCC 700928 / UPEC) GN=talA PE=3 SV=1	Proteobacteria	K00616	2.2.1.2		0	0	0	0.0178179	0.0137315	0.0257699	0	0	0	0	0.0170867	0.029577	0.029577
	RS2_ENTFA 30S ribosomal protein S2 OS=Enterococcus faecalis (strain ATCC 700802 / V583) GN=rpsB PE=3 SV=1	Bacteria	K02967	-		0	0	0	0.0059393	0.00686573	0.0128849	0	0	0.00708466	0	0.012815	0.029577	0.029577
	RS2_DESRM 30S ribosomal protein S2 OS=Desulfotomaculum reducens (strain MI-1) GN=rpsB PE=3 SV=1	Bacteria	K02967	-		0	0	0	0	0.0137315	0.0128849	0	0	0.00708466	0	0.0170867	0.029577	0.029577
	G1M893_AILME Uncharacterized protein OS=Ailuropoda melanoleuca GN=C1QA PE=4 SV=1	Ailuropoda melanoleuca	K03986	-		0	0	0	0.0178179	0	0.0128849	0	0	0	0	0.0213584	0.029577	0.029577
	RL27_STRS2 50S ribosomal protein L27 OS=Streptococcus suis (strain 98HAH33) GN=rpmA PE=3 SV=1	Streptococcus	K02899	-		0	0.00686672	0	0.0237572	0.0205972	0.0257699	0.0190858	0.0189	0.00708466	0.0286834	0.012815	0.0147885	0.0286834
	SYT_PELPD Threonine--tRNA ligase OS=Pelobacter propionicus (strain DSM 2379) GN=thrS PE=3 SV=1	Pelobacter propionicus DSM 2379	K01868	6.1.1.3		0.00779059	0.0137334	0.0192331	0.0059393	0	0.00644247	0.0095429	0.00945001	0.00708466	0.0286834	0.00854336	0.0147885	0.0286834
	PTW3C_ECOLI PTS system N-acetylglucosamine-specific EIICBA component OS=Escherichia coli (strain K12) GN=nagE PE=3 SV=1	Escherichia coli K-12	K02802 K02803 K02804	2.7.1.193		0	0	0	0	0	0	0	0.00945001	0	0.0286834	0.00427168	0.00492951	0.0286834
	USPG_ECOLI Universal stress protein G OS=Escherichia coli (strain K12) GN=uspG PE=1 SV=2	Escherichia coli	K11932	-		0	0	0	0	0	0	0	0	0	0.0286834	0.0256301	0.00985902	0.0286834
	YEAD_ECOLI Putative glucose-6-phosphate 1-epimerase OS=Escherichia coli (strain K12) GN=yeaD PE=1 SV=2	Escherichia coli K-12	K01792	5.1.3.15		0	0	0	0	0	0	0	0	0	0.0286834	0.012815	0.00985902	0.0286834
	MG: 30S ribosomal protein S16 OS=Escherichia coli (strain K12 / DH10B) GN=rpsP PE=3 SV=1 [B1XBT1] Score: 165.0	Escherichia coli	K02959	-		0	0	0	0.0237572	0.0137315	0.0128849	0	0	0	0.0286834	0.012815	0.019718	0.0286834
	PHOE_SALTY Outer membrane pore protein E OS=Salmonella typhimurium (strain LT2 / SGSC1412 / ATCC 700720) GN=phoE PE=2 SV=1	Enterobacteriaceae	K11929	-		0.00779059	0.0137334	0.0128221	0.0059393	0	0.0128849	0.0095429	0	0	0.0286834	0.012815	0.00985902	0.0286834
	CYSK_ECOLI Cysteine synthase A OS=Escherichia coli (strain K12) GN=cysK PE=1 SV=2	Enterobacteriaceae	K01738	2.5.1.47 4.5.1.5		0	0	0	0.0118786	0.0137315	0	0	0	0	0.0286834	0.0170867	0.0246475	0.0286834
	USPE_SALTY Universal stress protein E OS=Salmonella typhimurium (strain LT2 / SGSC1412 / ATCC 700720) GN=uspE PE=1 SV=3	Enterobacteriaceae	K14055	-		0	0	0	0	0	0	0	0	0	0.0286834	0.0213584	0.0246475	0.0286834
	TYPH_SHIF8 Thymidine phosphorylase OS=Shigella flexneri serotype 5b (strain 8401) GN=deoA PE=3 SV=1	Enterobacteriaceae	K00758	2.4.2.4		0	0	0	0.0118786	0	0	0	0	0	0.0286834	0.0213584	0.0147885	0.0286834
	PAL_HAEIN Outer membrane protein P6 OS=Haemophilus influenzae (strain ATCC 51907 / DSM 11121 / KW20 / Rd) GN=pal PE=1 SV=1	Haemophilus influenzae Rd KW20	K03640	-		0	0	0	0	0	0	0	0	0	0.0286834	0.00854336	0.019718	0.0286834
	MDH_PSEA6 Malate dehydrogenase OS=Pseudoalteromonas atlantica (strain T6c / ATCC BAA-1087) GN=mdh PE=3 SV=1	Gammaproteobacteria	K00024	1.1.1.37		0	0	0	0	0	0	0	0	0	0.0286834	0.012815	0.0147885	0.0286834
	GLNA_SHIFL Glutamine synthetase OS=Shigella flexneri GN=glnA PE=3 SV=2	Gammaproteobacteria	K01915	6.3.1.2		0	0	0	0.0237572	0	0.0128849	0	0	0	0.0286834	0	0	0.0286834
	ATPB2_MYCPU ATP synthase subunit beta 2 OS=Mycoplasma pulmonis (strain UAB CTIP) GN=atpD2 PE=3 SV=1	Mycoplasma pulmonis UAB CTIP	-	3.6.3.14		0.0233718	0.0206002	0.00641104	0.0118786	0.0137315	0.0193274	0.0190858	0.02835	0.0141693	0.0286834	0.012815	0.0147885	0.0286834
	E4PD_ECOSE D-erythrose-4-phosphate dehydrogenase OS=Escherichia coli (strain SE11) GN=epd PE=3 SV=1	Bacteria	K03472	1.2.1.72		0	0	0	0	0	0	0.0286287	0	0	0.0286834	0.00854336	0.00985902	0.0286834
	E4PD_ECOK1 D-erythrose-4-phosphate dehydrogenase OS=Escherichia coli O1:K1 / APEC GN=epd PE=3 SV=1	Bacteria	K03472	1.2.1.72		0	0	0	0	0.0137315	0.0128849	0	0.00945001	0	0.0286834	0.00854336	0.00985902	0.0286834
	MG: 50S ribosomal protein L22 OS=Clostridium perfringens (strain SM101 / Type A) GN=rplV PE=3 SV=1 [Q0SQE9] Score: 191.0	Bacteria	K02890	-		0	0	0	0	0	0	0	0	0.00708466	0.0286834	0.0213584	0.0246475	0.0286834
	ETO1_ARATH Ethylene-overproduction protein 1 OS=Arabidopsis thaliana GN=ETO1 PE=1 SV=2	Arabidopsis thaliana	-	-		0.0155812	0.00686672	0.00641104	0.0059393	0.00686573	0.00644247	0.0095429	0.00945001	0.021254	0.0286834	0.00427168	0.00492951	0.0286834
	CARB_LACS1 Carbamoyl-phosphate synthase large chain OS=Lactobacillus salivarius (strain UCC118) GN=carB PE=3 SV=1	Lactobacillales	K01955	6.3.5.5		0.00779059	0.0274669	0.00641104	0.0237572	0.0137315	0.0128849	0.0286287	0.00945001	0.0141693	0	0	0	0.0286287
	CARB_LACRJ Carbamoyl-phosphate synthase large chain OS=Lactobacillus reuteri (strain JCM 1112) GN=carB PE=3 SV=1	Lactobacillales	K01955	6.3.5.5		0.00779059	0.0274669	0.00641104	0.0178179	0.00686573	0.0128849	0.0286287	0.00945001	0.0141693	0	0	0	0.0286287
	RS3_STRP7 30S ribosomal protein S3 OS=Streptococcus pneumoniae (strain 70585) GN=rpsC PE=3 SV=1	Bacilli	K02982	-		0	0	0.00641104	0	0	0	0.0286287	0.00945001	0.00708466	0	0	0	0.0286287
	MG: Small, acid-soluble spore protein C1 OS=Clostridium perfringens (strain 13 / Type A) GN=sspC1 PE=1 SV=2 [P21886] Score: 107.0	Clostridium perfringens str. 13	-	-		0	0	0	0	0	0	0.0286287	0.02835	0.021254	0.0191223	0.00427168	0	0.0286287
	MG: Phosphoglycerate kinase OS=Clostridium beijerinckii (strain ATCC 51743 / NCIMB 8052) GN=pgk PE=3 SV=1 [A6LR05] Score: 365.0	Clostridium	K00927	2.7.2.3		0	0	0	0.0118786	0.00686573	0.00644247	0.0286287	0.02835	0.0141693	0.0191223	0.00427168	0.019718	0.0286287
	DNLJ_RHOPB DNA ligase OS=Rhodopseudomonas palustris (strain BisB18) GN=ligA PE=3 SV=1	Rhodopseudomonas palustris BisB18	K01972	6.5.1.2		0	0	0	0	0	0	0.0286287	0.00945001	0.00708466	0	0	0	0.0286287
	RL20_SPHWW 50S ribosomal protein L20 OS=Sphingomonas wittichii (strain RW1 / DSM 6014 / JCM 10273) GN=rplT PE=3 SV=1	Sphingomonas wittichii RW1	K02887	-		0.00779059	0.0137334	0.0256441	0	0.00686573	0	0.0286287	0.0189	0.021254	0	0	0	0.0286287
	URE1_BACHD Urease subunit alpha OS=Bacillus halodurans (strain ATCC BAA-125 / DSM 18197 / FERM 7344 / JCM 9153 / C-125) GN=ureC PE=3 SV=1	Bacteria	K01428	3.5.1.5		0	0	0	0	0.00686573	0	0.0286287	0.02835	0.0141693	0.0191223	0.0213584	0.0147885	0.0286287
	GLMM_CARHZ Phosphoglucosamine mutase OS=Carboxydothermus hydrogenoformans (strain ATCC BAA-161 / DSM 6008 / Z-2901) GN=glmM PE=3 SV=1	Bacteria	K03431	5.4.2.10		0.0233718	0.0206002	0.0256441	0.0237572	0.0205972	0.0128849	0.0286287	0.02835	0.0141693	0.0191223	0.012815	0.00492951	0.0286287
	GLMM_CYAP8 Phosphoglucosamine mutase OS=Cyanothece sp. (strain PCC 8801) GN=glmM PE=3 SV=1	Bacteria	K03431	5.4.2.10		0.0233718	0.0206002	0.0256441	0.0178179	0.0205972	0.0128849	0.0286287	0.02835	0.0141693	0.0191223	0.012815	0.00492951	0.0286287
	RL7_VEREI 50S ribosomal protein L7/L12 OS=Verminephrobacter eiseniae (strain EF01-2) GN=rplL PE=3 SV=1	Bacteria	K02935	-		0.00779059	0.0137334	0.00641104	0	0.0137315	0.0193274	0.0286287	0.02835	0.0283386	0.0191223	0.0170867	0.0246475	0.0286287
	A1AT_CHLAE Alpha-1-antitrypsin (Fragment) OS=Chlorocebus aethiops GN=SERPINA1 PE=2 SV=1	Mammalia	-	-		0.0233718	0.0206002	0.0192331	0	0	0	0.0286287	0.02835	0.0141693	0	0	0	0.0286287
	TTHY_HUMAN Transthyretin OS=Homo sapiens GN=TTR PE=1 SV=1	Mammalia	-	-		0.0233718	0.0206002	0.0256441	0	0	0	0.0286287	0.0189	0.0141693	0	0	0	0.0286287
	ACT3_LYTPI Actin, cytoskeletal 3 (Fragment) OS=Lytechinus pictus PE=3 SV=1	Eukaryota	-	-		0.0233718	0.0274669	0.0256441	0.0178179	0.0137315	0.0193274	0.0286287	0.02835	0.0283386	0	0.00427168	0.00492951	0.0286287
	GL87_ORYSJ Germin-like protein 8-7 OS=Oryza sativa subsp. japonica GN=GER6 PE=2 SV=1	Oryza sativa Japonica Group	-	-		0	0	0	0	0	0	0.0286287	0.0189	0.0141693	0	0	0	0.0286287
	GL810_ORYSJ Germin-like protein 8-10 OS=Oryza sativa subsp. japonica GN=GLP2 PE=2 SV=1	Oryza sativa Japonica Group	-	-		0	0	0	0	0	0	0.0286287	0.0189	0.0141693	0	0	0	0.0286287
	ATPB_COXBU ATP synthase subunit beta OS=Coxiella burnetii (strain RSA 493 / Nine Mile phase I) GN=atpD PE=3 SV=1	root	K02112	3.6.3.14		0.00779059	0.00686672	0.00641104	0.0118786	0.00686573	0.0128849	0.0286287	0.0189	0.00708466	0.0191223	0.00854336	0.00492951	0.0286287
	CH10_LACJO 10 kDa chaperonin OS=Lactobacillus johnsonii (strain CNCM I-12250 / La1 / NCC 533) GN=groS PE=3 SV=1	Lactobacillus	K04078	-		0.00779059	0.00686672	0	0	0	0	0.0190858	0.02835	0.00708466	0	0	0	0.02835
	ISPT_BRUSU Isoprenyl transferase OS=Brucella suis biovar 1 (strain 1330) GN=uppS PE=3 SV=1	Brucella	K00806	2.5.1.-		0.0233718	0.0274669	0.0256441	0	0	0	0.0095429	0.02835	0.0283386	0	0	0	0.02835
	G1LUD1_AILME Uncharacterized protein OS=Ailuropoda melanoleuca PE=4 SV=1	Ailuropoda melanoleuca	-	-		0.0233718	0.0206002	0.0192331	0.0118786	0	0	0	0.02835	0.00708466	0	0	0	0.02835
	PSBD_ZYGCR Photosystem II D2 protein OS=Zygnema circumcarinatum GN=psbD PE=3 SV=1	root	-	1.10.3.9		0	0	0	0	0	0	0.0095429	0.02835	0.0141693	0	0	0	0.02835
	COBQ_PARD8 Cobyric acid synthase OS=Parabacteroides distasonis (strain ATCC 8503 / DSM 20701 / NCTC 11152) GN=cobQ PE=3 SV=1	Parabacteroides distasonis ATCC 8503	K02232	-		0	0	0	0	0.0137315	0.0128849	0	0	0.0283386	0.0191223	0.012815	0.00985902	0.0283386
	RL13_LACAC 50S ribosomal protein L13 OS=Lactobacillus acidophilus (strain ATCC 700396 / NCK56 / N2 / NCFM) GN=rplM PE=3 SV=1	Lactobacillus acidophilus NCFM	K02871	-		0	0	0	0	0	0	0.0190858	0.00945001	0.0283386	0	0	0	0.0283386
	RS2_LACAC 30S ribosomal protein S2 OS=Lactobacillus acidophilus (strain ATCC 700396 / NCK56 / N2 / NCFM) GN=rpsB PE=3 SV=1	Lactobacillus	K02967	-		0	0	0	0.0118786	0.00686573	0.0128849	0	0.0189	0.0283386	0	0.0170867	0.019718	0.0283386
	DBH_STRGN DNA-binding protein HU OS=Streptococcus gordonii GN=hup PE=3 SV=1	Bacilli	-	-		0.00779059	0	0.0256441	0	0	0	0.0095429	0.0189	0.0283386	0	0.0213584	0.00492951	0.0283386
	MG: 30S ribosomal protein S9 OS=Lysinibacillus sphaericus (strain C3-41) GN=rpsI PE=3 SV=1 [B1HMU8] Score: 120.0	Bacilli	K02996	-		0	0.00686672	0.00641104	0	0	0	0	0.0189	0.0283386	0	0	0	0.0283386
	RS9_STRZT 30S ribosomal protein S9 OS=Streptococcus pneumoniae (strain Taiwan19F-14) GN=rpsI PE=3 SV=1	Bacilli	K02996	-		0	0.00686672	0.00641104	0	0	0	0	0.0189	0.0283386	0	0	0	0.0283386
	ATPB_PENGL ATP synthase subunit beta, mitochondrial (Fragments) OS=Penicillium glabrum GN=atp2 PE=1 SV=2	root	-	3.6.3.14		0.0233718	0.0274669	0.0192331	0.0178179	0.00686573	0.0128849	0.0095429	0.0189	0.0283386	0	0.00427168	0.00492951	0.0283386
	ATPB_PEPNI ATP synthase subunit beta (Fragment) OS=Peptococcus niger GN=atpD PE=3 SV=1	root	-	3.6.3.14		0.0233718	0.0274669	0.0192331	0.0178179	0.00686573	0.0128849	0.0095429	0.0189	0.0283386	0	0.00427168	0.00492951	0.0283386
	HIS2_STRTD Phosphoribosyl-ATP pyrophosphatase OS=Streptococcus thermophilus (strain ATCC BAA-491 / LMD-9) GN=hisE PE=3 SV=1	Streptococcus thermophilus LMD-9	K01523	3.6.1.31		0.00779059	0.0274669	0.0192331	0.0059393	0.00686573	0	0.0095429	0	0.00708466	0	0	0	0.0274669
	PUR5_STRPC Phosphoribosylformylglycinamidine cyclo-ligase OS=Streptococcus pyogenes serotype M12 (strain MGAS9429) GN=purM PE=3 SV=1	Streptococcus	K01933	6.3.3.1		0.0155812	0.0274669	0.0128221	0.0118786	0	0	0	0.00945001	0.00708466	0	0	0	0.0274669
	DAPEL_STRTD N-acetyldiaminopimelate deacetylase OS=Streptococcus thermophilus (strain ATCC BAA-491 / LMD-9) GN=STER_1813 PE=3 SV=1	Streptococcus	K05823	3.5.1.47		0.0233718	0.0274669	0.0256441	0	0	0.00644247	0	0	0	0	0	0	0.0274669
	HIS2_GEOLS Phosphoribosyl-ATP pyrophosphatase OS=Geobacter lovleyi (strain ATCC BAA-1151 / DSM 17278 / SZ) GN=hisE PE=3 SV=1	Geobacter lovleyi SZ	K01523	3.6.1.31		0.00779059	0.0274669	0.0192331	0.0059393	0.00686573	0	0.0095429	0	0.00708466	0	0	0	0.0274669
	D2HDR6_AILME Putative uncharacterized protein (Fragment) OS=Ailuropoda melanoleuca GN=PANDA_008863 PE=4 SV=1	Ailuropoda melanoleuca	-	-		0	0.0274669	0.00641104	0	0	0	0	0	0	0	0	0	0.0274669
	SODC_BOVIN Superoxide dismutase [Cu-Zn] OS=Bos taurus GN=SOD1 PE=1 SV=2	Chordata	K04565	1.15.1.1		0.0155812	0.0274669	0.0192331	0	0	0	0.0095429	0.00945001	0.0141693	0	0	0	0.0274669
	STO4_CAEEL Stomatin-4 OS=Caenorhabditis elegans GN=sto-4 PE=3 SV=2	Metazoa	K17286	-		0	0.0274669	0	0	0	0	0	0	0	0	0	0	0.0274669
	IP13A_DICDI Importin-13 homolog A OS=Dictyostelium discoideum GN=ipo13A PE=3 SV=1	Dictyostelium discoideum	-	-		0.00779059	0.0274669	0.0128221	0	0	0	0	0	0	0.00956114	0	0.00492951	0.0274669
	YCHF_BACSU Ribosome-binding ATPase YchF OS=Bacillus subtilis (strain 168) GN=ychF PE=3 SV=1	Bacillus subtilis subsp. subtilis str. 168	K06942	-		0.0155812	0.0137334	0.0192331	0.0237572	0.0274629	0.0257699	0.0095429	0	0.00708466	0	0.00427168	0.00492951	0.0274629
	MG: 30S ribosomal protein S5 OS=Leuconostoc mesenteroides subsp. mesenteroides (strain ATCC 8293 / NCDO 523) GN=rpsE PE=3 SV=1 [Q03ZM9] Score: 320.0	Leuconostoc mesenteroides subsp. mesenteroides ATCC 8293	K02988	-		0.0155812	0.0206002	0.0192331	0.0178179	0.0274629	0.0193274	0.0095429	0.0189	0.0141693	0	0	0	0.0274629
	ASPD_RUEPO Probable L-aspartate dehydrogenase OS=Ruegeria pomeroyi (strain ATCC 700808 / DSM 15171 / DSS-3) GN=nadX PE=3 SV=1	Ruegeria pomeroyi DSS-3	K06989	1.4.1.21		0	0	0	0	0.0274629	0.0128849	0	0	0	0	0	0	0.0274629
	ODP1_ECOLI Pyruvate dehydrogenase E1 component OS=Escherichia coli (strain K12) GN=aceE PE=1 SV=2	Escherichia coli	K00163	1.2.4.1		0	0	0	0.0059393	0.0274629	0.00644247	0	0	0	0	0.012815	0.0246475	0.0274629
	CBPA6_HUMAN Carboxypeptidase A6 OS=Homo sapiens GN=CPA6 PE=1 SV=2	Mammalia	K08782	3.4.17.-		0	0.0137334	0.0128221	0.0178179	0.0274629	0.0257699	0.0190858	0.0189	0.0141693	0.0191223	0.00854336	0.00985902	0.0274629
	K1C40_MOUSE Keratin, type I cytoskeletal 40 OS=Mus musculus GN=Krt40 PE=2 SV=1	Chordata	K07604	-		0.0155812	0	0.00641104	0.0178179	0.0274629	0.0128849	0	0	0	0	0	0	0.0274629
	PYRR_LACBA Bifunctional protein PyrR OS=Lactobacillus brevis (strain ATCC 367 / JCM 1170) GN=pyrR PE=3 SV=1	Lactobacillales	K02825	2.4.2.9		0.0155812	0.0137334	0.0128221	0.0178179	0.0205972	0.0257699	0.0190858	0.00945001	0.0141693	0.00956114	0.012815	0.00985902	0.0257699
	MG: Bifunctional protein PyrR OS=Leuconostoc citreum (strain KM20) GN=pyrR PE=3 SV=1 [B1MZJ0] Score: 345.0	Lactobacillales	K02825	2.4.2.9		0.0155812	0.0137334	0.0128221	0.0178179	0.0205972	0.0257699	0.0190858	0.00945001	0.0141693	0.00956114	0.012815	0.00985902	0.0257699
	RS2_CLOTH 30S ribosomal protein S2 OS=Clostridium thermocellum (strain ATCC 27405 / DSM 1237 / NBRC 103400 / NCIMB 10682 / NRRL B-4536 / VPI 7372) GN=rpsB PE=3 SV=1	Bacteria	K02967	-		0.0155812	0.00686672	0	0.0237572	0.0205972	0.0257699	0	0	0.0141693	0	0.0170867	0.0147885	0.0257699
	RS2_GEOBB 30S ribosomal protein S2 OS=Geobacter bemidjiensis (strain Bem / ATCC BAA-1014 / DSM 16622) GN=rpsB PE=3 SV=1	Bacteria	K02967	-		0.0155812	0.00686672	0	0.0237572	0.0205972	0.0257699	0	0	0.0141693	0	0.0170867	0.0147885	0.0257699
	SYN_STRP8 Asparagine--tRNA ligase OS=Streptococcus pyogenes serotype M18 (strain MGAS8232) GN=asnS PE=3 SV=1	Bacteria	K01893	6.1.1.22		0	0	0	0.0237572	0.0205972	0.0257699	0	0	0	0.00956114	0.00854336	0.00492951	0.0257699
	ALBU_MACMU Serum albumin (Fragment) OS=Macaca mulatta GN=ALB PE=2 SV=1	Mammalia	K16141	-		0	0.00686672	0.00641104	0.0118786	0.0205972	0.0257699	0	0	0	0	0	0	0.0257699
	RS1_LEULA 30S ribosomal protein S1 OS=Leuconostoc lactis GN=rps1 PE=2 SV=2	Leuconostoc lactis	-	-		0.0155812	0.0137334	0.0256441	0.0178179	0.0205972	0.0128849	0	0	0.0141693	0	0	0	0.0256441
	SYGA_STRPC Glycine--tRNA ligase alpha subunit OS=Streptococcus pyogenes serotype M12 (strain MGAS9429) GN=glyQ PE=3 SV=1	Streptococcus	K01878	6.1.1.14		0	0.0137334	0.0256441	0.0237572	0.0205972	0.00644247	0	0	0	0	0	0	0.0256441
	RPOB_LACLA DNA-directed RNA polymerase subunit beta OS=Lactococcus lactis subsp. lactis (strain IL1403) GN=rpoB PE=3 SV=1	Streptococcaceae	K03043	2.7.7.6		0.0155812	0.0206002	0.0256441	0	0	0	0.0190858	0.0189	0.0141693	0	0.00427168	0.00492951	0.0256441
	RPOB_STRT2 DNA-directed RNA polymerase subunit beta OS=Streptococcus thermophilus (strain ATCC BAA-250 / LMG 18311) GN=rpoB PE=3 SV=1	Streptococcaceae	K03043	2.7.7.6		0.0155812	0.0206002	0.0256441	0	0	0	0.0190858	0.0189	0.0141693	0	0.00427168	0.00492951	0.0256441
	KAD_OCEIH Adenylate kinase OS=Oceanobacillus iheyensis (strain DSM 14371 / JCM 11309 / KCTC 3954 / HTE831) GN=adk PE=3 SV=1	Bacilli	K00939	2.7.4.3		0.00779059	0.0137334	0.0256441	0.0118786	0	0	0.0190858	0	0.021254	0	0	0	0.0256441
	PUR7_CLOPS Phosphoribosylaminoimidazole-succinocarboxamide synthase OS=Clostridium perfringens (strain SM101 / Type A) GN=purC PE=3 SV=1	Clostridium perfringens SM101	K01923	6.3.2.6		0.0155812	0.0137334	0.0256441	0.0178179	0.0137315	0.0193274	0	0.00945001	0.0141693	0	0.00427168	0	0.0256441
	G1LK39_AILME Uncharacterized protein (Fragment) OS=Ailuropoda melanoleuca GN=SLC5A1 PE=3 SV=1	Ailuropoda melanoleuca	-	-		0.0155812	0.0137334	0.0256441	0	0	0	0	0	0	0	0	0	0.0256441
	TKT1_ECOLI Transketolase 1 OS=Escherichia coli (strain K12) GN=tktA PE=1 SV=5	Escherichia coli K-12	K00615	2.2.1.1		0	0	0	0	0	0	0	0	0	0.0191223	0.0256301	0.00492951	0.0256301
	ELAB_ECOL6 Protein ElaB OS=Escherichia coli O6:H1 (strain CFT073 / ATCC 700928 / UPEC) GN=elaB PE=3 SV=1	Escherichia coli CFT073	K05594	-		0	0	0	0	0	0	0	0	0	0.00956114	0.0256301	0.00985902	0.0256301
	CLPX_PEDPA ATP-dependent Clp protease ATP-binding subunit ClpX OS=Pediococcus pentosaceus (strain ATCC 25745 / 183-1w) GN=clpX PE=3 SV=1	Bacteria	K03544	-		0	0	0.0128221	0.0059393	0.00686573	0	0.0095429	0	0	0.00956114	0.0256301	0.00985902	0.0256301
	JCAD_MOUSE Junctional protein associated with coronary artery disease OS=Mus musculus GN=Jcad PE=1 SV=2	Mus musculus	-	-		0	0	0	0	0	0	0	0	0	0	0.0256301	0.00985902	0.0256301
	RL25_SHIBS 50S ribosomal protein L25 OS=Shigella boydii serotype 4 (strain Sb227) GN=rplY PE=3 SV=1	Enterobacteriaceae	K02897	-		0	0	0	0	0	0	0	0	0	0.00956114	0.0170867	0.0246475	0.0246475
	RL25_ECO7I 50S ribosomal protein L25 OS=Escherichia coli O7:K1 (strain IAI39 / ExPEC) GN=rplY PE=3 SV=1	Enterobacteriaceae	K02897	-		0	0	0	0	0	0	0	0	0	0.00956114	0.0170867	0.0246475	0.0246475
	CLPX_WIGBR ATP-dependent Clp protease ATP-binding subunit ClpX OS=Wigglesworthia glossinidia brevipalpis GN=clpX PE=3 SV=1	Wigglesworthia glossinidia endosymbiont of Glossina brevipalpis	-	-		0	0	0	0.0059393	0	0.00644247	0.0190858	0	0	0.00956114	0.00427168	0.0246475	0.0246475
	RL9_ACIBS 50S ribosomal protein L9 OS=Acinetobacter baumannii (strain SDF) GN=rplI PE=3 SV=1	Gammaproteobacteria	K02939	-		0	0	0	0.0237572	0.0137315	0.0128849	0	0	0	0.00956114	0.0170867	0.0246475	0.0246475
	RL5_TOLAT 50S ribosomal protein L5 OS=Tolumonas auensis (strain DSM 9187 / TA4) GN=rplE PE=3 SV=1	Gammaproteobacteria	K02931	-		0	0	0	0	0	0	0	0	0	0	0.0213584	0.0246475	0.0246475
	TAL_PHOPR Transaldolase OS=Photobacterium profundum (strain SS9) GN=tal PE=3 SV=1	Proteobacteria	K00616	2.2.1.2		0	0	0	0.0178179	0.00686573	0.0128849	0	0	0	0	0.012815	0.0246475	0.0246475
	AIM36_CANGA Altered inheritance of mitochondria protein 36, mitochondrial OS=Candida glabrata (strain ATCC 2001 / CBS 138 / JCM 3761 / NBRC 0622 / NRRL Y-65) GN=AIM36 PE=3 SV=1	Candida glabrata CBS 138	-	-		0	0	0	0	0	0	0	0	0	0	0.00427168	0.0246475	0.0246475
	RL5_ALISL 50S ribosomal protein L5 OS=Aliivibrio salmonicida (strain LFI1238) GN=rplE PE=3 SV=1	root	K02931	-		0	0	0	0.0059393	0.0137315	0	0	0	0	0.00956114	0.0213584	0.0246475	0.0246475
	RL5_SHELP 50S ribosomal protein L5 OS=Shewanella loihica (strain ATCC BAA-1088 / PV-4) GN=rplE PE=3 SV=1	root	K02931	-		0	0	0	0	0	0	0	0	0	0.00956114	0.0170867	0.0246475	0.0246475
	KPRS1_STRP1 Ribose-phosphate pyrophosphokinase 1 OS=Streptococcus pyogenes serotype M1 GN=prs1 PE=3 SV=1	Streptococcus pyogenes	K00948	2.7.6.1		0.00779059	0.00686672	0.0128221	0.0237572	0.0205972	0.0128849	0	0	0	0	0.00427168	0	0.0237572
	SYM_STRR6 Methionine--tRNA ligase OS=Streptococcus pneumoniae (strain ATCC BAA-255 / R6) GN=metG PE=3 SV=1	Streptococcus	K01874	6.1.1.10		0	0	0	0.0237572	0.0137315	0.0128849	0	0	0	0	0	0	0.0237572
	SYGA_ENTFA Glycine--tRNA ligase alpha subunit OS=Enterococcus faecalis (strain ATCC 700802 / V583) GN=glyQ PE=3 SV=1	Lactobacillales	K01878	6.1.1.14		0	0	0.00641104	0.0237572	0.0137315	0.00644247	0	0	0	0	0	0	0.0237572
	RS16_PSEA6 30S ribosomal protein S16 OS=Pseudoalteromonas atlantica (strain T6c / ATCC BAA-1087) GN=rpsP PE=3 SV=1	Gammaproteobacteria	K02959	-		0	0	0	0.0237572	0	0	0	0	0	0	0	0.019718	0.0237572
	DNAK_MYCUA Chaperone protein DnaK OS=Mycobacterium ulcerans (strain Agy99) GN=dnaK PE=3 SV=1	Bacteria	K04043	-		0.0155812	0.00686672	0.0192331	0.0237572	0.0205972	0.0128849	0.0190858	0.00945001	0.00708466	0	0.012815	0.00985902	0.0237572
	GRP78_ASHGO 78 kDa glucose-regulated protein homolog OS=Ashbya gossypii (strain ATCC 10895 / CBS 109.51 / FGSC 9923 / NRRL Y-1056) GN=KAR2 PE=3 SV=1	Ascomycota	K09490	-		0.0155812	0.00686672	0.0192331	0.0237572	0.0205972	0.0128849	0.0190858	0.00945001	0.00708466	0	0.012815	0.00985902	0.0237572
	ATPB_ASPND ATP synthase subunit beta, chloroplastic (Fragment) OS=Asplenium nidus GN=atpB PE=3 SV=1	root	-	3.6.3.14		0	0	0	0.0237572	0	0.00644247	0	0	0	0	0.012815	0	0.0237572
	ATPB_OSMCI ATP synthase subunit beta, chloroplastic (Fragment) OS=Osmundastrum cinnamomeum GN=atpB PE=3 SV=1	root	-	3.6.3.14		0	0	0	0.0237572	0	0.00644247	0	0	0	0	0.012815	0	0.0237572
	Y1157_METJA CTU1/ATPBD3 family protein MJ1157 OS=Methanocaldococcus jannaschii (strain ATCC 43067 / DSM 2661 / JAL-1 / JCM 10045 / NBRC 100440) GN=MJ1157 PE=3 SV=1	Methanocaldococcus jannaschii DSM 2661	-	-		0.0233718	0	0	0	0	0	0	0	0	0	0	0	0.0233718
	DXR_BACSU 1-deoxy-D-xylulose 5-phosphate reductoisomerase OS=Bacillus subtilis (strain 168) GN=dxr PE=3 SV=2	Bacillus	K00099	1.1.1.267		0.0233718	0	0	0	0	0	0	0	0	0	0	0	0.0233718
	PDUL_LACRD Phosphate propanoyltransferase OS=Lactobacillus reuteri (strain DSM 20016) GN=pduL PE=3 SV=1	Lactobacillus reuteri DSM 20016	K13923	2.3.1.222		0.0233718	0	0	0	0	0	0	0	0	0	0	0	0.0233718
	RL10_LACRJ 50S ribosomal protein L10 OS=Lactobacillus reuteri (strain JCM 1112) GN=rplJ PE=3 SV=1	Lactobacillus reuteri	K02864	-		0.0233718	0.0137334	0	0	0	0	0	0	0	0	0	0	0.0233718
	MG: Enolase OS=Cupriavidus pinatubonensis (strain JMP 134 / LMG 1197) GN=eno PE=3 SV=1 [Q473G4] Score: 527.0	Bacteria	K01689	4.2.1.11		0.0233718	0.0206002	0.0128221	0.0118786	0.00686573	0.00644247	0.0190858	0.00945001	0.00708466	0.0191223	0.00427168	0.0147885	0.0233718
	UBR1_KLULA E3 ubiquitin-protein ligase UBR1 OS=Kluyveromyces lactis (strain ATCC 8585 / CBS 2359 / DSM 70799 / NBRC 1267 / NRRL Y-1140 / WM37) GN=UBR1 PE=3 SV=2	Kluyveromyces lactis NRRL Y-1140	K10625	6.3.2.-		0.0233718	0	0	0.0059393	0.0137315	0.00644247	0.0095429	0.00945001	0	0	0.00427168	0	0.0233718
	D2I874_AILME Putative uncharacterized protein (Fragment) OS=Ailuropoda melanoleuca GN=PANDA_022245 PE=4 SV=1	Ailuropoda melanoleuca	-	-		0.0233718	0.0206002	0.0192331	0	0	0	0.0190858	0.0189	0.021254	0	0	0	0.0233718
	D2I3S6_AILME Putative uncharacterized protein (Fragment) OS=Ailuropoda melanoleuca GN=PANDA_020198 PE=3 SV=1	Ailuropoda melanoleuca	-	-		0.0233718	0	0.0192331	0	0	0	0.0190858	0.0189	0	0	0	0	0.0233718
	G1L0H9_AILME Uncharacterized protein (Fragment) OS=Ailuropoda melanoleuca GN=APRT PE=3 SV=1	Ailuropoda melanoleuca	-	-		0.0233718	0	0.0192331	0	0	0	0.0190858	0.0189	0	0	0	0	0.0233718
	D2I8U6_AILME Putative uncharacterized protein (Fragment) OS=Ailuropoda melanoleuca GN=PANDA_022552 PE=4 SV=1	Ailuropoda melanoleuca	-	-		0.0233718	0	0	0	0	0	0	0.00945001	0	0	0	0	0.0233718
	D2HC95_AILME Putative uncharacterized protein (Fragment) OS=Ailuropoda melanoleuca GN=PANDA_008194 PE=4 SV=1	Ailuropoda melanoleuca	-	-		0.0233718	0.00686672	0.0192331	0	0	0	0	0.00945001	0.00708466	0	0	0	0.0233718
	G1L6G2_AILME Glutathione S-transferase OS=Ailuropoda melanoleuca GN=LOC100471068 PE=3 SV=1	Ailuropoda melanoleuca	-	2.5.1.18		0.0233718	0.0137334	0.0128221	0	0	0	0	0	0.00708466	0	0	0	0.0233718
	D2H705_AILME Putative uncharacterized protein (Fragment) OS=Ailuropoda melanoleuca GN=PANDA_005887 PE=4 SV=1	Ailuropoda melanoleuca	-	-		0.0233718	0.0137334	0.0128221	0	0	0	0	0	0	0	0	0	0.0233718
	S10A9_HUMAN Protein S100-A9 OS=Homo sapiens GN=S100A9 PE=1 SV=1	Homo sapiens	-	-		0.0233718	0	0	0	0	0	0	0	0	0	0	0	0.0233718
	CATA_BOVIN Catalase OS=Bos taurus GN=CAT PE=1 SV=3	Bos taurus	K03781	1.11.1.6		0.0233718	0.0206002	0	0	0	0	0	0	0	0	0.00854336	0.00492951	0.0233718
	G1MAW4_AILME Uncharacterized protein OS=Ailuropoda melanoleuca GN=LOC100478635 PE=4 SV=1	Mammalia	-	-		0.0233718	0.0137334	0.0192331	0	0	0	0	0	0.00708466	0	0	0	0.0233718
	CLCA2_HUMAN Calcium-activated chloride channel regulator 2 OS=Homo sapiens GN=CLCA2 PE=1 SV=2	Mammalia	K05028	3.4.-.-		0.0233718	0.0137334	0.0192331	0	0	0	0	0	0.00708466	0	0	0	0.0233718
	G1LP05_AILME Uncharacterized protein OS=Ailuropoda melanoleuca GN=KRT23 PE=3 SV=1	Chordata	-	-		0.0233718	0.00686672	0.0128221	0.0178179	0.0137315	0	0	0	0.00708466	0	0	0	0.0233718
	IMDH_BORBU Inosine-5-monophosphate dehydrogenase OS=Borrelia burgdorferi (strain ATCC 35210 / B31 / CIP 102532 / DSM 4680) GN=guaB PE=1 SV=1	root	K00088	1.1.1.205		0.0233718	0.0137334	0	0.0178179	0.0137315	0.0128849	0	0	0	0	0.00854336	0.00492951	0.0233718
	IMDH_HALSA Inosine-5-monophosphate dehydrogenase OS=Halobacterium salinarum (strain ATCC 700922 / JCM 11081 / NRC-1) GN=guaB PE=3 SV=2	root	K00088	1.1.1.205		0.0233718	0.0137334	0	0.0178179	0.0137315	0.0128849	0	0	0	0	0.00854336	0.00492951	0.0233718
	IMDH_CRYPV Inosine-5-monophosphate dehydrogenase OS=Cryptosporidium parvum GN=56k.02 PE=1 SV=1	root	-	1.1.1.205		0.0233718	0.0137334	0	0.0178179	0.0137315	0.0128849	0	0	0	0	0.00854336	0.00492951	0.0233718
	PTNAB_ECO57 PTS system mannose-specific EIIAB component OS=Escherichia coli O157:H7 GN=manX PE=3 SV=2	Escherichia coli O157:H7	K02793 K02794	2.7.1.191		0	0	0	0	0	0	0	0	0	0.00956114	0.0213584	0.019718	0.0213584
	USPA_YERPE Universal stress protein A OS=Yersinia pestis GN=uspA PE=3 SV=3	Enterobacteriaceae	K06149	-		0	0	0	0.0059393	0	0	0	0	0	0.0191223	0.0213584	0.019718	0.0213584
	DGAL_SHIFL D-galactose-binding periplasmic protein OS=Shigella flexneri GN=mglB PE=3 SV=1	Enterobacteriaceae	K10540	-		0	0	0.00641104	0	0	0	0	0	0	0.0191223	0.0213584	0.019718	0.0213584
	ATPA2_PELCD ATP synthase subunit alpha 2 OS=Pelobacter carbinolicus (strain DSM 2380 / Gra Bd 1) GN=atpA2 PE=3 SV=1	Bacteria	K02111	3.6.3.14		0.0155812	0.0137334	0.0128221	0.0178179	0.00686573	0.0128849	0.0095429	0.0189	0.0141693	0.0191223	0.0213584	0.019718	0.0213584
	Y1242_METJA Uncharacterized ABC transporter ATP-binding protein MJ1242 OS=Methanocaldococcus jannaschii (strain ATCC 43067 / DSM 2661 / JAL-1 / JCM 10045 / NBRC 100440) GN=MJ1242 PE=3 SV=1	Methanocaldococcus jannaschii DSM 2661	K00400	-		0	0.00686672	0.00641104	0.0059393	0	0.00644247	0.0190858	0.00945001	0.021254	0	0.00427168	0.00492951	0.021254
	UREE_LACFE Urease accessory protein UreE OS=Lactobacillus fermentum GN=ureE PE=3 SV=1	Lactobacillus fermentum	-	-		0	0.0206002	0	0	0	0	0	0.00945001	0.021254	0	0	0	0.021254
	RL1_LACAC 50S ribosomal protein L1 OS=Lactobacillus acidophilus (strain ATCC 700396 / NCK56 / N2 / NCFM) GN=rplA PE=3 SV=1	Lactobacillus	K02863	-		0.0155812	0	0.0192331	0.0059393	0.0137315	0.00644247	0.0095429	0	0.021254	0.00956114	0.00854336	0.0147885	0.021254
	HRCA_STRS7 Heat-inducible transcription repressor HrcA OS=Streptococcus equi subsp. zooepidemicus (strain H70) GN=hrcA PE=3 SV=1	Streptococcus equi	K03705	-		0	0.0137334	0	0	0	0	0	0.0189	0.021254	0	0	0	0.021254
	SERC_STRSV Phosphoserine aminotransferase OS=Streptococcus sanguinis (strain SK36) GN=serC PE=3 SV=1	Streptococcus	K00831	2.6.1.52		0.0155812	0.0137334	0.0128221	0.0059393	0.00686573	0.00644247	0.0190858	0.0189	0.021254	0	0.00427168	0.00985902	0.021254
	RL2_LACGA 50S ribosomal protein L2 OS=Lactobacillus gasseri (strain ATCC 33323 / DSM 20243 / JCM 1131 / NCIMB 11718 / AM63) GN=rplB PE=3 SV=1	Bacilli	K02886	-		0	0	0	0	0	0	0.0095429	0.00945001	0.021254	0	0	0	0.021254
	MG: Stage IV sporulation protein A OS=Bacillus subtilis (strain 168) GN=spoIVA PE=1 SV=1 [P35149] Score: 495.0	Firmicutes	K06398	3.6.1.3		0	0	0	0	0	0	0	0	0.021254	0.00956114	0.00427168	0.00492951	0.021254
	GLND_PHEZH Bifunctional uridylyltransferase/uridylyl-removing enzyme OS=Phenylobacterium zucineum (strain HLK1) GN=glnD PE=3 SV=1	Phenylobacterium zucineum HLK1	K00990	2.7.7.59 3.1.4.-		0.00779059	0.0137334	0.0128221	0	0	0	0.0095429	0.0189	0.021254	0	0	0	0.021254
	GPMA_BAUCH 2,3-bisphosphoglycerate-dependent phosphoglycerate mutase OS=Baumannia cicadellinicola subsp. Homalodisca coagulata GN=gpmA PE=3 SV=1	Bacteria	K01834	5.4.2.11		0	0	0.0128221	0	0	0	0.0095429	0.00945001	0.021254	0	0	0	0.021254
	GPMA_DICNV 2,3-bisphosphoglycerate-dependent phosphoglycerate mutase OS=Dichelobacter nodosus (strain VCS1703A) GN=gpmA PE=3 SV=1	Bacteria	K01834	5.4.2.11		0	0	0.0128221	0	0	0	0.0095429	0.00945001	0.021254	0	0	0	0.021254
	GPMA_HYDS0 2,3-bisphosphoglycerate-dependent phosphoglycerate mutase OS=Hydrogenobaculum sp. (strain Y04AAS1) GN=gpmA PE=3 SV=1	Bacteria	K01834	5.4.2.11		0	0	0.0128221	0	0	0	0.0095429	0.00945001	0.021254	0	0	0	0.021254
	GPMA2_LACPL 2,3-bisphosphoglycerate-dependent phosphoglycerate mutase 2 OS=Lactobacillus plantarum (strain ATCC BAA-793 / NCIMB 8826 / WCFS1) GN=gpmA2 PE=3 SV=1	Bacteria	K01834	5.4.2.11		0	0	0.0128221	0	0	0	0.0190858	0.00945001	0.021254	0	0	0	0.021254
	MG: Aldehyde-alcohol dehydrogenase OS=Escherichia coli (strain K12) GN=adhE PE=1 SV=2 [P0A9Q7] Score: 313.0	Bacteria	K04072	1.1.1.1 1.2.1.10		0	0	0	0.0059393	0	0	0.0190858	0.0189	0.021254	0.00956114	0.00427168	0.00492951	0.021254
	RL7_HYDS0 50S ribosomal protein L7/L12 OS=Hydrogenobaculum sp. (strain Y04AAS1) GN=rplL PE=3 SV=1	Bacteria	K02935	-		0.0155812	0.0137334	0.00641104	0	0	0.00644247	0.0190858	0.00945001	0.021254	0	0.012815	0.00985902	0.021254
	RS4_WOLSU 30S ribosomal protein S4 OS=Wolinella succinogenes (strain ATCC 29543 / DSM 1740 / LMG 7466 / NCTC 11488 / FDC 602W) GN=rpsD PE=3 SV=1	Bacteria	K02986	-		0	0	0.0128221	0	0	0	0.0190858	0.0189	0.021254	0	0	0	0.021254
	MED26_DROPS Mediator of RNA polymerase II transcription subunit 26 OS=Drosophila pseudoobscura pseudoobscura GN=MED26 PE=3 SV=2	Drosophila pseudoobscura pseudoobscura	K15169	-		0.00779059	0.0137334	0.0128221	0.0118786	0.00686573	0	0.0095429	0.00945001	0.021254	0.00956114	0.00427168	0	0.021254
	D2HCY3_AILME Putative uncharacterized protein (Fragment) OS=Ailuropoda melanoleuca GN=PANDA_008488 PE=4 SV=1	Mammalia	-	-		0	0	0.0192331	0	0	0	0	0	0.021254	0	0	0	0.021254
	LIME_DICDI LIM domain-containing protein E OS=Dictyostelium discoideum GN=limE PE=1 SV=1	Dictyostelium discoideum	-	-		0	0	0	0.0059393	0.00686573	0	0	0.00945001	0.021254	0	0.00854336	0	0.021254
	RCA_SPIOL Ribulose bisphosphate carboxylase/oxygenase activase, chloroplastic OS=Spinacia oleracea PE=1 SV=2	Spinacia oleracea	-	-		0	0	0	0	0	0	0	0.00945001	0.021254	0	0	0	0.021254
	CYF_SACHY Cytochrome f OS=Saccharum hybrid GN=petA PE=3 SV=1	Streptophyta	K02634	-		0	0	0	0	0	0	0.0095429	0	0.021254	0.00956114	0.00854336	0.00985902	0.021254
	PSBO_PINST Putative oxygen-evolving enhancer protein 1 (Fragments) OS=Pinus strobus GN=PSBO PE=1 SV=2	root	-	-		0	0	0	0	0	0	0.0190858	0.0189	0.021254	0	0	0	0.021254
	PSBA_ZYGCR Photosystem II protein D1 OS=Zygnema circumcarinatum GN=psbA PE=3 SV=1	root	-	1.10.3.9		0	0	0	0	0	0	0.0190858	0.0189	0.021254	0	0	0	0.021254
	TPIS_PARBA Triosephosphate isomerase OS=Paracoccidioides lutzii (strain ATCC MYA-826 / Pb01) GN=TPI1 PE=1 SV=3	root	K01803	5.3.1.1		0	0	0	0.0059393	0.0137315	0.0128849	0.0095429	0.00945001	0.021254	0	0.012815	0.0147885	0.021254
	YBEY_LACH4 Endoribonuclease YbeY OS=Lactobacillus helveticus (strain DPC 4571) GN=ybeY PE=3 SV=1	Lactobacillus	K07042	3.1.-.-		0.0155812	0.0206002	0.00641104	0	0	0	0.0190858	0	0.00708466	0	0	0	0.0206002
	METK_STRA5 S-adenosylmethionine synthase OS=Streptococcus agalactiae serotype V (strain ATCC BAA-611 / 2603 V/R) GN=metK PE=3 SV=1	Streptococcus agalactiae	K00789	2.5.1.6		0	0.0206002	0.00641104	0	0.00686573	0	0.0095429	0	0	0.0191223	0	0	0.0206002
	YBEY_STRMU Endoribonuclease YbeY OS=Streptococcus mutans serotype c (strain ATCC 700610 / UA159) GN=ybeY PE=3 SV=1	Streptococcus mutans UA159	K07042	3.1.-.-		0.0155812	0.0206002	0.0192331	0	0	0	0.0190858	0	0.0141693	0	0	0	0.0206002
	HISX_STRMU Histidinol dehydrogenase OS=Streptococcus mutans serotype c (strain ATCC 700610 / UA159) GN=hisD PE=3 SV=1	Streptococcus mutans UA159	K00013	1.1.1.23		0.0155812	0.0206002	0.0128221	0	0	0	0	0	0	0	0	0	0.0206002
	MG: Vegetative protein 296 OS=Bacillus subtilis (strain 168) GN=sufC PE=1 SV=3 [P80866] Score: 333.0	Bacilli	K09013	-		0.0155812	0.0206002	0.00641104	0.0118786	0.0205972	0.0128849	0.0190858	0.00945001	0.0141693	0	0	0	0.0206002
	LDH_MYCMS L-lactate dehydrogenase OS=Mycoplasma mycoides subsp. mycoides SC (strain PG1) GN=ldh PE=3 SV=1	Mycoplasma mycoides subsp. mycoides SC str. PG1	K00016	1.1.1.27		0	0.0206002	0.00641104	0.0059393	0.00686573	0.00644247	0.0190858	0.00945001	0.0141693	0	0.00427168	0	0.0206002
	PFKA_AQUAE ATP-dependent 6-phosphofructokinase OS=Aquifex aeolicus (strain VF5) GN=pfkA PE=3 SV=1	Bacteria	K00850	2.7.1.11		0.0155812	0.0206002	0.0192331	0.0059393	0.0137315	0.00644247	0.0190858	0.0189	0.00708466	0	0	0	0.0206002
	PFKA2_CLOPE ATP-dependent 6-phosphofructokinase 2 OS=Clostridium perfringens (strain 13 / Type A) GN=pfkA2 PE=3 SV=1	Bacteria	K00850	2.7.1.11		0.0155812	0.0206002	0.0192331	0.0059393	0.0137315	0.00644247	0.0190858	0.0189	0.00708466	0	0	0	0.0206002
	LDH2_BACCZ L-lactate dehydrogenase 2 OS=Bacillus cereus (strain ZK / E33L) GN=ldh2 PE=3 SV=1	Bacteria	K00016	1.1.1.27		0	0.0206002	0	0	0	0	0	0	0	0	0	0	0.0206002
	STU1_EMENI Protein stu1 OS=Emericella nidulans (strain FGSC A4 / ATCC 38163 / CBS 112.46 / NRRL 194 / M139) GN=stu1 PE=3 SV=2	Aspergillus nidulans FGSC A4	K16578	-		0.00779059	0.0206002	0	0.0178179	0	0.00644247	0.0190858	0.00945001	0	0	0	0	0.0206002
	SODC_BOMMO Superoxide dismutase [Cu-Zn] OS=Bombyx mori PE=1 SV=3	Bombyx mori	K04565	1.15.1.1		0.0155812	0.0206002	0.0128221	0	0	0	0.0095429	0.00945001	0.0141693	0	0	0	0.0206002
	G1LBC7_AILME Uncharacterized protein (Fragment) OS=Ailuropoda melanoleuca GN=SLC2A5 PE=3 SV=1	Ailuropoda melanoleuca	-	-		0.00779059	0.0206002	0.0128221	0	0	0	0	0	0.00708466	0	0	0	0.0206002
	G1LTG5_AILME Uncharacterized protein (Fragment) OS=Ailuropoda melanoleuca GN=FUCA1 PE=4 SV=1	Ailuropoda melanoleuca	-	-		0.00779059	0.0206002	0.00641104	0	0	0	0	0	0	0	0	0	0.0206002
	G1L2V8_AILME Uncharacterized protein (Fragment) OS=Ailuropoda melanoleuca PE=4 SV=1	Ailuropoda melanoleuca	-	-		0.00779059	0.0206002	0	0	0	0	0	0	0	0	0	0	0.0206002
	DMBT1_HUMAN Deleted in malignant brain tumors 1 protein OS=Homo sapiens GN=DMBT1 PE=1 SV=2	Homo sapiens	K13912	-		0.0155812	0.0206002	0.0128221	0	0	0.00644247	0.0190858	0.0189	0.0141693	0.00956114	0	0.00492951	0.0206002
	HVM24_MOUSE Ig heavy chain V region HPCG13 OS=Mus musculus PE=1 SV=1	Mus musculus	-	-		0.0155812	0.0206002	0.0128221	0	0	0	0	0.00945001	0	0	0	0	0.0206002
	ENPP3_PONAB Ectonucleotide pyrophosphatase/phosphodiesterase family member 3 OS=Pongo abelii GN=ENPP3 PE=2 SV=1	Mammalia	K01513	3.1.4.1 3.6.1.9		0.00779059	0.0206002	0	0	0.00686573	0	0	0	0	0	0	0	0.0206002
	FABPH_BOVIN Fatty acid-binding protein, heart OS=Bos taurus GN=FABP3 PE=1 SV=2	Mammalia	K08752	-		0	0.0206002	0.0128221	0	0	0	0	0	0	0	0	0	0.0206002
	SODC_CHICK Superoxide dismutase [Cu-Zn] OS=Gallus gallus GN=SOD1 PE=1 SV=3	Chordata	K04565	1.15.1.1		0.0155812	0.0206002	0.0128221	0	0	0	0.0095429	0.00945001	0.0141693	0	0	0	0.0206002
	SODC_PRIGL Superoxide dismutase [Cu-Zn] OS=Prionace glauca GN=sod1 PE=1 SV=1	Chordata	-	1.15.1.1		0.0155812	0.0206002	0.0128221	0	0	0	0.0095429	0.00945001	0.0141693	0	0	0	0.0206002
	UBC_PIG Polyubiquitin-C OS=Sus scrofa GN=UBC PE=2 SV=1	Metazoa	K08770	-		0.0155812	0.0206002	0.0128221	0	0	0	0	0	0	0	0	0	0.0206002
	UBC_GORGO Polyubiquitin-C OS=Gorilla gorilla gorilla GN=UBC PE=3 SV=1	Metazoa	-	-		0.0155812	0.0206002	0.0128221	0	0	0	0	0	0	0	0	0	0.0206002
	RL40_DROME Ubiquitin-60S ribosomal protein L40 OS=Drosophila melanogaster GN=RpL40 PE=1 SV=2	Metazoa	K02927	-		0.0155812	0.0206002	0.0128221	0	0	0	0	0	0	0	0	0	0.0206002
	UBIQP_XENLA Polyubiquitin (Fragment) OS=Xenopus laevis PE=1 SV=2	Metazoa	-	-		0.0155812	0.0206002	0.0128221	0	0	0	0	0	0	0	0	0	0.0206002
	UBB_SHEEP Polyubiquitin-B OS=Ovis aries GN=UBB PE=2 SV=1	Metazoa	K04551	-		0.0155812	0.0206002	0.0128221	0	0	0	0	0	0	0	0	0	0.0206002
	UBB_CAVPO Polyubiquitin-B OS=Cavia porcellus GN=UBB PE=2 SV=1	Metazoa	-	-		0.0155812	0.0206002	0.0128221	0	0	0	0	0	0	0	0	0	0.0206002
	UBC_RAT Polyubiquitin-C OS=Rattus norvegicus GN=Ubc PE=1 SV=1	Metazoa	K08770	-		0.0155812	0.0206002	0.0128221	0	0	0	0	0	0	0	0	0	0.0206002
	UBB_RAT Polyubiquitin-B OS=Rattus norvegicus GN=Ubb PE=1 SV=1	Metazoa	-	-		0.0155812	0.0206002	0.0128221	0	0	0	0	0	0	0	0	0	0.0206002
	UBC_PONPY Polyubiquitin-C OS=Pongo pygmaeus GN=UBC PE=3 SV=1	Metazoa	K08770	-		0.0155812	0.0206002	0.0128221	0	0	0	0	0	0	0	0	0	0.0206002
	UBB_PONPY Polyubiquitin-B OS=Pongo pygmaeus GN=UBB PE=3 SV=1	Metazoa	-	-		0.0155812	0.0206002	0.0128221	0	0	0	0	0	0	0	0	0	0.0206002
	UBIQ_CAMDR Ubiquitin OS=Camelus dromedarius PE=3 SV=2	Metazoa	-	-		0.0155812	0.0206002	0.0128221	0	0	0	0	0	0	0	0	0	0.0206002
	RL40_SHEEP Ubiquitin-60S ribosomal protein L40 OS=Ovis aries GN=UBA52 PE=2 SV=2	Metazoa	K02927	-		0.0155812	0.0206002	0.0128221	0	0	0	0	0	0	0	0	0	0.0206002
	COPE_DICDI Coatomer subunit epsilon OS=Dictyostelium discoideum GN=cope PE=3 SV=1	Dictyostelium discoideum	K17268	-		0.00779059	0.0206002	0.00641104	0	0.00686573	0	0	0	0	0	0	0	0.0206002
	GLYG3_SOYBN Glycinin G3 OS=Glycine max GN=GY3 PE=3 SV=1	Glycine max	-	-		0.0155812	0.0206002	0.0128221	0.0118786	0.0137315	0.0128849	0.0095429	0	0.00708466	0	0	0	0.0206002
	CH60_PYRSA 60 kDa chaperonin, chloroplastic OS=Pyrenomonas salina GN=groL PE=3 SV=1	root	-	-		0.0155812	0.0206002	0.0192331	0.0178179	0.0205972	0.0193274	0.0190858	0.0189	0.0141693	0.0191223	0.012815	0.0147885	0.0206002
	GLNB_AQUAE Nitrogen regulatory protein P-II OS=Aquifex aeolicus (strain VF5) GN=glnB PE=1 SV=1	Aquifex aeolicus VF5	K04751	-		0	0	0	0.0118786	0.0205972	0.0193274	0	0	0	0	0	0	0.0205972
	LEU3_STRT1 3-isopropylmalate dehydrogenase OS=Streptococcus thermophilus (strain CNRZ 1066) GN=leuB PE=3 SV=2	Streptococcus thermophilus	K00052	1.1.1.85		0.00779059	0.0137334	0.0128221	0.0118786	0.0205972	0.0128849	0	0	0	0	0	0	0.0205972
	RS10_STRS2 30S ribosomal protein S10 OS=Streptococcus suis (strain 98HAH33) GN=rpsJ PE=3 SV=1	Firmicutes	K02946	-		0	0	0	0.0118786	0.0205972	0	0	0	0	0	0	0.0147885	0.0205972
	LOLD_JANSC Lipoprotein-releasing system ATP-binding protein LolD OS=Jannaschia sp. (strain CCS1) GN=lolD PE=3 SV=1	Jannaschia sp. CCS1	K09810	3.6.3.-		0	0	0	0	0.0205972	0	0	0	0	0	0	0	0.0205972
	XYLA_YERPY Xylose isomerase OS=Yersinia pseudotuberculosis serotype O:3 (strain YPIII) GN=xylA PE=3 SV=1	Enterobacteriaceae	K01805	5.3.1.5		0	0	0	0	0.0205972	0.0128849	0	0	0	0.00956114	0.00427168	0.00492951	0.0205972
	DEOD_SHIBS Purine nucleoside phosphorylase DeoD-type OS=Shigella boydii serotype 4 (strain Sb227) GN=deoD PE=3 SV=1	Enterobacteriaceae	K03784	2.4.2.1		0	0	0	0.0178179	0.0205972	0.0193274	0	0	0	0	0.0170867	0.0147885	0.0205972
	RHAD_SHIBS Rhamnulose-1-phosphate aldolase OS=Shigella boydii serotype 4 (strain Sb227) GN=rhaD PE=3 SV=1	Enterobacteriaceae	K01629	4.1.2.19		0	0	0	0	0.0205972	0.0128849	0	0	0	0	0	0	0.0205972
	TNAA_SHIFL Tryptophanase OS=Shigella flexneri GN=tnaA PE=3 SV=1	Gammaproteobacteria	K01667	4.1.99.1		0	0	0	0	0.0205972	0.00644247	0	0	0	0.0191223	0.00854336	0.00985902	0.0205972
	DNAK_MEGEL Chaperone protein DnaK (Fragment) OS=Megasphaera elsdenii GN=dnaK PE=3 SV=1	Bacteria	-	-		0.0155812	0.00686672	0.0192331	0.0178179	0.0205972	0.0128849	0.0190858	0.00945001	0.00708466	0	0.00854336	0.00492951	0.0205972
	G1MI41_AILME Uncharacterized protein (Fragment) OS=Ailuropoda melanoleuca GN=ZG16B PE=4 SV=1	Ailuropoda melanoleuca	-	-		0	0	0	0.0178179	0.0205972	0.00644247	0	0	0	0	0	0	0.0205972
	K1C11_LAMFL Keratin, type 1 cytoskeletal 11 OS=Lampetra fluviatilis PE=2 SV=1	Chordata	-	-		0.00779059	0	0.00641104	0.0178179	0.0205972	0.0128849	0	0	0	0	0	0	0.0205972
	K1H1_HUMAN Keratin, type I cuticular Ha1 OS=Homo sapiens GN=KRT31 PE=1 SV=3	Chordata	K07604	-		0.00779059	0	0.00641104	0.0178179	0.0205972	0.0128849	0	0	0	0	0	0	0.0205972
	HSP70_ENCCU Mitochondrial-type heat shock protein 70 OS=Encephalitozoon cuniculi (strain GB-M1) GN=HSP70 PE=3 SV=1	Eukaryota	K03283	-		0.0155812	0.00686672	0.0192331	0.0178179	0.0205972	0.0128849	0	0.00945001	0.00708466	0	0.00854336	0.00492951	0.0205972
	MDH_PARD8 Malate dehydrogenase OS=Parabacteroides distasonis (strain ATCC 8503 / DSM 20701 / NCTC 11152) GN=mdh PE=3 SV=1	Parabacteroides distasonis ATCC 8503	K00024	1.1.1.37		0	0	0	0	0	0	0	0	0	0.0191223	0.0170867	0.019718	0.019718
	GARR_ECOLI 2-hydroxy-3-oxopropionate reductase OS=Escherichia coli (strain K12) GN=garR PE=1 SV=1	Escherichia coli	K00042	1.1.1.60		0	0	0	0	0.00686573	0.00644247	0	0	0	0	0.0170867	0.019718	0.019718
	DLDH_ECOL6 Dihydrolipoyl dehydrogenase OS=Escherichia coli O6:H1 (strain CFT073 / ATCC 700928 / UPEC) GN=lpdA PE=3 SV=2	Enterobacteriaceae	K00382	1.8.1.4		0	0	0	0	0.00686573	0	0	0	0	0.0191223	0.0170867	0.019718	0.019718
	SKP_ECO57 Chaperone protein Skp OS=Escherichia coli O157:H7 GN=skp PE=3 SV=1	Enterobacteriaceae	K06142	-		0	0	0	0	0	0	0	0	0	0.00956114	0.00854336	0.019718	0.019718
	SODF_SALTI Superoxide dismutase [Fe] OS=Salmonella typhi GN=sodB PE=3 SV=2	Enterobacteriaceae	K04564	1.15.1.1		0	0	0	0.0178179	0.0137315	0.0193274	0	0	0	0.0191223	0.00427168	0.019718	0.019718
	CDD_SHIB3 Cytidine deaminase OS=Shigella boydii serotype 18 (strain CDC 3083-94 / BS512) GN=cdd PE=3 SV=1	Enterobacteriaceae	K01489	3.5.4.5		0	0	0	0	0	0	0	0	0	0.00956114	0.012815	0.019718	0.019718
	RS16_COLP3 30S ribosomal protein S16 OS=Colwellia psychrerythraea (strain 34H / ATCC BAA-681) GN=rpsP PE=3 SV=1	Gammaproteobacteria	K02959	-		0	0	0	0	0	0.0128849	0	0	0	0	0.012815	0.019718	0.019718
	RS10_ACTPJ 30S ribosomal protein S10 OS=Actinobacillus pleuropneumoniae serotype 3 (strain JL03) GN=rpsJ PE=3 SV=1	Gammaproteobacteria	K02946	-		0	0	0	0	0	0	0	0	0	0	0.012815	0.019718	0.019718
	RS2_BACMF 30S ribosomal protein S2 OS=Bacillus methylotrophicus (strain DSM 23117 / BGSC 10A6 / FZB42) GN=rpsB PE=3 SV=1	Bacteria	K02967	-		0	0	0	0	0.00686573	0.0128849	0	0	0.00708466	0	0.0170867	0.019718	0.019718
	USPF_ECO57 Universal stress protein F OS=Escherichia coli O157:H7 GN=uspF PE=3 SV=1	Bacteria	K14061	-		0	0	0	0.0059393	0	0	0	0	0	0.0191223	0.012815	0.019718	0.019718
	VEA_ASPPA Developmental and secondary metabolism regulator veA OS=Aspergillus parasiticus GN=veA PE=3 SV=1	Aspergillus parasiticus	-	-		0	0	0	0	0	0	0	0	0	0	0.00427168	0.019718	0.019718
	GAGT3_ARATH Gamma-glutamyltranspeptidase 3 OS=Arabidopsis thaliana GN=GGT3 PE=2 SV=1	Arabidopsis thaliana	K18592	2.3.2.2 3.4.19.13		0	0	0	0	0	0	0	0	0	0.0191223	0	0.019718	0.019718
	NIFJ_KLEPN Pyruvate-flavodoxin oxidoreductase OS=Klebsiella pneumoniae GN=nifJ PE=3 SV=2	root	-	1.2.7.-		0	0	0	0	0.0137315	0.00644247	0.0095429	0.0189	0	0.0191223	0.0170867	0.019718	0.019718
	RL14_CORDI 50S ribosomal protein L14 OS=Corynebacterium diphtheriae (strain ATCC 700971 / NCTC 13129 / Biotype gravis) GN=rplN PE=3 SV=1	root	K02874	-		0	0	0	0	0	0	0	0.0189	0	0.0191223	0.00854336	0.019718	0.019718
	RNY_BACV8 Ribonuclease Y OS=Bacteroides vulgatus (strain ATCC 8482 / DSM 1447 / JCM 5826 / NBRC 14291 / NCTC 11154) GN=rny PE=3 SV=1	Bacteroides vulgatus ATCC 8482	K18682	3.1.-.-		0.00779059	0.00686672	0.0192331	0.0178179	0.00686573	0.0193274	0	0.00945001	0	0	0.00427168	0.00492951	0.0193274
	SYFB_STRP8 Phenylalanine--tRNA ligase beta subunit OS=Streptococcus pyogenes serotype M18 (strain MGAS8232) GN=pheT PE=3 SV=1	Streptococcus	K01890	6.1.1.20		0.00779059	0.0137334	0.0128221	0.0118786	0.0137315	0.0193274	0	0	0	0.00956114	0.00427168	0.00492951	0.0193274
	SYFB_STRT2 Phenylalanine--tRNA ligase beta subunit OS=Streptococcus thermophilus (strain ATCC BAA-250 / LMG 18311) GN=pheT PE=3 SV=2	Streptococcus	-	6.1.1.20		0.00779059	0.0137334	0.00641104	0.0059393	0.00686573	0.0193274	0	0	0	0.00956114	0.00427168	0.00492951	0.0193274
	PNP_STRZT Polyribonucleotide nucleotidyltransferase OS=Streptococcus pneumoniae (strain Taiwan19F-14) GN=pnp PE=3 SV=1	Streptococcus	K00962	2.7.7.8		0	0	0	0.0178179	0.0137315	0.0193274	0	0	0	0	0.00427168	0.00492951	0.0193274
	Y875_STRTD Nucleotide-binding protein STER_0875 OS=Streptococcus thermophilus (strain ATCC BAA-491 / LMD-9) GN=STER_0875 PE=3 SV=1	Streptococcus	K06958	-		0	0	0	0.0118786	0.0137315	0.0193274	0	0	0	0	0	0	0.0193274
	GRCA_ECOHS Autonomous glycyl radical cofactor OS=Escherichia coli O9:H4 (strain HS) GN=grcA PE=3 SV=1	Enterobacteriaceae	K06866	-		0	0	0	0.0118786	0.0137315	0.0193274	0.0095429	0	0	0.0191223	0.012815	0.00985902	0.0193274
	Y641_MYCPN Uncharacterized lipoprotein MG440 homolog 3 OS=Mycoplasma pneumoniae (strain ATCC 29342 / M129) GN=MPN_641 PE=3 SV=1	Mycoplasma pneumoniae M129	-	-		0.00779059	0	0	0.0178179	0.0137315	0.0193274	0.0095429	0	0.00708466	0	0.00854336	0.00492951	0.0193274
	PSB9_HUMAN Proteasome subunit beta type-9 OS=Homo sapiens GN=PSMB9 PE=1 SV=2	Homo sapiens	K02741	3.4.25.1		0	0	0	0	0	0.0193274	0	0	0	0.0191223	0.00854336	0	0.0193274
	MED1_CAEBR Mediator of RNA polymerase II transcription subunit 1.1 OS=Caenorhabditis briggsae GN=sop-3 PE=3 SV=1	Caenorhabditis briggsae	-	-		0	0	0	0	0.00686573	0.0193274	0	0	0	0	0.00427168	0	0.0193274
	ERP1A_CAEEL Putative endoplasmic reticulum metallopeptidase 1-A OS=Caenorhabditis elegans GN=B0495.7 PE=1 SV=2	Caenorhabditis elegans	-	3.4.-.-		0.0155812	0	0	0.0118786	0.00686573	0.0193274	0.0190858	0.00945001	0.00708466	0	0.0170867	0.00492951	0.0193274
	ATPA_KLULA ATP synthase subunit alpha, mitochondrial OS=Kluyveromyces lactis (strain ATCC 8585 / CBS 2359 / DSM 70799 / NBRC 1267 / NRRL Y-1140 / WM37) GN=ATP1 PE=1 SV=1	root	K02132	-		0.0155812	0.0137334	0.0128221	0.0178179	0.00686573	0.0193274	0.0095429	0.0189	0.0141693	0.0191223	0.00854336	0.00985902	0.0193274
	ATPA_BOVIN ATP synthase subunit alpha, mitochondrial OS=Bos taurus GN=ATP5A1 PE=1 SV=1	root	K02132	-		0.0155812	0.0137334	0.0128221	0.0178179	0.00686573	0.0193274	0.0095429	0.0189	0.0141693	0.0191223	0.00854336	0.00985902	0.0193274
	ATPAM_BRANA ATP synthase subunit alpha, mitochondrial OS=Brassica napus GN=ATPA PE=3 SV=1	root	K02111	3.6.3.14		0.0155812	0.0137334	0.0128221	0.0178179	0.00686573	0.0193274	0.0095429	0.0189	0.0141693	0.0191223	0.00854336	0.00985902	0.0193274
	RL31B_STAS1 50S ribosomal protein L31 type B OS=Staphylococcus saprophyticus subsp. saprophyticus (strain ATCC 15305 / DSM 20229) GN=rpmE2 PE=3 SV=1	Staphylococcaceae	K02909	-		0	0.0137334	0.0192331	0.0178179	0.0137315	0.0128849	0	0.00945001	0.0141693	0	0.00854336	0.00985902	0.0192331
	KPYK_LACDE Pyruvate kinase OS=Lactobacillus delbrueckii subsp. bulgaricus GN=pyk PE=1 SV=3	Lactobacillus delbrueckii subsp. bulgaricus	-	2.7.1.40		0.0155812	0.00686672	0.0192331	0.0059393	0	0	0.0095429	0.00945001	0.00708466	0	0	0	0.0192331
	SSB_STRMU Single-stranded DNA-binding protein OS=Streptococcus mutans serotype c (strain ATCC 700610 / UA159) GN=ssb PE=3 SV=1	Streptococcus mutans UA159	K03111	-		0.00779059	0	0.0192331	0	0	0	0	0	0.00708466	0	0	0	0.0192331
	KGUA_STRA1 Guanylate kinase OS=Streptococcus agalactiae serotype Ia (strain ATCC 27591 / A909 / CDC SS700) GN=gmk PE=3 SV=1	Streptococcaceae	K00942	2.7.4.8		0.0155812	0.00686672	0.0192331	0.0178179	0.0137315	0.0128849	0	0	0.00708466	0	0	0	0.0192331
	KGUA_STRT2 Guanylate kinase OS=Streptococcus thermophilus (strain ATCC BAA-250 / LMG 18311) GN=gmk PE=3 SV=1	Streptococcaceae	K00942	2.7.4.8		0.0155812	0.00686672	0.0192331	0.0178179	0.0137315	0.0128849	0	0	0.00708466	0	0	0	0.0192331
	TCPG_DROME T-complex protein 1 subunit gamma OS=Drosophila melanogaster GN=Cctgamma PE=2 SV=2	Drosophila melanogaster	K09495	-		0.0155812	0.0137334	0.0192331	0.0118786	0.0137315	0.0128849	0.0095429	0	0.00708466	0	0	0	0.0192331
	D2HJJ6_AILME Putative uncharacterized protein (Fragment) OS=Ailuropoda melanoleuca GN=PANDA_011481 PE=4 SV=1	Ailuropoda melanoleuca	-	-		0.00779059	0	0.0192331	0	0	0	0	0	0.0141693	0	0	0	0.0192331
	G1L5H5_AILME Uncharacterized protein OS=Ailuropoda melanoleuca GN=TFF3 PE=4 SV=1	Ailuropoda melanoleuca	-	-		0.00779059	0	0.0192331	0	0	0	0	0	0.0141693	0	0	0	0.0192331
	D2HTG3_AILME Putative uncharacterized protein (Fragment) OS=Ailuropoda melanoleuca GN=PANDA_015460 PE=4 SV=1	Ailuropoda melanoleuca	-	-		0.0155812	0.00686672	0.0192331	0	0	0	0	0	0	0	0	0	0.0192331
	G1L4Q6_AILME Uncharacterized protein (Fragment) OS=Ailuropoda melanoleuca GN=MME PE=4 SV=1	Mammalia	-	-		0.0155812	0.00686672	0.0192331	0	0	0	0	0	0	0	0	0	0.0192331
	SPB6_BOVIN Serpin B6 OS=Bos taurus GN=SERPINB6 PE=2 SV=1	Chordata	K13963	-		0.0155812	0	0.0192331	0	0	0	0	0	0.0141693	0	0	0	0.0192331
	SPI2_HUMAN Serpin I2 OS=Homo sapiens GN=SERPINI2 PE=1 SV=1	Chordata	-	-		0.0155812	0	0.0192331	0	0	0	0	0	0.0141693	0	0	0	0.0192331
	ILEU_HUMAN Leukocyte elastase inhibitor OS=Homo sapiens GN=SERPINB1 PE=1 SV=1	Chordata	K13963	-		0.0155812	0	0.0192331	0	0	0	0	0	0.0141693	0	0	0	0.0192331
	ILEU_BOVIN Leukocyte elastase inhibitor OS=Bos taurus GN=SERPINB1 PE=2 SV=2	Chordata	K13963	-		0.0155812	0	0.0192331	0	0	0	0	0	0.0141693	0	0	0	0.0192331
	ILEU_PIG Leukocyte elastase inhibitor OS=Sus scrofa GN=SERPINB1 PE=1 SV=1	Chordata	-	-		0.0155812	0	0.0192331	0	0	0	0	0	0.0141693	0	0	0	0.0192331
	D2HUS8_AILME Putative uncharacterized protein (Fragment) OS=Ailuropoda melanoleuca GN=PANDA_016050 PE=3 SV=1	Chordata	-	-		0.0155812	0	0.0192331	0	0	0	0	0	0.0141693	0	0	0	0.0192331
	PRO7_ORYSJ Prolamin PPROL 14E OS=Oryza sativa subsp. japonica GN=PROLM7 PE=2 SV=1	Oryza sativa	-	-		0.00779059	0.00686672	0.0192331	0.0059393	0	0	0	0.00945001	0.00708466	0	0	0	0.0192331
	CRCB2_NATPD Putative fluoride ion transporter CrcB 2 OS=Natronomonas pharaonis (strain ATCC 35678 / DSM 2160) GN=crcB2 PE=3 SV=1	Natronomonas pharaonis DSM 2160	K06199	-		0.00779059	0.0137334	0	0	0	0	0	0.0189	0	0.0191223	0	0	0.0191223
	MCRB_METVO Methyl-coenzyme M reductase subunit beta OS=Methanococcus voltae GN=mcrB PE=4 SV=1	Methanococcus	-	2.8.4.1		0	0	0	0	0	0	0	0	0	0.0191223	0	0	0.0191223
	RL18_DICTD 50S ribosomal protein L18 OS=Dictyoglomus turgidum (strain Z-1310 / DSM 6724) GN=rplR PE=3 SV=1	Dictyoglomus turgidum DSM 6724	K02881	-		0	0	0	0	0	0.00644247	0	0	0	0.0191223	0.00854336	0.00492951	0.0191223
	HPF_STRP6 Ribosome hibernation promotion factor OS=Streptococcus pyogenes serotype M6 (strain ATCC BAA-946 / MGAS10394) GN=hpf PE=1 SV=1	Streptococcus pyogenes MGAS10394	K05808	-		0	0	0	0	0	0	0	0	0	0.0191223	0.00854336	0.0147885	0.0191223
	MG: Carbamoyl-phosphate synthase pyrimidine-specific small chain OS=Lactobacillus plantarum (strain ATCC BAA-793 / NCIMB 8826 / WCFS1) GN=pyrAA PE=3 SV=2 [P77885] Score: 463.0	Lactobacillales	K01956	6.3.5.5		0	0	0	0	0	0	0.0095429	0	0	0.0191223	0	0	0.0191223
	CARA_STRR6 Carbamoyl-phosphate synthase small chain OS=Streptococcus pneumoniae (strain ATCC BAA-255 / R6) GN=carA PE=3 SV=1	Lactobacillales	K01956	6.3.5.5		0	0	0.00641104	0.0178179	0	0.0128849	0.0095429	0	0	0.0191223	0	0	0.0191223
	DAPB_CLOBA 4-hydroxy-tetrahydrodipicolinate reductase OS=Clostridium botulinum (strain Alaska E43 / Type E3) GN=dapB PE=3 SV=1	Clostridium botulinum	K00215	1.17.1.8		0	0	0	0	0	0	0	0	0	0.0191223	0.00854336	0.00492951	0.0191223
	MG: 50S ribosomal protein L22 OS=Clostridium beijerinckii (strain ATCC 51743 / NCIMB 8052) GN=rplV PE=3 SV=1 [A6LPR6] Score: 225.0	Clostridium	K02890	-		0	0	0	0	0	0	0	0	0	0.0191223	0.00854336	0.0147885	0.0191223
	RL18_CLOPE 50S ribosomal protein L18 OS=Clostridium perfringens (strain 13 / Type A) GN=rplR PE=3 SV=1	Clostridium	K02881	-		0	0	0	0	0	0.00644247	0	0	0	0.0191223	0.00854336	0.00985902	0.0191223
	RL18_CLOTE 50S ribosomal protein L18 OS=Clostridium tetani (strain Massachusetts / E88) GN=rplR PE=3 SV=1	Clostridium	K02881	-		0	0	0	0	0	0.00644247	0	0	0	0.0191223	0.00854336	0.00985902	0.0191223
	GLMM_CLOAB Phosphoglucosamine mutase OS=Clostridium acetobutylicum (strain ATCC 824 / DSM 792 / JCM 1419 / LMG 5710 / VKM B-1787) GN=glmM PE=3 SV=1	Clostridia	K03431	5.4.2.10		0	0	0	0	0	0	0	0	0	0.0191223	0	0	0.0191223
	GLMM_CLOBA Phosphoglucosamine mutase OS=Clostridium botulinum (strain Alaska E43 / Type E3) GN=glmM PE=3 SV=1	Clostridia	K03431	5.4.2.10		0	0	0	0	0	0	0	0	0	0.0191223	0	0.00492951	0.0191223
	6PGD_BUCAI 6-phosphogluconate dehydrogenase, decarboxylating OS=Buchnera aphidicola subsp. Acyrthosiphon pisum (strain APS) GN=gnd PE=3 SV=1	Buchnera aphidicola str. APS (Acyrthosiphon pisum)	K00033	1.1.1.44		0	0.00686672	0	0.0118786	0.0137315	0	0	0	0.0141693	0.0191223	0.012815	0.00985902	0.0191223
	SSUB_ECOUT Aliphatic sulfonates import ATP-binding protein SsuB OS=Escherichia coli (strain UTI89 / UPEC) GN=ssuB PE=3 SV=1	Escherichia coli	K15555	3.6.3.-		0.0155812	0.0137334	0	0.0118786	0	0	0.0095429	0	0	0.0191223	0.00427168	0	0.0191223
	ALF1_ECOL6 Fructose-bisphosphate aldolase class 1 OS=Escherichia coli O6:H1 (strain CFT073 / ATCC 700928 / UPEC) GN=fbaB PE=3 SV=2	Escherichia coli	K11645	4.1.2.13		0	0	0	0	0	0	0	0	0	0.0191223	0.00427168	0.00985902	0.0191223
	RRF_ECO45 Ribosome-recycling factor OS=Escherichia coli O45:K1 (strain S88 / ExPEC) GN=frr PE=3 SV=1	Enterobacteriaceae	K02838	-		0	0	0	0	0	0	0	0	0	0.0191223	0.00427168	0.00492951	0.0191223
	ULAD_SHISS 3-keto-L-gulonate-6-phosphate decarboxylase UlaD OS=Shigella sonnei (strain Ss046) GN=ulaD PE=3 SV=1	Enterobacteriaceae	K03078	4.1.1.85		0	0	0	0	0	0	0	0	0	0.0191223	0.00427168	0.00492951	0.0191223
	KATG_SHISS Catalase-peroxidase OS=Shigella sonnei (strain Ss046) GN=katG PE=3 SV=1	Enterobacteriaceae	K03782	1.11.1.21		0	0	0	0.0118786	0	0.0128849	0	0	0	0.0191223	0.012815	0.0147885	0.0191223
	EFTS_VIBTL Elongation factor Ts OS=Vibrio tasmaniensis (strain LGP32) GN=tsf PE=3 SV=1	Gammaproteobacteria	K02357	-		0	0	0	0.0059393	0	0	0	0.00945001	0	0.0191223	0.00427168	0.00492951	0.0191223
	PNP_BRAHW Polyribonucleotide nucleotidyltransferase OS=Brachyspira hyodysenteriae (strain ATCC 49526 / WA1) GN=pnp PE=3 SV=1	Brachyspira hyodysenteriae WA1	K00962	2.7.7.8		0	0	0	0	0	0	0	0	0	0.0191223	0.00427168	0	0.0191223
	MG: 50S ribosomal protein L7/L12 OS=Clostridium perfringens (strain SM101 / Type A) GN=rplL PE=3 SV=1 [Q0SQD5] Score: 167.0	Bacteria	K02935	-		0	0	0	0	0.0137315	0.0128849	0.0095429	0.00945001	0.0141693	0.0191223	0.00854336	0.00985902	0.0191223
	ATPA_DICT6 ATP synthase subunit alpha OS=Dictyoglomus thermophilum (strain ATCC 35947 / DSM 3960 / H-6-12) GN=atpA PE=3 SV=1	Bacteria	K02111	3.6.3.14		0.0155812	0	0	0	0	0.0128849	0.0095429	0	0.0141693	0.0191223	0.00854336	0	0.0191223
	ACKA_HELHP Acetate kinase OS=Helicobacter hepaticus (strain ATCC 51449 / 3B1) GN=ackA PE=3 SV=1	Bacteria	K00925	2.7.2.1		0	0	0	0	0	0	0	0	0	0.0191223	0.00854336	0.00985902	0.0191223
	ASPA_CORGL Aspartate ammonia-lyase OS=Corynebacterium glutamicum (strain ATCC 13032 / DSM 20300 / JCM 1318 / LMG 3730 / NCIMB 10025) GN=aspA PE=3 SV=2	Bacteria	K01744	4.3.1.1		0	0	0	0	0	0	0	0	0	0.0191223	0	0	0.0191223
	Y2624_MYCTU Universal stress protein Rv2624c OS=Mycobacterium tuberculosis (strain ATCC 25618 / H37Rv) GN=Rv2624c PE=1 SV=1	Bacteria	-	-		0	0	0	0.0059393	0	0	0	0	0	0.0191223	0.00427168	0.00985902	0.0191223
	ASPA_PSEFL Aspartate ammonia-lyase OS=Pseudomonas fluorescens GN=aspA PE=3 SV=1	Bacteria	-	4.3.1.1		0	0	0	0	0.00686573	0	0	0	0	0.0191223	0.0170867	0.00985902	0.0191223
	DOP1_SCHPO Protein dopey OS=Schizosaccharomyces pombe (strain 972 / ATCC 24843) GN=SPAPB21F2.02 PE=1 SV=1	Schizosaccharomyces pombe 972h-	-	-		0	0	0	0.0059393	0.00686573	0.0128849	0	0	0	0.0191223	0.00427168	0	0.0191223
	OMT2_PHACR 3-O-methyltransferase 2 OS=Phanerochaete chrysosporium (strain RP-78 / ATCC MYA-4764 / FGSC 9002) GN=e_gw1.4.1014.1 PE=1 SV=1	Phanerochaete chrysosporium RP-78	-	2.1.1.-		0	0	0	0.0059393	0	0	0	0	0	0.0191223	0	0	0.0191223
	MUL1A_DANRE Mitochondrial ubiquitin ligase activator of nfkb 1-A OS=Danio rerio GN=mul1a PE=2 SV=1	Danio rerio	K15688	6.3.2.-		0	0	0	0.0059393	0.0137315	0.0128849	0	0	0.00708466	0.0191223	0.00854336	0.0147885	0.0191223
	D2HR70_AILME Uncharacterized protein (Fragment) OS=Ailuropoda melanoleuca GN=FAM160A2 PE=4 SV=1	Ailuropoda melanoleuca	-	-		0	0	0	0	0	0	0	0	0	0.0191223	0	0.00492951	0.0191223
	ACAC_DICDI Acetyl-CoA carboxylase OS=Dictyostelium discoideum GN=accA PE=3 SV=1	Dictyostelium discoideum	K11262	6.4.1.2 6.3.4.14		0	0	0	0	0	0	0	0	0	0.0191223	0	0	0.0191223
	GLUB1_ORYSJ Glutelin type-B 1 OS=Oryza sativa subsp. japonica GN=GluB1-A PE=2 SV=3	Oryza sativa Japonica Group	-	-		0	0	0	0.0059393	0	0	0.0095429	0.00945001	0.00708466	0.0191223	0.00854336	0.00492951	0.0191223
	ATPA2_NITEC ATP synthase subunit alpha 2 OS=Nitrosomonas eutropha (strain C91) GN=atpA2 PE=3 SV=1	root	K02111	3.6.3.14		0.0155812	0.0137334	0.0128221	0.0118786	0.00686573	0.0128849	0.0095429	0.0189	0.0141693	0.0191223	0.00854336	0.00985902	0.0191223
	ATPA_CARRP ATP synthase subunit alpha OS=Carsonella ruddii (strain PV) GN=atpA PE=3 SV=1	root	K02111	3.6.3.14		0.0155812	0.0137334	0.0128221	0.0118786	0.00686573	0.0128849	0.0095429	0.0189	0.0141693	0.0191223	0.00854336	0.00985902	0.0191223
	ATPA_CHLVU ATP synthase subunit alpha, chloroplastic OS=Chlorella vulgaris GN=atpA PE=3 SV=1	root	-	3.6.3.14		0.0155812	0.0137334	0.0128221	0.0118786	0.00686573	0.0128849	0.0095429	0.0189	0.0141693	0.0191223	0.00854336	0.00985902	0.0191223
	DPOLQ_DROME DNA polymerase theta OS=Drosophila melanogaster GN=mus308 PE=1 SV=1	root	K02349	2.7.7.7		0	0.00686672	0	0	0	0	0.0095429	0	0	0.0191223	0.00427168	0.00492951	0.0191223
	RL14_MYCGA 50S ribosomal protein L14 OS=Mycoplasma gallisepticum (strain R(low / passage 15 / clone 2)) GN=rplN PE=3 SV=1	root	K02874	-		0	0	0	0	0	0	0	0.0189	0	0.0191223	0	0.00492951	0.0191223
	RK14_ADICA 50S ribosomal protein L14, chloroplastic OS=Adiantum capillus-veneris GN=rpl14 PE=2 SV=2	root	-	-		0	0	0	0	0	0	0	0.0189	0	0.0191223	0	0	0.0191223
	RL14_CHLT3 50S ribosomal protein L14 OS=Chloroherpeton thalassium (strain ATCC 35110 / GB-78) GN=rplN PE=3 SV=1	root	K02874	-		0	0	0	0	0	0	0	0.0189	0	0.0191223	0	0.00492951	0.0191223
	RK14_STIHE 50S ribosomal protein L14, chloroplastic OS=Stigeoclonium helveticum GN=rpl14 PE=3 SV=1	root	K02874	-		0	0	0	0	0	0	0	0.0189	0	0.0191223	0	0.00492951	0.0191223
	SYE1_CAMHC Glutamate--tRNA ligase 1 OS=Campylobacter hominis (strain ATCC BAA-381 / LMG 19568 / NCTC 13146 / CH001A) GN=gltX1 PE=3 SV=1	root	K01885	6.1.1.17		0	0	0	0	0.00686573	0	0	0	0	0.0191223	0.00427168	0	0.0191223
	SYE1_FERNB Glutamate--tRNA ligase 1 OS=Fervidobacterium nodosum (strain ATCC 35602 / DSM 5306 / Rt17-B1) GN=gltX1 PE=3 SV=1	root	K09698	6.1.1.17		0	0	0	0	0.00686573	0	0	0	0	0.0191223	0.00427168	0	0.0191223
	SYE_TOBAC Glutamate--tRNA ligase, chloroplastic/mitochondrial OS=Nicotiana tabacum PE=2 SV=1	root	-	6.1.1.17		0	0	0	0	0.00686573	0	0	0	0	0.0191223	0.00427168	0	0.0191223
	SYE_STRA5 Glutamate--tRNA ligase OS=Streptococcus agalactiae serotype V (strain ATCC BAA-611 / 2603 V/R) GN=gltX PE=3 SV=1	root	K09698	6.1.1.17		0	0	0	0	0.00686573	0	0	0	0	0.0191223	0.00427168	0	0.0191223
	CH62_MAIZE Chaperonin CPN60-2, mitochondrial OS=Zea mays GN=CPN60II PE=2 SV=1	root	K04077	-		0	0	0	0.0118786	0.0137315	0.0128849	0	0	0	0.0191223	0.0170867	0.0147885	0.0191223
	PTH_MACCJ Peptidyl-tRNA hydrolase OS=Macrococcus caseolyticus (strain JCSC5402) GN=pth PE=3 SV=1	Macrococcus caseolyticus JCSC5402	K01056	3.1.1.29		0.0155812	0.0137334	0.00641104	0	0.00686573	0.0128849	0.0190858	0.00945001	0.0141693	0	0	0	0.0190858
	PEPDA_LACHE Dipeptidase A OS=Lactobacillus helveticus GN=pepDA PE=1 SV=1	Lactobacillus helveticus	-	3.4.-.-		0	0	0	0	0	0	0.0190858	0	0	0	0	0	0.0190858
	HSLO_STRSV 33 kDa chaperonin OS=Streptococcus sanguinis (strain SK36) GN=hslO PE=3 SV=1	Streptococcus	K04083	-		0.0155812	0.00686672	0	0.0118786	0.0137315	0.0128849	0.0190858	0	0	0.00956114	0.00854336	0.00492951	0.0190858
	SUFC_BACSU Vegetative protein 296 OS=Bacillus subtilis (strain 168) GN=sufC PE=1 SV=3	Bacilli	K09013	-		0.0155812	0	0	0	0	0.0128849	0.0190858	0.00945001	0.0141693	0	0	0	0.0190858
	MG: Elongation factor P OS=Clostridium novyi (strain NT) GN=efp PE=3 SV=1 [A0Q087] Score: 348.0	Clostridium novyi NT	K02356	-		0	0	0.00641104	0	0.00686573	0.00644247	0.0190858	0.0189	0.00708466	0.00956114	0.00427168	0.00985902	0.0190858
	RSMH_METNO Ribosomal RNA small subunit methyltransferase H OS=Methylobacterium nodulans (strain ORS2060 / LMG 21967) GN=rsmH PE=3 SV=1	Methylobacterium nodulans ORS 2060	K03438	2.1.1.199		0	0	0.00641104	0	0	0	0.0190858	0.0189	0.00708466	0.00956114	0.00427168	0	0.0190858
	RSMH_DICNV Ribosomal RNA small subunit methyltransferase H OS=Dichelobacter nodosus (strain VCS1703A) GN=rsmH PE=3 SV=1	Dichelobacter nodosus VCS1703A	K03438	2.1.1.199		0	0	0.00641104	0	0	0	0.0190858	0.0189	0.00708466	0.00956114	0.00427168	0	0.0190858
	AMO_ENTAE Primary amine oxidase OS=Enterobacter aerogenes GN=maoA PE=1 SV=1	Enterobacter aerogenes	-	1.4.3.21		0	0.00686672	0	0	0	0	0.0190858	0	0	0	0.00854336	0	0.0190858
	MDTB_SALPA Multidrug resistance protein MdtB OS=Salmonella paratyphi A (strain ATCC 9150 / SARB42) GN=mdtB PE=3 SV=1	Salmonella enterica subsp. enterica serovar Paratyphi A str. ATCC 9150	K07788	-		0	0	0	0	0.00686573	0.00644247	0.0190858	0.00945001	0	0	0	0.00492951	0.0190858
	RS4_BORT9 30S ribosomal protein S4 OS=Borrelia turicatae (strain 91E135) GN=rpsD PE=3 SV=1	Borrelia	K02986	-		0	0	0.00641104	0	0	0	0.0190858	0.0189	0.0141693	0	0	0	0.0190858
	URK_MYCGE Uridine kinase OS=Mycoplasma genitalium (strain ATCC 33530 / G-37 / NCTC 10195) GN=udk PE=3 SV=1	Mycoplasma genitalium G37	K00876	2.7.1.48		0	0	0	0	0	0	0.0190858	0	0	0	0	0	0.0190858
	RS4_LEPBJ 30S ribosomal protein S4 OS=Leptospira borgpetersenii serovar Hardjo-bovis (strain JB197) GN=rpsD PE=3 SV=1	Bacteria	K02986	-		0	0	0.00641104	0	0	0	0.0190858	0.0189	0.0141693	0	0	0	0.0190858
	RS4_CHLTE 30S ribosomal protein S4 OS=Chlorobium tepidum (strain ATCC 49652 / DSM 12025 / NBRC 103806 / TLS) GN=rpsD PE=3 SV=1	Bacteria	K02986	-		0	0	0.00641104	0	0	0	0.0190858	0.0189	0.0141693	0	0	0	0.0190858
	RS4_PERMH 30S ribosomal protein S4 OS=Persephonella marina (strain DSM 14350 / EX-H1) GN=rpsD PE=3 SV=1	Bacteria	K02986	-		0	0	0.00641104	0	0	0	0.0190858	0.0189	0.0141693	0	0	0	0.0190858
	RS4_LEGPL 30S ribosomal protein S4 OS=Legionella pneumophila (strain Lens) GN=rpsD PE=3 SV=1	Bacteria	K02986	-		0	0	0.00641104	0	0	0	0.0190858	0.0189	0.0141693	0	0	0	0.0190858
	RS4_HELPG 30S ribosomal protein S4 OS=Helicobacter pylori (strain G27) GN=rpsD PE=3 SV=1	Bacteria	K02986	-		0	0	0.00641104	0	0	0	0.0190858	0.0189	0.0141693	0	0	0	0.0190858
	RS4_SYNWW 30S ribosomal protein S4 OS=Syntrophomonas wolfei subsp. wolfei (strain DSM 2245B / Goettingen) GN=rpsD PE=3 SV=1	Bacteria	K02986	-		0	0	0.00641104	0	0	0	0.0190858	0.0189	0.0141693	0	0	0	0.0190858
	ENO_GLOVI Enolase OS=Gloeobacter violaceus (strain PCC 7421) GN=eno PE=3 SV=1	Bacteria	K01689	4.2.1.11		0	0	0	0.0059393	0.0137315	0.00644247	0.0190858	0.00945001	0.0141693	0	0.012815	0.00985902	0.0190858
	NOP9_SORMK Nucleolar protein 9 OS=Sordaria macrospora (strain ATCC MYA-333 / DSM 997 / K(L3346) / K-hell) GN=NOP9 PE=3 SV=1	Sordaria macrospora k-hell	K14790	-		0	0	0	0	0	0	0.0190858	0	0	0	0	0	0.0190858
	MMM1_COPC7 Maintenance of mitochondrial morphology protein 1 OS=Coprinopsis cinerea (strain Okayama-7 / 130 / ATCC MYA-4618 / FGSC 9003) GN=MMM1 PE=3 SV=1	Coprinopsis cinerea okayama7#130	K17764	-		0	0	0	0	0	0	0.0190858	0	0	0	0.00427168	0	0.0190858
	GHR_SAIBB Growth hormone receptor OS=Saimiri boliviensis boliviensis GN=GHR PE=2 SV=1	Saimiri boliviensis boliviensis	-	-		0	0	0	0	0	0	0.0190858	0	0	0	0	0	0.0190858
	KV205_HUMAN Ig kappa chain V-II region GM607 (Fragment) OS=Homo sapiens PE=4 SV=1	Mammalia	-	-		0.0155812	0	0.0128221	0.0118786	0	0	0.0190858	0.00945001	0.0141693	0	0	0	0.0190858
	KV2A7_MOUSE Ig kappa chain V-II region 26-10 OS=Mus musculus PE=1 SV=1	Mammalia	-	-		0.0155812	0	0.0128221	0.0118786	0	0	0.0190858	0.00945001	0.0141693	0	0	0	0.0190858
	KV206_HUMAN Ig kappa chain V-II region RPMI 6410 OS=Homo sapiens PE=4 SV=1	Mammalia	-	-		0.0155812	0	0.0128221	0.0118786	0	0	0.0190858	0.00945001	0.0141693	0	0	0	0.0190858
	ACE_HUMAN Angiotensin-converting enzyme OS=Homo sapiens GN=ACE PE=1 SV=1	Mammalia	K01283	3.2.1.- 3.4.15.1		0	0	0	0	0	0	0.0190858	0	0	0	0	0	0.0190858
	D2HJ92_AILME Putative uncharacterized protein (Fragment) OS=Ailuropoda melanoleuca GN=PANDA_011356 PE=4 SV=1	Mammalia	-	-		0	0	0	0	0	0	0.0190858	0	0	0	0	0	0.0190858
	KV203_HUMAN Ig kappa chain V-II region MIL OS=Homo sapiens PE=1 SV=1	Mammalia	-	-		0.0155812	0	0.0128221	0.0118786	0	0	0.0190858	0.00945001	0.0141693	0	0	0	0.0190858
	MLRP2_ACRMI MAM and LDL-receptor class A domain-containing protein 2 (Fragment) OS=Acropora millepora PE=1 SV=1	Acropora millepora	-	-		0	0	0	0	0	0	0.0190858	0	0	0	0	0	0.0190858
	PCYAB_EUGGR Photoactivated adenylate cyclase subunit beta OS=Euglena gracilis GN=pacB PE=1 SV=1	Euglena gracilis	-	4.6.1.1		0	0	0	0	0	0	0.0190858	0	0	0	0	0	0.0190858
	PPR25_ARATH Pentatricopeptide repeat-containing protein At1g09410 OS=Arabidopsis thaliana GN=PCMP-H18 PE=2 SV=2	Arabidopsis thaliana	-	-		0	0	0	0	0	0	0.0190858	0	0	0	0	0	0.0190858
	TPIS_KINRD Triosephosphate isomerase OS=Kineococcus radiotolerans (strain ATCC BAA-149 / DSM 14245 / SRS30216) GN=tpiA PE=3 SV=1	Kineococcus radiotolerans SRS30216	K01803	5.3.1.1		0	0	0	0	0	0	0.0095429	0.0189	0.00708466	0	0	0	0.0189
	EFP2_LACJO Elongation factor P 2 OS=Lactobacillus johnsonii (strain CNCM I-12250 / La1 / NCC 533) GN=efp2 PE=3 SV=1	Lactobacillus	K02356	-		0	0	0	0	0	0	0	0.0189	0.0141693	0.00956114	0	0	0.0189
	RL13_LACPL 50S ribosomal protein L13 OS=Lactobacillus plantarum (strain ATCC BAA-793 / NCIMB 8826 / WCFS1) GN=rplM PE=3 SV=1	Lactobacillus	K02871	-		0	0.00686672	0	0	0	0	0	0.0189	0	0	0	0	0.0189
	RL13_LACS1 50S ribosomal protein L13 OS=Lactobacillus salivarius (strain UCC118) GN=rplM PE=3 SV=1	Lactobacillus	K02871	-		0	0.00686672	0	0	0	0	0	0.0189	0	0	0	0	0.0189
	NRDR_DECAR Transcriptional repressor NrdR OS=Dechloromonas aromatica (strain RCB) GN=nrdR PE=3 SV=1	Dechloromonas aromatica RCB	K07738	-		0.00779059	0	0	0	0	0	0	0.0189	0	0	0	0	0.0189
	MG: 6-phospho-beta-glucosidase BglA OS=Escherichia coli (strain K12) GN=bglA PE=1 SV=2 [Q46829] Score: 553.0	Bacteria	K01223	3.2.1.86		0	0	0	0	0.00686573	0	0.0095429	0.0189	0.00708466	0.00956114	0.00427168	0.00492951	0.0189
	RL11_MARHV 50S ribosomal protein L11 OS=Marinobacter hydrocarbonoclasticus (strain ATCC 700491 / DSM 11845 / VT8) GN=rplK PE=3 SV=1	Bacteria	K02867	-		0	0	0	0	0.00686573	0	0.0095429	0.0189	0.00708466	0	0.00427168	0.00492951	0.0189
	COL_RABIT Colipase OS=Oryctolagus cuniculus GN=CLPS PE=2 SV=1	Oryctolagus cuniculus	K14460	-		0	0.0137334	0	0	0	0	0.0095429	0.0189	0.00708466	0	0	0	0.0189
	ADT2_PONAB ADP/ATP translocase 2 OS=Pongo abelii GN=SLC25A5 PE=2 SV=3	Mammalia	K05863	-		0	0	0	0	0	0	0	0.0189	0	0	0	0	0.0189
	ADT2_BOVIN ADP/ATP translocase 2 OS=Bos taurus GN=SLC25A5 PE=2 SV=3	Mammalia	K05863	-		0	0.00686672	0	0	0	0	0	0.0189	0	0	0	0	0.0189
	RBL_MAGLA Ribulose bisphosphate carboxylase large chain (Fragment) OS=Magnolia latahensis GN=rbcL PE=3 SV=1	root	-	4.1.1.39		0	0	0	0	0	0	0.0095429	0.0189	0.0141693	0	0	0	0.0189
	Y1404_METJA Uncharacterized protein MJ1404 OS=Methanocaldococcus jannaschii (strain ATCC 43067 / DSM 2661 / JAL-1 / JCM 10045 / NBRC 100440) GN=MJ1404 PE=3 SV=1	Methanocaldococcus jannaschii DSM 2661	-	-		0	0	0	0.0178179	0.0137315	0.0128849	0	0	0	0	0	0	0.0178179
	SECA_UNCTG Protein translocase subunit SecA OS=Uncultured termite group 1 bacterium phylotype Rs-D17 GN=secA PE=3 SV=1	uncultured Termite group 1 bacterium phylotype Rs-D17	K03070	-		0	0	0.00641104	0.0178179	0.0137315	0	0	0	0	0	0	0	0.0178179
	SYW_STRPQ Tryptophan--tRNA ligase OS=Streptococcus pyogenes serotype M3 (strain SSI-1) GN=trpS PE=3 SV=1	Streptococcus pyogenes SSI-1	-	6.1.1.2		0	0.0137334	0.00641104	0.0178179	0.00686573	0.0128849	0.0095429	0.00945001	0.00708466	0	0.00427168	0.00492951	0.0178179
	POTA_STRSV Spermidine/putrescine import ATP-binding protein PotA OS=Streptococcus sanguinis (strain SK36) GN=potA PE=3 SV=1	Streptococcus	K11072	3.6.3.31		0	0	0	0.0178179	0.0137315	0	0	0	0	0	0	0	0.0178179
	POTA_STRTD Spermidine/putrescine import ATP-binding protein PotA OS=Streptococcus thermophilus (strain ATCC BAA-491 / LMD-9) GN=potA PE=3 SV=1	Streptococcus	K11072	3.6.3.31		0	0	0	0.0178179	0.0137315	0	0	0	0	0	0	0	0.0178179
	HPRK_STRZT HPr kinase/phosphorylase OS=Streptococcus pneumoniae (strain Taiwan19F-14) GN=hprK PE=3 SV=1	Streptococcus	K06023	2.7.11.- 2.7.4.-		0	0	0	0.0178179	0.0137315	0.00644247	0	0	0	0	0	0	0.0178179
	PYRR_PEDPA Bifunctional protein PyrR OS=Pediococcus pentosaceus (strain ATCC 25745 / 183-1w) GN=pyrR PE=3 SV=1	Lactobacillales	K02825	2.4.2.9		0.0155812	0	0	0.0178179	0	0	0	0	0	0	0	0	0.0178179
	MG: Adenylosuccinate lyase OS=Staphylococcus aureus (strain USA300) GN=purB PE=3 SV=1 [Q2FFI7] Score: 551.0	Bacilli	K01756	4.3.2.2		0	0.00686672	0	0.0178179	0	0.00644247	0	0	0	0	0.00427168	0.0147885	0.0178179
	MG: 30S ribosomal protein S2 OS=Leuconostoc mesenteroides subsp. mesenteroides (strain ATCC 8293 / NCDO 523) GN=rpsB PE=3 SV=1 [Q03WX5] Score: 506.0	Firmicutes	K02967	-		0.0155812	0.00686672	0	0.0178179	0.0137315	0.0128849	0	0	0.00708466	0	0.00854336	0	0.0178179
	SYS_RUEST Serine--tRNA ligase OS=Ruegeria sp. (strain TM1040) GN=serS PE=3 SV=1	Ruegeria sp. TM1040	K01875	6.1.1.11		0.00779059	0	0.00641104	0.0178179	0	0	0.0095429	0	0	0	0.00427168	0	0.0178179
	SYP_NEIMB Proline--tRNA ligase OS=Neisseria meningitidis serogroup B (strain MC58) GN=proS PE=3 SV=1	Neisseria meningitidis	K01881	6.1.1.15		0	0	0	0.0178179	0	0	0	0.00945001	0.00708466	0	0.00427168	0	0.0178179
	SLYB_SALTI Outer membrane lipoprotein SlyB OS=Salmonella typhi GN=slyB PE=3 SV=1	Enterobacteriaceae	K06077	-		0	0	0	0.0178179	0	0	0	0	0	0.00956114	0.00854336	0.00985902	0.0178179
	CH10_SALPA 10 kDa chaperonin OS=Salmonella paratyphi A (strain ATCC 9150 / SARB42) GN=groS PE=3 SV=1	Gammaproteobacteria	K04078	-		0	0	0	0.0178179	0.0137315	0.0128849	0	0	0	0	0.012815	0.0147885	0.0178179
	VDAC2_HUMAN Voltage-dependent anion-selective channel protein 2 OS=Homo sapiens GN=VDAC2 PE=1 SV=2	Mammalia	K15040	-		0.00779059	0.00686672	0.0128221	0.0178179	0	0	0.0095429	0	0	0	0	0	0.0178179
	K2C80_HUMAN Keratin, type II cytoskeletal 80 OS=Homo sapiens GN=KRT80 PE=1 SV=2	Chordata	K07605	-		0	0	0	0.0178179	0.0137315	0	0	0	0.00708466	0	0	0	0.0178179
	GFAP_BOVIN Glial fibrillary acidic protein OS=Bos taurus GN=GFAP PE=1 SV=2	Chordata	K05640	-		0	0	0	0.0178179	0.0137315	0	0	0	0.00708466	0	0	0	0.0178179
	K2C80_BOVIN Keratin, type II cytoskeletal 80 OS=Bos taurus GN=KRT80 PE=2 SV=1	Chordata	K07605	-		0	0	0	0.0178179	0.0137315	0	0	0	0.00708466	0	0	0	0.0178179
	K2C8_MESAU Keratin, type II cytoskeletal 8 (Fragments) OS=Mesocricetus auratus GN=KRT8 PE=1 SV=1	Chordata	-	-		0	0	0.0128221	0.0178179	0.0137315	0	0	0	0.0141693	0	0	0	0.0178179
	K2CA_BOVIN Keratin, type II cytoskeletal 68 kDa, component IA (Fragment) OS=Bos taurus PE=2 SV=1	Chordata	-	-		0	0	0	0.0178179	0.0137315	0	0	0	0.00708466	0	0	0	0.0178179
	K2C8_XENLA Keratin, type II cytoskeletal 8 OS=Xenopus laevis PE=2 SV=1	Chordata	-	-		0	0	0	0.0178179	0.0137315	0	0	0	0.00708466	0	0	0	0.0178179
	GFAP_RAT Glial fibrillary acidic protein OS=Rattus norvegicus GN=Gfap PE=1 SV=2	Chordata	K05640	-		0	0	0	0.0178179	0	0	0	0	0.00708466	0	0	0	0.0178179
	D9YRK2_AILME Keratin type 16 (Fragment) OS=Ailuropoda melanoleuca PE=2 SV=1	Chordata	-	-		0	0.00686672	0.00641104	0.0178179	0.0137315	0	0	0	0	0	0	0	0.0178179
	G1LFZ4_AILME Uncharacterized protein (Fragment) OS=Ailuropoda melanoleuca GN=KRT14 PE=3 SV=1	Chordata	-	-		0	0	0	0.0178179	0	0	0	0	0	0	0	0	0.0178179
	GUAA_DICDI GMP synthase [glutamine-hydrolyzing] OS=Dictyostelium discoideum GN=guaA PE=1 SV=2	root	K01951	6.3.5.2		0	0	0	0.0178179	0.00686573	0	0	0	0	0	0	0	0.0178179
	OTCC_LACLM Ornithine carbamoyltransferase, catabolic OS=Lactococcus lactis subsp. cremoris (strain MG1363) GN=arcB PE=3 SV=1	Lactococcus lactis	K00611	2.1.3.3		0	0	0	0	0	0	0	0	0	0.00956114	0.0170867	0.00985902	0.0170867
	KDSA_ECO7I 2-dehydro-3-deoxyphosphooctonate aldolase OS=Escherichia coli O7:K1 (strain IAI39 / ExPEC) GN=kdsA PE=3 SV=1	Escherichia	K01627	2.5.1.55		0	0	0	0	0	0	0	0	0	0.00956114	0.0170867	0.0147885	0.0170867
	HTPG_SHIDS Chaperone protein HtpG OS=Shigella dysenteriae serotype 1 (strain Sd197) GN=htpG PE=3 SV=1	Enterobacteriaceae	K04079	-		0	0	0	0.0059393	0	0	0	0	0	0	0.0170867	0.0147885	0.0170867
	RL3_SHEWM 50S ribosomal protein L3 OS=Shewanella woodyi (strain ATCC 51908 / MS32) GN=rplC PE=3 SV=1	Bacteria	K02906	-		0	0	0	0	0	0	0	0	0	0	0.0170867	0.0147885	0.0170867
	CLPX_CORGL ATP-dependent Clp protease ATP-binding subunit ClpX OS=Corynebacterium glutamicum (strain ATCC 13032 / DSM 20300 / JCM 1318 / LMG 3730 / NCIMB 10025) GN=clpX PE=3 SV=1	root	K03544	-		0	0	0.00641104	0.0118786	0	0	0	0	0	0.00956114	0.0170867	0.00492951	0.0170867
	YOQK_BACSU SPBc2 prophage-derived uncharacterized protein YoqK OS=Bacillus subtilis (strain 168) GN=yoqK PE=4 SV=1	Bacillus subtilis subsp. subtilis str. 168	-	-		0.0155812	0.0137334	0.0128221	0.0059393	0.00686573	0.00644247	0.0095429	0.00945001	0.00708466	0	0	0	0.0155812
	DHL2_WEICO L-2-hydroxyisocaproate dehydrogenase OS=Weissella confusa PE=1 SV=3	Weissella confusa	-	1.1.1.-		0.0155812	0.0137334	0.00641104	0	0	0	0	0	0	0.00956114	0	0	0.0155812
	NDK_STRU0 Nucleoside diphosphate kinase OS=Streptococcus uberis (strain ATCC BAA-854 / 0140J) GN=ndk PE=3 SV=1	Streptococcus uberis 0140J	K00940	2.7.4.6		0.0155812	0.0137334	0.0128221	0	0	0	0	0	0.00708466	0	0	0	0.0155812
	SYDND_METNO Aspartate--tRNA(Asp/Asn) ligase OS=Methylobacterium nodulans (strain ORS2060 / LMG 21967) GN=aspS PE=3 SV=1	Methylobacterium nodulans ORS 2060	K01876	6.1.1.23		0.0155812	0	0	0	0	0	0	0	0	0	0	0	0.0155812
	LDH_PSELT L-lactate dehydrogenase OS=Pseudothermotoga lettingae (strain ATCC BAA-301 / DSM 14385 / NBRC 107922 / TMO) GN=ldh PE=3 SV=1	Thermotoga lettingae TMO	K00016	1.1.1.27		0.0155812	0.0137334	0.00641104	0	0	0	0	0	0	0.00956114	0	0	0.0155812
	LDH_PETMO L-lactate dehydrogenase OS=Petrotoga mobilis (strain DSM 10674 / SJ95) GN=ldh PE=3 SV=1	Thermotogaceae	K00016	1.1.1.27		0.0155812	0.0137334	0.00641104	0	0	0	0	0	0	0	0	0	0.0155812
	ARGJ_PICPG Arginine biosynthesis bifunctional protein ArgJ, mitochondrial OS=Komagataella pastoris (strain GS115 / ATCC 20864) GN=PAS_chr3_0176 PE=3 SV=1	Komagataella pastoris GS115	K00620	2.3.1.35 2.3.1.1		0.0155812	0	0	0	0	0	0	0	0	0	0	0	0.0155812
	G1LEF3_AILME Uncharacterized protein OS=Ailuropoda melanoleuca GN=SLC13A2 PE=4 SV=1	Ailuropoda melanoleuca	-	-		0.0155812	0.00686672	0.00641104	0	0	0	0.0095429	0.00945001	0.0141693	0	0	0	0.0155812
	G1L6D6_AILME Uncharacterized protein OS=Ailuropoda melanoleuca GN=LOC100484974 PE=3 SV=1	Ailuropoda melanoleuca	-	-		0.0155812	0	0.00641104	0	0	0	0	0	0	0	0	0	0.0155812
	M4GQ50_AILME MHC class II antigen (Fragment) OS=Ailuropoda melanoleuca GN=Aime-DRB1 PE=4 SV=1	Ailuropoda melanoleuca	-	-		0.0155812	0.00686672	0.0128221	0	0	0	0	0	0	0	0	0	0.0155812
	S4SB33_AILME MHC class II antigen (Fragment) OS=Ailuropoda melanoleuca GN=Aime-DQB1 PE=4 SV=1	Ailuropoda melanoleuca	-	-		0.0155812	0	0.00641104	0	0	0	0	0	0	0	0	0	0.0155812
	S4SB19_AILME MHC class II antigen (Fragment) OS=Ailuropoda melanoleuca GN=Aime-DRB3 PE=4 SV=1	Ailuropoda melanoleuca	-	-		0.0155812	0.0137334	0.0128221	0	0	0	0	0	0	0	0	0	0.0155812
	D2HA44_AILME Putative uncharacterized protein (Fragment) OS=Ailuropoda melanoleuca GN=PANDA_007249 PE=3 SV=1	Ailuropoda melanoleuca	-	-		0.0155812	0.00686672	0.00641104	0	0	0	0	0	0	0	0	0	0.0155812
	LV104_HUMAN Ig lambda chain V-I region NIG-64 OS=Homo sapiens PE=1 SV=1	Homo sapiens	-	-		0.0155812	0	0	0	0	0	0	0	0	0	0	0	0.0155812
	LV107_HUMAN Ig lambda chain V-I region BL2 OS=Homo sapiens PE=2 SV=1	Homo sapiens	-	-		0.0155812	0	0	0	0	0	0	0	0	0	0	0	0.0155812
	ZN704_MOUSE Zinc finger protein 704 OS=Mus musculus GN=Znf704 PE=1 SV=1	Mus musculus	-	-		0.0155812	0	0	0	0	0	0	0	0	0	0	0	0.0155812
	G1M7J1_AILME Uncharacterized protein OS=Ailuropoda melanoleuca GN=SERPING1 PE=3 SV=1	Mammalia	K04001	-		0.0155812	0.00686672	0.00641104	0	0	0	0	0	0	0	0	0	0.0155812
	RS8_SYNSC 30S ribosomal protein S8 OS=Synechococcus sp. (strain CC9605) GN=rpsH PE=3 SV=1	Chroococcales	K02994	-		0	0	0	0	0	0	0	0	0	0.00956114	0.012815	0.0147885	0.0147885
	AMYM_BACAD Maltogenic alpha-amylase OS=Bacillus acidopullulyticus PE=3 SV=1	Bacillus acidopullulyticus	-	3.2.1.133		0	0	0	0	0	0	0	0	0	0	0.012815	0.0147885	0.0147885
	XYLA_OCHA4 Xylose isomerase OS=Ochrobactrum anthropi (strain ATCC 49188 / DSM 6882 / NCTC 12168) GN=xylA PE=3 SV=1	Rhizobiales	K01805	5.3.1.5		0	0	0	0	0.0137315	0.00644247	0	0	0	0	0.00854336	0.0147885	0.0147885
	XYLA_RHISN Xylose isomerase OS=Rhizobium sp. (strain NGR234) GN=xylA PE=3 SV=1	Rhizobiales	K01805	5.3.1.5		0	0	0	0	0.0137315	0.00644247	0	0	0	0	0.00854336	0.0147885	0.0147885
	HIS4_RHOCS 1-(5-phosphoribosyl)-5-[(5-phosphoribosylamino)methylideneamino] imidazole-4-carboxamide isomerase OS=Rhodospirillum centenum (strain ATCC 51521 / SW) GN=hisA PE=3 SV=1	Rhodospirillum centenum SW	K01814	5.3.1.16		0.00779059	0	0	0	0.00686573	0	0.0095429	0	0	0	0	0.0147885	0.0147885
	ALR_ARCB4 Alanine racemase OS=Arcobacter butzleri (strain RM4018) GN=alr PE=3 SV=1	Arcobacter butzleri RM4018	K01775	5.1.1.1		0	0	0	0	0	0	0	0	0	0	0.012815	0.0147885	0.0147885
	LPLT_ECO7I Lysophospholipid transporter LplT OS=Escherichia coli O7:K1 (strain IAI39 / ExPEC) GN=lplT PE=3 SV=1	Enterobacteriaceae	K08227	-		0	0	0.00641104	0	0	0.00644247	0	0	0.00708466	0	0	0.0147885	0.0147885
	KPYK2_SALTY Pyruvate kinase II OS=Salmonella typhimurium (strain LT2 / SGSC1412 / ATCC 700720) GN=pykA PE=3 SV=3	Enterobacteriaceae	K00873	2.7.1.40		0	0	0	0	0	0	0	0	0	0.00956114	0.00427168	0.0147885	0.0147885
	GLMS_SHIFL Glutamine--fructose-6-phosphate aminotransferase [isomerizing] OS=Shigella flexneri GN=glmS PE=3 SV=3	Enterobacteriaceae	K00820	2.6.1.16		0	0	0	0.0118786	0.0137315	0.0128849	0	0	0	0	0.012815	0.0147885	0.0147885
	RL6_SHISS 50S ribosomal protein L6 OS=Shigella sonnei (strain Ss046) GN=rplF PE=3 SV=1	Enterobacteriaceae	K02933	-		0	0	0	0	0	0	0	0	0	0	0.00427168	0.0147885	0.0147885
	ASPA_HAEIN Aspartate ammonia-lyase OS=Haemophilus influenzae (strain ATCC 51907 / DSM 11121 / KW20 / Rd) GN=aspA PE=3 SV=1	Gammaproteobacteria	K01744	4.3.1.1		0	0	0	0	0	0	0	0	0	0.00956114	0.012815	0.0147885	0.0147885
	TAL_SHEAM Transaldolase OS=Shewanella amazonensis (strain ATCC BAA-1098 / SB2B) GN=tal PE=3 SV=1	Proteobacteria	K00616	2.2.1.2		0	0	0	0.0118786	0.00686573	0.0128849	0	0	0	0	0.00854336	0.0147885	0.0147885
	TAL_ALISL Transaldolase OS=Aliivibrio salmonicida (strain LFI1238) GN=tal PE=3 SV=1	Proteobacteria	K00616	2.2.1.2		0	0	0	0.0118786	0.00686573	0.0128849	0	0	0	0	0.00854336	0.0147885	0.0147885
	PURA_VIBPA Adenylosuccinate synthetase OS=Vibrio parahaemolyticus serotype O3:K6 (strain RIMD 2210633) GN=purA PE=3 SV=3	Proteobacteria	K01939	6.3.4.4		0	0	0	0	0	0	0	0	0	0	0.012815	0.0147885	0.0147885
	RS2_LYSSC 30S ribosomal protein S2 OS=Lysinibacillus sphaericus (strain C3-41) GN=rpsB PE=3 SV=2	Bacteria	K02967	-		0	0	0	0	0.00686573	0.0128849	0	0	0.00708466	0	0.012815	0.0147885	0.0147885
	D2HFN0_AILME Putative uncharacterized protein OS=Ailuropoda melanoleuca GN=PANDA_009711 PE=4 SV=1	Ailuropoda melanoleuca	-	-		0	0	0	0	0	0	0	0	0	0	0	0.0147885	0.0147885
	G3P_SEROD Glyceraldehyde-3-phosphate dehydrogenase (Fragment) OS=Serratia odorifera GN=gap PE=3 SV=1	root	-	1.2.1.12		0	0	0.00641104	0.0059393	0.00686573	0.00644247	0	0.00945001	0.00708466	0	0.00854336	0.0147885	0.0147885
	G3PT_RAT Glyceraldehyde-3-phosphate dehydrogenase, testis-specific OS=Rattus norvegicus GN=Gapdhs PE=1 SV=1	root	K10705	1.2.1.12		0	0	0.00641104	0.0059393	0.00686573	0.00644247	0	0.00945001	0.00708466	0	0.00854336	0.0147885	0.0147885
	G3PT_HUMAN Glyceraldehyde-3-phosphate dehydrogenase, testis-specific OS=Homo sapiens GN=GAPDHS PE=1 SV=2	root	K10705	1.2.1.12		0	0	0.00641104	0.0059393	0.00686573	0.00644247	0	0.00945001	0.00708466	0	0.00854336	0.0147885	0.0147885
	RS8_CLOCE 30S ribosomal protein S8 OS=Clostridium cellulolyticum (strain ATCC 35319 / DSM 5812 / JCM 6584 / H10) GN=rpsH PE=3 SV=1	root	K02994	-		0	0	0	0	0	0	0	0	0	0.00956114	0.012815	0.0147885	0.0147885
	MG: Stage V sporulation protein T OS=Bacillus subtilis (strain 168) GN=spoVT PE=1 SV=1 [P37554] Score: 216.0	Bacillus subtilis subsp. subtilis str. 168	K04769	-		0	0	0	0.0059393	0.00686573	0.0128849	0.0095429	0.00945001	0.0141693	0	0.012815	0.00985902	0.0141693
	PABA_BACSU Aminodeoxychorismate/anthranilate synthase component 2 OS=Bacillus subtilis (strain 168) GN=pabA PE=2 SV=1	Bacillus subtilis subsp. subtilis str. 168	K01664	2.6.1.85 4.1.3.27		0.00779059	0	0.00641104	0	0	0	0	0	0.0141693	0	0	0	0.0141693
	Y1307_LACSS Probable transcriptional regulatory protein LCA_1307 OS=Lactobacillus sakei subsp. sakei (strain 23K) GN=LCA_1307 PE=3 SV=1	Lactobacillus sakei subsp. sakei 23K	-	-		0	0	0.00641104	0	0	0	0	0	0.0141693	0	0	0	0.0141693
	BPPI_STRP6 Putative bifunctional phosphatase/peptidyl-prolyl cis-trans isomerase OS=Streptococcus pyogenes serotype M6 (strain ATCC BAA-946 / MGAS10394) GN=M6_Spy1377 PE=1 SV=1	Streptococcus pyogenes MGAS10394	K03768	3.1.3.- 5.2.1.8		0	0.0137334	0.00641104	0.0059393	0	0.00644247	0.0095429	0.00945001	0.0141693	0	0.00854336	0	0.0141693
	RL29_STREM 50S ribosomal protein L29 OS=Streptococcus equi subsp. zooepidemicus (strain MGCS10565) GN=rpmC PE=3 SV=1	Streptococcus	K02904	-		0	0	0.0128221	0.0118786	0.00686573	0	0	0	0.0141693	0.00956114	0.00854336	0.00985902	0.0141693
	DBH_STAAS DNA-binding protein HU OS=Staphylococcus aureus (strain MSSA476) GN=hup PE=3 SV=1	Bacilli	K03530	-		0.00779059	0	0	0	0	0	0.0095429	0	0.0141693	0	0	0	0.0141693
	DBH_BACCL DNA-binding protein HU OS=Bacillus caldolyticus GN=hup PE=1 SV=1	Bacilli	-	-		0.00779059	0	0	0	0	0	0.0095429	0	0.0141693	0	0	0	0.0141693
	ALR_NITOC Alanine racemase OS=Nitrosococcus oceani (strain ATCC 19707 / NCIMB 11848) GN=alr PE=3 SV=1	Nitrosococcus oceani ATCC 19707	K01775	5.1.1.1		0	0	0	0	0	0	0	0	0.0141693	0	0	0	0.0141693
	TPIS_MYCPU Triosephosphate isomerase OS=Mycoplasma pulmonis (strain UAB CTIP) GN=tpiA PE=3 SV=1	Mycoplasma pulmonis UAB CTIP	-	5.3.1.1		0	0	0	0	0.0137315	0.00644247	0	0.00945001	0.0141693	0	0.00854336	0.00985902	0.0141693
	RL7_ANAVT 50S ribosomal protein L7/L12 OS=Anabaena variabilis (strain ATCC 29413 / PCC 7937) GN=rplL PE=3 SV=1	Bacteria	K02935	-		0	0	0	0	0	0	0.0095429	0.00945001	0.0141693	0	0.00854336	0.00985902	0.0141693
	RL7_RALPJ 50S ribosomal protein L7/L12 OS=Ralstonia pickettii (strain 12J) GN=rplL PE=3 SV=1	Bacteria	K02935	-		0.00779059	0.00686672	0.00641104	0	0	0.00644247	0.0095429	0.00945001	0.0141693	0	0.00854336	0.00985902	0.0141693
	RL7_HELAH 50S ribosomal protein L7/L12 OS=Helicobacter acinonychis (strain Sheeba) GN=rplL PE=3 SV=1	Bacteria	K02935	-		0	0	0	0	0	0	0.0095429	0.00945001	0.0141693	0	0.00854336	0.00985902	0.0141693
	MG: 50S ribosomal protein L7/L12 OS=Micrococcus luteus GN=rplL PE=1 SV=1 [P02395] Score: 179.0	Bacteria	K02935	-		0	0	0	0	0	0	0.0095429	0.00945001	0.0141693	0	0.00854336	0.00985902	0.0141693
	RL7_ALKOO 50S ribosomal protein L7/L12 OS=Alkaliphilus oremlandii (strain OhILAs) GN=rplL PE=3 SV=1	Bacteria	K02935	-		0	0	0	0	0	0	0.0095429	0.00945001	0.0141693	0	0.00854336	0.00985902	0.0141693
	RL7_CELJU 50S ribosomal protein L7/L12 OS=Cellvibrio japonicus (strain Ueda107) GN=rplL PE=3 SV=1	Bacteria	K02935	-		0	0	0	0	0	0	0.0095429	0.00945001	0.0141693	0	0.00854336	0.00985902	0.0141693
	RL7_AZOPC 50S ribosomal protein L7/L12 OS=Azobacteroides pseudotrichonymphae genomovar. CFP2 GN=rplL PE=3 SV=1	Bacteria	K02935	-		0	0	0	0	0	0	0.0095429	0.00945001	0.0141693	0	0.00854336	0.00985902	0.0141693
	RL7_ANOFW 50S ribosomal protein L7/L12 OS=Anoxybacillus flavithermus (strain DSM 21510 / WK1) GN=rplL PE=3 SV=1	Bacteria	K02935	-		0	0	0	0	0	0	0.0095429	0.00945001	0.0141693	0	0.00854336	0.00985902	0.0141693
	RL7_AZOVD 50S ribosomal protein L7/L12 OS=Azotobacter vinelandii (strain DJ / ATCC BAA-1303) GN=rplL PE=3 SV=1	Bacteria	K02935	-		0	0	0	0	0	0	0.0095429	0.00945001	0.0141693	0	0.00854336	0.00985902	0.0141693
	RL7_WOLSU 50S ribosomal protein L7/L12 OS=Wolinella succinogenes (strain ATCC 29543 / DSM 1740 / LMG 7466 / NCTC 11488 / FDC 602W) GN=rplL PE=3 SV=1	Bacteria	K02935	-		0	0	0	0	0	0	0.0095429	0.00945001	0.0141693	0	0.00854336	0.00985902	0.0141693
	MG: Aldehyde-alcohol dehydrogenase OS=Clostridium acetobutylicum (strain ATCC 824 / DSM 792 / JCM 1419 / LMG 5710 / VKM B-1787) GN=adhE PE=2 SV=3 [P33744] Score: 763.0	Bacteria	K04072	1.1.1.1 1.2.1.3		0	0	0	0	0	0	0.0095429	0.00945001	0.0141693	0.00956114	0.00427168	0	0.0141693
	LEUC_DINSH 3-isopropylmalate dehydratase large subunit OS=Dinoroseobacter shibae (strain DSM 16493 / NCIMB 14021 / DFL 12) GN=leuC PE=3 SV=1	Bacteria	K01703	4.2.1.33		0	0	0	0	0	0.00644247	0	0	0.0141693	0	0	0.00492951	0.0141693
	PER3_HUMAN Period circadian protein homolog 3 OS=Homo sapiens GN=PER3 PE=1 SV=4	Homo sapiens	K02633	-		0.00779059	0	0	0	0	0	0	0	0.0141693	0	0	0	0.0141693
	CDC42_CHICK Cell division control protein 42 homolog OS=Gallus gallus GN=CDC42 PE=2 SV=1	Chordata	K04393	-		0	0	0.0128221	0	0	0	0	0	0.0141693	0	0	0	0.0141693
	D2HCB2_AILME Uncharacterized protein (Fragment) OS=Ailuropoda melanoleuca GN=CDC42 PE=4 SV=1	Chordata	K04393	-		0	0	0.0128221	0	0	0	0	0	0.0141693	0	0	0	0.0141693
	KAD1_CAEEL Adenylate kinase isoenzyme 1 OS=Caenorhabditis elegans GN=F38B2.4 PE=2 SV=1	Metazoa	-	2.7.4.3		0	0	0.00641104	0	0	0	0	0	0.0141693	0	0	0	0.0141693
	KAD1_HUMAN Adenylate kinase isoenzyme 1 OS=Homo sapiens GN=AK1 PE=1 SV=3	Metazoa	K00939	2.7.4.3 2.7.4.6		0	0	0.00641104	0	0	0	0	0	0.0141693	0	0	0	0.0141693
	D2H129_AILME Putative uncharacterized protein (Fragment) OS=Ailuropoda melanoleuca GN=PANDA_003186 PE=3 SV=1	Metazoa	K00939	2.7.4.3 2.7.4.6		0	0	0.00641104	0	0	0	0	0	0.0141693	0	0	0	0.0141693
	CYF_VICFA Cytochrome f OS=Vicia faba GN=petA PE=3 SV=1	Streptophyta	-	-		0	0	0	0	0	0	0.0095429	0	0.0141693	0.00956114	0.00854336	0.00985902	0.0141693
	PSAA_SOLBU Photosystem I P700 chlorophyll a apoprotein A1 OS=Solanum bulbocastanum GN=psaA PE=3 SV=1	Streptophyta	-	1.97.1.12		0	0	0	0	0	0	0	0	0.0141693	0	0	0	0.0141693
	PSAA_WHEAT Photosystem I P700 chlorophyll a apoprotein A1 OS=Triticum aestivum GN=psaA PE=3 SV=1	Streptophyta	-	1.97.1.12		0	0	0	0	0	0	0	0	0.0141693	0	0	0	0.0141693
	KAD_ANADF Adenylate kinase OS=Anaeromyxobacter sp. (strain Fw109-5) GN=adk PE=3 SV=1	root	K00939	2.7.4.3		0	0	0.00641104	0	0	0	0	0	0.0141693	0	0	0	0.0141693
	KAD_AGRFC Adenylate kinase OS=Agrobacterium fabrum (strain C58 / ATCC 33970) GN=adk PE=3 SV=1	root	K00939	2.7.4.3		0	0	0.00641104	0	0	0	0	0	0.0141693	0	0	0	0.0141693
	KAD_METAC Adenylate kinase OS=Methanosarcina acetivorans (strain ATCC 35395 / DSM 2834 / JCM 12185 / C2A) GN=adk PE=3 SV=1	root	K00939	2.7.4.3		0	0	0.00641104	0	0	0	0	0	0.0141693	0	0.00427168	0	0.0141693
	KAD_RHILO Adenylate kinase OS=Rhizobium loti (strain MAFF303099) GN=adk PE=3 SV=1	root	K00939	2.7.4.3		0	0	0.00641104	0	0	0	0	0	0.0141693	0	0	0	0.0141693
	KAD_SINMW Adenylate kinase OS=Sinorhizobium medicae (strain WSM419) GN=adk PE=3 SV=1	root	K00939	2.7.4.3		0	0	0.0128221	0	0	0	0	0	0.0141693	0	0	0	0.0141693
	KAD_THEM4 Adenylate kinase OS=Thermosipho melanesiensis (strain DSM 12029 / CIP 104789 / BI429) GN=adk PE=3 SV=1	root	K00939	2.7.4.3		0	0	0.00641104	0	0	0	0	0	0.0141693	0	0	0	0.0141693
	KAD_MYCPN Adenylate kinase OS=Mycoplasma pneumoniae (strain ATCC 29342 / M129) GN=adk PE=3 SV=1	root	K00939	2.7.4.3		0	0	0.00641104	0	0	0	0	0	0.0141693	0	0	0	0.0141693
	KAD_XYLFT Adenylate kinase OS=Xylella fastidiosa (strain Temecula1 / ATCC 700964) GN=adk PE=3 SV=1	root	-	2.7.4.3		0	0	0.00641104	0	0	0	0	0	0.0141693	0	0	0	0.0141693
	PSBB_WHEAT Photosystem II CP47 reaction center protein OS=Triticum aestivum GN=psbB PE=3 SV=2	root	K02704	-		0	0	0	0	0	0	0	0	0.0141693	0	0	0	0.0141693
	CAPSD_FCVUR Capsid protein OS=Feline calicivirus (strain Cat/United States/Urbana/1960) GN=ORF2 PE=1 SV=1	Feline calicivirus	-	-		0	0	0	0.0059393	0	0	0	0	0.0141693	0.00956114	0.00427168	0.00492951	0.0141693
	BIOD_MYCA1 ATP-dependent dethiobiotin synthetase BioD OS=Mycobacterium avium (strain 104) GN=bioD PE=3 SV=1	Mycobacterium avium 104	K01935	6.3.3.3		0	0.0137334	0	0	0	0	0.0095429	0	0	0.00956114	0	0	0.0137334
	RECR_PELPB Recombination protein RecR OS=Pelodictyon phaeoclathratiforme (strain DSM 5477 / BU-1) GN=recR PE=3 SV=1	Pelodictyon phaeoclathratiforme BU-1	K06187	-		0.00779059	0.0137334	0.00641104	0.0059393	0	0	0	0	0	0	0	0	0.0137334
	CLPP2_ANAVT ATP-dependent Clp protease proteolytic subunit 2 OS=Anabaena variabilis (strain ATCC 29413 / PCC 7937) GN=clpP2 PE=3 SV=1	Anabaena variabilis ATCC 29413	K01358	3.4.21.92		0	0.0137334	0	0	0	0	0	0.00945001	0	0	0	0	0.0137334
	CODY_BACP2 GTP-sensing transcriptional pleiotropic repressor CodY OS=Bacillus pumilus (strain SAFR-032) GN=codY PE=3 SV=1	Bacillales	K03706	-		0	0.0137334	0.00641104	0	0	0	0	0	0	0	0	0	0.0137334
	CODY_EXISA GTP-sensing transcriptional pleiotropic repressor CodY OS=Exiguobacterium sp. (strain ATCC BAA-1283 / AT1b) GN=codY PE=3 SV=1	Bacillales	-	-		0	0.0137334	0.00641104	0	0	0	0	0	0	0	0	0	0.0137334
	CODY_BACAH GTP-sensing transcriptional pleiotropic repressor CodY OS=Bacillus thuringiensis (strain Al Hakam) GN=codY PE=3 SV=1	Bacillales	K03706	-		0	0.0137334	0.00641104	0	0	0	0	0	0	0	0	0	0.0137334
	SRP54_STRMU Signal recognition particle protein OS=Streptococcus mutans serotype c (strain ATCC 700610 / UA159) GN=ffh PE=3 SV=3	Streptococcus mutans UA159	K03106	-		0	0.0137334	0.00641104	0	0	0	0	0	0	0	0	0	0.0137334
	NAOX_STRP6 Probable NADH oxidase OS=Streptococcus pyogenes serotype M6 (strain ATCC BAA-946 / MGAS10394) GN=M6_Spy0868 PE=1 SV=1	Streptococcus pyogenes MGAS10394	-	1.6.99.3		0	0.0137334	0	0.0059393	0	0.00644247	0	0	0	0.00956114	0	0	0.0137334
	GRPE_STRMU Protein GrpE OS=Streptococcus mutans serotype c (strain ATCC 700610 / UA159) GN=grpE PE=3 SV=2	Streptococcus	K03687	-		0	0.0137334	0	0	0	0	0	0	0	0	0	0	0.0137334
	SSB1_LACLA Single-stranded DNA-binding protein 1 OS=Lactococcus lactis subsp. lactis (strain IL1403) GN=ssb1 PE=3 SV=1	Lactobacillales	K03111	-		0.00779059	0.0137334	0.0128221	0	0	0	0.0095429	0	0.00708466	0	0	0	0.0137334
	SSB1_STRA3 Single-stranded DNA-binding protein 1 OS=Streptococcus agalactiae serotype III (strain NEM316) GN=ssb1 PE=3 SV=1	Lactobacillales	-	-		0.00779059	0.0137334	0.0128221	0	0	0	0.0095429	0	0.00708466	0	0	0	0.0137334
	SSB2_LACLA Single-stranded DNA-binding protein 2 OS=Lactococcus lactis subsp. lactis (strain IL1403) GN=ssb2 PE=3 SV=1	Lactobacillales	K03111	-		0.00779059	0.0137334	0.0128221	0	0	0	0.0095429	0	0.00708466	0	0	0	0.0137334
	SSB_STRP1 Single-stranded DNA-binding protein OS=Streptococcus pyogenes serotype M1 GN=ssb3 PE=3 SV=1	Lactobacillales	K03111	-		0.00779059	0.0137334	0.0128221	0	0	0	0.0095429	0	0.00708466	0	0	0	0.0137334
	SSB_STRR6 Single-stranded DNA-binding protein OS=Streptococcus pneumoniae (strain ATCC BAA-255 / R6) GN=ssb PE=3 SV=1	Lactobacillales	K03111	-		0.00779059	0.0137334	0.0128221	0	0	0	0.0095429	0	0.00708466	0	0	0	0.0137334
	FTSH_STRR6 ATP-dependent zinc metalloprotease FtsH OS=Streptococcus pneumoniae (strain ATCC BAA-255 / R6) GN=ftsH PE=3 SV=1	Lactobacillales	K03798	3.4.24.-		0	0.0137334	0	0	0	0	0	0	0	0	0	0	0.0137334
	FTSH_LACPL ATP-dependent zinc metalloprotease FtsH OS=Lactobacillus plantarum (strain ATCC BAA-793 / NCIMB 8826 / WCFS1) GN=ftsH PE=2 SV=1	Lactobacillales	K03798	3.4.24.-		0	0.0137334	0	0	0	0	0	0	0	0	0	0	0.0137334
	RPOA_ALKMQ DNA-directed RNA polymerase subunit alpha OS=Alkaliphilus metalliredigens (strain QYMF) GN=rpoA PE=3 SV=1	Firmicutes	K03040	2.7.7.6		0.00779059	0.0137334	0.0128221	0	0.00686573	0	0.0095429	0.00945001	0	0	0	0	0.0137334
	RPOA_BACHD DNA-directed RNA polymerase subunit alpha OS=Bacillus halodurans (strain ATCC BAA-125 / DSM 18197 / FERM 7344 / JCM 9153 / C-125) GN=rpoA PE=3 SV=1	Firmicutes	K03040	2.7.7.6		0.00779059	0.0137334	0.0128221	0	0.00686573	0	0.0095429	0.00945001	0	0	0	0	0.0137334
	TRXB_RICTY Thioredoxin reductase OS=Rickettsia typhi (strain ATCC VR-144 / Wilmington) GN=trxB PE=3 SV=1	Rickettsia typhi str. Wilmington	K00384	1.8.1.9		0	0.0137334	0	0	0	0	0	0	0	0	0	0	0.0137334
	XYLG_BURCM Xylose import ATP-binding protein XylG OS=Burkholderia ambifaria (strain ATCC BAA-244 / AMMD) GN=xylG PE=3 SV=1	Burkholderia ambifaria AMMD	K10545	3.6.3.17		0	0.0137334	0	0	0	0	0	0	0	0	0	0	0.0137334
	OMPD_CITK8 Outer membrane porin protein OmpD OS=Citrobacter koseri (strain ATCC BAA-895 / CDC 4225-83 / SGSC4696) GN=ompD PE=3 SV=1	Enterobacteriaceae	K16076	-		0	0.0137334	0.0128221	0.0059393	0	0	0	0	0	0	0	0.00985902	0.0137334
	METK_ENTFA S-adenosylmethionine synthase OS=Enterococcus faecalis (strain ATCC 700802 / V583) GN=metK PE=3 SV=1	Bacteria	K00789	2.5.1.6		0	0.0137334	0	0	0	0	0	0	0	0.00956114	0	0	0.0137334
	METK_PROM5 S-adenosylmethionine synthase OS=Prochlorococcus marinus (strain MIT 9515) GN=metK PE=3 SV=1	Bacteria	K00789	2.5.1.6		0	0.0137334	0	0	0.00686573	0	0	0	0	0.00956114	0	0	0.0137334
	METK_GLOVI S-adenosylmethionine synthase OS=Gloeobacter violaceus (strain PCC 7421) GN=metK PE=3 SV=1	Bacteria	K00789	2.5.1.6		0	0.0137334	0	0	0.00686573	0	0	0	0	0.00956114	0	0	0.0137334
	METK_GEOTN S-adenosylmethionine synthase OS=Geobacillus thermodenitrificans (strain NG80-2) GN=metK PE=3 SV=1	Bacteria	K00789	2.5.1.6		0	0.0137334	0	0	0.00686573	0	0	0	0	0.00956114	0	0	0.0137334
	CAPP_CHRVO Phosphoenolpyruvate carboxylase OS=Chromobacterium violaceum (strain ATCC 12472 / DSM 30191 / JCM 1249 / NBRC 12614 / NCIMB 9131 / NCTC 9757) GN=ppc PE=3 SV=1	Bacteria	K01595	4.1.1.31		0	0.0137334	0	0	0	0	0	0	0	0	0	0	0.0137334
	CAPP_LACAC Phosphoenolpyruvate carboxylase OS=Lactobacillus acidophilus (strain ATCC 700396 / NCK56 / N2 / NCFM) GN=ppc PE=3 SV=1	Bacteria	K01595	4.1.1.31		0	0.0137334	0	0	0	0	0	0	0	0	0	0	0.0137334
	CAPP_STRR6 Phosphoenolpyruvate carboxylase OS=Streptococcus pneumoniae (strain ATCC BAA-255 / R6) GN=ppc PE=3 SV=1	Bacteria	K01595	4.1.1.31		0	0.0137334	0	0	0	0	0	0	0	0	0	0	0.0137334
	DNAT_DROME Dopamine N-acetyltransferase OS=Drosophila melanogaster GN=Dat PE=1 SV=1	Drosophila melanogaster	K00669	2.3.1.87		0	0.0137334	0	0.0059393	0	0	0	0	0	0	0	0	0.0137334
	HB2D_CANLF DLA class II histocompatibility antigen, DR-1 beta chain OS=Canis lupus familiaris PE=2 SV=1	Carnivora	K06752	-		0.00779059	0.0137334	0.00641104	0	0	0	0	0	0	0	0	0	0.0137334
	D2I560_AILME Tetraspanin (Fragment) OS=Ailuropoda melanoleuca GN=CD63 PE=3 SV=1	Ailuropoda melanoleuca	-	-		0	0.0137334	0	0	0	0	0	0	0	0	0	0	0.0137334
	G1LJ34_AILME Uncharacterized protein (Fragment) OS=Ailuropoda melanoleuca GN=FABP6 PE=3 SV=1	Ailuropoda melanoleuca	-	-		0	0.0137334	0.00641104	0	0	0	0	0	0	0	0	0	0.0137334
	G1MJV9_AILME Uncharacterized protein (Fragment) OS=Ailuropoda melanoleuca PE=4 SV=1	Ailuropoda melanoleuca	-	-		0	0.0137334	0	0	0	0	0	0	0	0	0	0	0.0137334
	D2I6J4_AILME Putative uncharacterized protein (Fragment) OS=Ailuropoda melanoleuca GN=PANDA_021446 PE=4 SV=1	Ailuropoda melanoleuca	-	-		0	0.0137334	0	0	0	0	0	0	0	0	0	0	0.0137334
	D2HCB0_AILME Putative uncharacterized protein (Fragment) OS=Ailuropoda melanoleuca GN=PANDA_008212 PE=3 SV=1	Ailuropoda melanoleuca	-	-		0	0.0137334	0.0128221	0.0118786	0.0137315	0.00644247	0	0	0	0	0	0	0.0137334
	TTHY_ERIEU Transthyretin OS=Erinaceus europaeus GN=TTR PE=2 SV=1	Erinaceus europaeus	-	-		0	0.0137334	0.00641104	0	0	0	0	0	0	0	0	0	0.0137334
	PDE7B_MOUSE cAMP-specific 3,5-cyclic phosphodiesterase 7B OS=Mus musculus GN=Pde7b PE=1 SV=1	Mus musculus	K18436	3.1.4.53		0	0.0137334	0.0128221	0	0	0	0.0095429	0.00945001	0	0	0	0	0.0137334
	THIM_BOVIN 3-ketoacyl-CoA thiolase, mitochondrial OS=Bos taurus GN=ACAA2 PE=2 SV=1	Bos taurus	K07508	2.3.1.16		0	0.0137334	0	0	0	0	0	0	0.00708466	0	0	0	0.0137334
	D2I7S6_AILME Putative uncharacterized protein (Fragment) OS=Ailuropoda melanoleuca GN=PANDA_022042 PE=4 SV=1	Mammalia	-	-		0	0.0137334	0	0	0	0	0	0	0	0	0	0	0.0137334
	G1M7T2_AILME Uncharacterized protein (Fragment) OS=Ailuropoda melanoleuca GN=NAAA PE=4 SV=1	Mammalia	-	-		0	0.0137334	0	0	0	0	0	0	0	0	0	0	0.0137334
	D2HBC0_AILME Putative uncharacterized protein (Fragment) OS=Ailuropoda melanoleuca GN=PANDA_007807 PE=4 SV=1	Mammalia	-	-		0	0.0137334	0	0	0	0	0	0	0	0	0	0	0.0137334
	ACTS_PLEWA Actin, alpha skeletal muscle (Fragment) OS=Pleurodeles waltl PE=2 SV=1	Metazoa	-	-		0	0.0137334	0	0	0	0	0.0095429	0	0	0	0	0	0.0137334
	STO2_CAEEL Stomatin-2 OS=Caenorhabditis elegans GN=sto-2 PE=3 SV=4	Metazoa	K17286	-		0	0.0137334	0	0	0	0	0	0	0	0	0	0	0.0137334
	UNC1_CAEEL Protein unc-1 OS=Caenorhabditis elegans GN=unc-1 PE=3 SV=2	Metazoa	-	-		0	0.0137334	0	0	0	0	0	0	0	0	0	0	0.0137334
	MEC2_CAEEL Mechanosensory protein 2 OS=Caenorhabditis elegans GN=mec-2 PE=1 SV=1	Metazoa	-	-		0	0.0137334	0	0	0	0	0	0	0	0	0	0	0.0137334
	STO1_CAEEL Stomatin-1 OS=Caenorhabditis elegans GN=sto-1 PE=3 SV=2	Metazoa	-	-		0	0.0137334	0	0	0	0	0	0	0	0	0	0	0.0137334
	G1LBG7_AILME Uncharacterized protein OS=Ailuropoda melanoleuca GN=RPS27A PE=4 SV=1	Metazoa	K02977	-		0	0.0137334	0	0	0	0	0	0	0	0	0	0	0.0137334
	ABCC1_DICDI ABC transporter C family member 1 OS=Dictyostelium discoideum GN=abcC1 PE=3 SV=1	Dictyostelium discoideum	-	-		0.00779059	0.0137334	0	0	0	0	0	0	0	0	0	0	0.0137334
	AVP1_ARATH Pyrophosphate-energized vacuolar membrane proton pump 1 OS=Arabidopsis thaliana GN=AVP1 PE=1 SV=1	Arabidopsis thaliana	K01507	3.6.1.1		0.00779059	0.0137334	0	0	0	0	0	0	0	0	0	0	0.0137334
	MG: Carbamoyl-phosphate synthase large chain, C-terminal section OS=Methanocaldococcus jannaschii (strain ATCC 43067 / DSM 2661 / JAL-1 / JCM 10045 / NBRC 100440) GN=carB2 PE=3 SV=1 [Q58776] Score: 566.0	root	K01955	6.3.5.5		0	0.0137334	0	0.0059393	0	0	0	0	0.00708466	0	0	0	0.0137334
	ATPB_DROVI ATP synthase subunit beta, mitochondrial (Fragment) OS=Drosophila virilis GN=ATPsynbeta PE=3 SV=1	root	-	3.6.3.14		0	0.0137334	0.0128221	0	0	0	0	0	0	0	0	0	0.0137334
	CCPA_STRMU Catabolite control protein A OS=Streptococcus mutans serotype c (strain ATCC 700610 / UA159) GN=ccpA PE=3 SV=2	Streptococcus mutans UA159	K02529	-		0	0.00686672	0.00641104	0.0118786	0.0137315	0.00644247	0	0.00945001	0.00708466	0.00956114	0	0.00985902	0.0137315
	SYY_STRU0 Tyrosine--tRNA ligase OS=Streptococcus uberis (strain ATCC BAA-854 / 0140J) GN=tyrS PE=3 SV=1	Streptococcus	K01866	6.1.1.1		0	0	0	0.0118786	0.0137315	0.0128849	0	0	0	0	0.00854336	0	0.0137315
	SYGA_PEDPA Glycine--tRNA ligase alpha subunit OS=Pediococcus pentosaceus (strain ATCC 25745 / 183-1w) GN=glyQ PE=3 SV=1	Lactobacillales	K01878	6.1.1.14		0	0	0.00641104	0.0118786	0.0137315	0.00644247	0	0	0	0	0	0	0.0137315
	SYGA_LACBA Glycine--tRNA ligase alpha subunit OS=Lactobacillus brevis (strain ATCC 367 / JCM 1170) GN=glyQ PE=3 SV=1	Lactobacillales	K01878	6.1.1.14		0	0	0.00641104	0.0118786	0.0137315	0.00644247	0	0	0	0	0	0	0.0137315
	SYT_WOLPM Threonine--tRNA ligase OS=Wolbachia pipientis wMel GN=thrS PE=3 SV=1	Wolbachia	K01868	6.1.1.3		0.00779059	0	0	0.0059393	0.0137315	0	0	0	0	0.00956114	0	0.00492951	0.0137315
	KUP_ZYMMO Probable potassium transport system protein kup OS=Zymomonas mobilis subsp. mobilis (strain ATCC 31821 / ZM4 / CP4) GN=kup PE=3 SV=1	Zymomonas mobilis subsp. mobilis ZM4 = ATCC 31821	K03549	-		0	0	0	0	0.0137315	0	0	0	0	0	0	0	0.0137315
	DNLJ_PARP8 DNA ligase OS=Paraburkholderia phymatum (strain DSM 17167 / CIP 108236 / LMG 21445 / STM815) GN=ligA PE=3 SV=1	Burkholderia phymatum STM815	K01972	6.5.1.2		0	0	0	0	0.0137315	0	0	0	0	0.00956114	0.00854336	0.00492951	0.0137315
	PSD_PARPJ Phosphatidylserine decarboxylase proenzyme OS=Paraburkholderia phytofirmans (strain DSM 17436 / LMG 22146 / PsJN) GN=psd PE=3 SV=1	Burkholderia phytofirmans PsJN	K01613	4.1.1.65		0	0	0.0128221	0.0059393	0.0137315	0	0	0	0	0	0.00427168	0	0.0137315
	NQOR_SERP5 NAD(P)H dehydrogenase (quinone) OS=Serratia proteamaculans (strain 568) GN=Spro_1813 PE=3 SV=1	Enterobacteriaceae	K03809	1.6.5.2		0	0	0	0.0118786	0.0137315	0.0128849	0	0	0	0.00956114	0.00854336	0.00985902	0.0137315
	RBSB_SALTY Ribose import binding protein RbsB OS=Salmonella typhimurium (strain LT2 / SGSC1412 / ATCC 700720) GN=rbsB PE=1 SV=1	Enterobacteriaceae	K10439	-		0	0	0	0.0118786	0.0137315	0.00644247	0	0	0	0	0.012815	0.00985902	0.0137315
	DER_PSEPW GTPase Der OS=Pseudomonas putida (strain W619) GN=der PE=3 SV=1	Pseudomonas putida	K03977	-		0	0	0	0.0059393	0.0137315	0	0	0	0	0	0	0	0.0137315
	ASTE_VIBVU Succinylglutamate desuccinylase OS=Vibrio vulnificus (strain CMCP6) GN=astE PE=3 SV=2	Vibrio vulnificus CMCP6	K05526	3.5.1.96		0.00779059	0	0	0.0059393	0.0137315	0.0128849	0	0	0	0	0	0	0.0137315
	ERG27_KLULA 3-keto-steroid reductase OS=Kluyveromyces lactis (strain ATCC 8585 / CBS 2359 / DSM 70799 / NBRC 1267 / NRRL Y-1140 / WM37) GN=ERG27 PE=3 SV=1	Kluyveromyces lactis NRRL Y-1140	K09827	1.1.1.270		0	0	0	0	0.0137315	0.00644247	0.0095429	0	0.00708466	0	0	0	0.0137315
	NU5M_CRYNH NADH-ubiquinone oxidoreductase chain 5 OS=Cryptococcus neoformans var. grubii serotype A (strain H99 / ATCC 208821 / CBS 10515 / FGSC 9487) GN=ND5 PE=3 SV=1	Cryptococcus neoformans var. grubii H99	-	1.6.5.3		0	0.00686672	0	0.0118786	0.0137315	0.00644247	0	0	0	0	0	0	0.0137315
	KGX11_CENNO Potassium channel toxin gamma-KTx 1.1 OS=Centruroides noxius PE=1 SV=1	Centruroides noxius	-	-		0.00779059	0	0	0	0.0137315	0	0	0	0	0	0	0	0.0137315
	G1LZ12_AILME Uncharacterized protein OS=Ailuropoda melanoleuca GN=KRT1 PE=4 SV=1	Ailuropoda melanoleuca	-	-		0.00779059	0.00686672	0.00641104	0.0118786	0.0137315	0	0	0	0.00708466	0	0	0	0.0137315
	CP17A_CAVPO Steroid 17-alpha-hydroxylase/17,20 lyase OS=Cavia porcellus GN=CYP17A1 PE=1 SV=1	Cavia porcellus	-	1.14.14.19 4.1.2.30		0	0	0	0	0.0137315	0	0	0	0	0	0	0	0.0137315
	WDHD1_MOUSE WD repeat and HMG-box DNA-binding protein 1 OS=Mus musculus GN=Wdhd1 PE=1 SV=2	Mus musculus	K11274	-		0	0	0	0	0.0137315	0.0128849	0	0	0	0	0	0	0.0137315
	CCG8_MOUSE Voltage-dependent calcium channel gamma-8 subunit OS=Mus musculus GN=Cacng8 PE=1 SV=1	Mus musculus	-	-		0	0	0	0	0.0137315	0.00644247	0	0	0	0	0	0	0.0137315
	ALBU_CAPHI Serum albumin (Fragments) OS=Capra hircus GN=ALB PE=1 SV=2	Bovidae	-	-		0	0	0	0.0059393	0.0137315	0.0128849	0	0	0	0	0	0	0.0137315
	TAT1_CAEEL Phospholipid-transporting ATPase tat-1 OS=Caenorhabditis elegans GN=tat-1 PE=3 SV=3	Caenorhabditis elegans	K14802	3.6.3.1		0	0	0	0.0118786	0.0137315	0	0	0	0	0	0	0	0.0137315
	MTAA_DICDI Centrosomal protein 224 OS=Dictyostelium discoideum GN=mtaA PE=1 SV=1	Dictyostelium discoideum	K16803	-		0	0	0	0.0059393	0.0137315	0.00644247	0	0	0	0	0	0	0.0137315
	G3P2_SYNY3 Glyceraldehyde-3-phosphate dehydrogenase 2 OS=Synechocystis sp. (strain PCC 6803 / Kazusa) GN=gap2 PE=1 SV=3	Synechocystis sp. PCC 6803 substr. Kazusa	K00150	1.2.1.12 1.2.1.59		0	0	0	0	0	0.0128849	0	0	0	0	0	0.00492951	0.0128849
	DPO3A_BACHD DNA polymerase III subunit alpha OS=Bacillus halodurans (strain ATCC BAA-125 / DSM 18197 / FERM 7344 / JCM 9153 / C-125) GN=dnaE PE=3 SV=1	Bacillus halodurans C-125	K02337	2.7.7.7		0	0	0.00641104	0.0118786	0	0.0128849	0	0	0	0	0	0	0.0128849
	PDXT_BACLD Pyridoxal 5-phosphate synthase subunit PdxT OS=Bacillus licheniformis (strain ATCC 14580 / DSM 13 / JCM 2505 / NBRC 12200 / NCIMB 9375 / NRRL NRS-1264 / Gibson 46) GN=pdxT PE=3 SV=1	Bacillus licheniformis DSM 13 = ATCC 14580	K08681	4.3.3.6 3.5.1.2		0.00779059	0	0	0.0059393	0.00686573	0.0128849	0	0	0	0	0	0	0.0128849
	FLAA_HELPY Flagellin A OS=Helicobacter pylori (strain ATCC 700392 / 26695) GN=flaA PE=1 SV=2	Helicobacter pylori	K02406	-		0	0	0.00641104	0.0118786	0	0.0128849	0	0	0	0	0	0	0.0128849
	PTGA_SALTI Glucose-specific phosphotransferase enzyme IIA component OS=Salmonella typhi GN=crr PE=1 SV=2	Enterobacteriaceae	K02777	2.7.1.-		0	0	0	0	0	0.0128849	0	0	0	0.00956114	0.00427168	0.00985902	0.0128849
	EFTS_VIBF1 Elongation factor Ts OS=Vibrio fischeri (strain ATCC 700601 / ES114) GN=tsf PE=3 SV=1	Gammaproteobacteria	K02357	-		0	0	0	0.0059393	0	0.0128849	0	0.00945001	0	0	0	0	0.0128849
	ARGD_XANCP Acetylornithine aminotransferase OS=Xanthomonas campestris pv. campestris (strain ATCC 33913 / DSM 3586 / NCPPB 528 / LMG 568 / P 25) GN=argD PE=3 SV=1	Xanthomonas campestris pv. campestris str. ATCC 33913	K00821	2.6.1.11		0	0	0	0	0	0.0128849	0	0	0	0	0.00427168	0.00492951	0.0128849
	RS2_LACPL 30S ribosomal protein S2 OS=Lactobacillus plantarum (strain ATCC BAA-793 / NCIMB 8826 / WCFS1) GN=rpsB PE=3 SV=1	Bacteria	K02967	-		0	0	0	0.0118786	0.00686573	0.0128849	0	0	0.00708466	0	0.00427168	0.00985902	0.0128849
	RS2_LACBA 30S ribosomal protein S2 OS=Lactobacillus brevis (strain ATCC 367 / JCM 1170) GN=rpsB PE=3 SV=1	Bacteria	K02967	-		0	0	0	0	0.00686573	0.0128849	0	0	0.00708466	0	0.00427168	0.00985902	0.0128849
	RS2_HALOH 30S ribosomal protein S2 OS=Halothermothrix orenii (strain H 168 / OCM 544 / DSM 9562) GN=rpsB PE=3 SV=1	Bacteria	K02967	-		0	0	0	0	0.00686573	0.0128849	0	0	0.00708466	0	0	0.00492951	0.0128849
	RS2_CALS8 30S ribosomal protein S2 OS=Caldicellulosiruptor saccharolyticus (strain ATCC 43494 / DSM 8903 / Tp8T 6331) GN=rpsB PE=3 SV=1	Bacteria	K02967	-		0	0	0	0	0.00686573	0.0128849	0	0	0.00708466	0	0.00427168	0.00985902	0.0128849
	RS2_LISMC 30S ribosomal protein S2 OS=Listeria monocytogenes serotype 4b (strain CLIP80459) GN=rpsB PE=3 SV=1	Bacteria	K02967	-		0	0	0	0	0.00686573	0.0128849	0	0	0.00708466	0	0.00427168	0.00985902	0.0128849
	RS2_GEOMG 30S ribosomal protein S2 OS=Geobacter metallireducens (strain GS-15 / ATCC 53774 / DSM 7210) GN=rpsB PE=3 SV=1	Bacteria	K02967	-		0	0	0	0	0.00686573	0.0128849	0	0	0.00708466	0	0.00854336	0.00985902	0.0128849
	RS2_BACHD 30S ribosomal protein S2 OS=Bacillus halodurans (strain ATCC BAA-125 / DSM 18197 / FERM 7344 / JCM 9153 / C-125) GN=rpsB PE=3 SV=1	Bacteria	K02967	-		0	0	0	0	0.00686573	0.0128849	0	0	0.00708466	0.00956114	0.00427168	0.00985902	0.0128849
	EFTS_LEUMM Elongation factor Ts OS=Leuconostoc mesenteroides subsp. mesenteroides (strain ATCC 8293 / NCDO 523) GN=tsf PE=3 SV=1	Bacteria	K02357	-		0	0	0	0.0059393	0.00686573	0.0128849	0	0	0	0.00956114	0.00427168	0.00492951	0.0128849
	CASA1_BOVIN Alpha-S1-casein OS=Bos taurus GN=CSN1S1 PE=1 SV=2	Bovidae	K17281	-		0	0	0	0.0059393	0	0.0128849	0	0	0	0	0	0	0.0128849
	PEPDA_STRP3 Probable dipeptidase A OS=Streptococcus pyogenes serotype M3 (strain ATCC BAA-595 / MGAS315) GN=pepDA PE=3 SV=1	Streptococcus pyogenes	K08659	3.4.-.-		0.00779059	0.00686672	0.0128221	0	0	0.00644247	0.0095429	0	0	0	0	0	0.0128221
	NUSB_STRP1 N utilization substance protein B homolog OS=Streptococcus pyogenes serotype M1 GN=nusB PE=3 SV=2	Streptococcus pyogenes	K03625	-		0	0.00686672	0.0128221	0	0	0	0	0.00945001	0	0	0	0	0.0128221
	AMPN_LACDL Aminopeptidase N OS=Lactobacillus delbrueckii subsp. lactis GN=pepN PE=1 SV=3	Lactobacillales	-	3.4.11.2		0	0	0.0128221	0.0059393	0	0	0.0095429	0	0	0	0	0	0.0128221
	AMPN_LACLL Aminopeptidase N OS=Lactococcus lactis subsp. lactis GN=pepN PE=1 SV=2	Lactobacillales	-	3.4.11.2		0	0	0.0128221	0.0059393	0	0	0.0095429	0	0	0	0	0	0.0128221
	MNTP_ALKOO Putative manganese efflux pump MntP OS=Alkaliphilus oremlandii (strain OhILAs) GN=mntP PE=3 SV=1	Alkaliphilus oremlandii OhILAs	-	-		0	0	0.0128221	0	0	0	0	0	0	0	0	0	0.0128221
	ASNA_HISS2 Aspartate--ammonia ligase OS=Histophilus somni (strain 2336) GN=asnA PE=3 SV=1	Bacteria	K01914	6.3.1.1		0.00779059	0.00686672	0.0128221	0.0118786	0	0	0	0	0	0	0	0	0.0128221
	SYGA_AQUAE Glycine--tRNA ligase alpha subunit OS=Aquifex aeolicus (strain VF5) GN=glyQ PE=3 SV=1	Bacteria	K01878	6.1.1.14		0	0	0.0128221	0.0118786	0.00686573	0	0	0	0	0	0	0	0.0128221
	G1LU22_AILME Uncharacterized protein OS=Ailuropoda melanoleuca GN=FABP1 PE=3 SV=1	Ailuropoda melanoleuca	K08750	-		0	0.00686672	0.0128221	0	0	0	0	0.00945001	0.00708466	0	0	0	0.0128221
	D2HHH1_AILME Putative uncharacterized protein (Fragment) OS=Ailuropoda melanoleuca GN=PANDA_010554 PE=4 SV=1	Ailuropoda melanoleuca	-	-		0.00779059	0.00686672	0.0128221	0	0	0	0	0	0.00708466	0	0	0	0.0128221
	G1M6C6_AILME Uncharacterized protein OS=Ailuropoda melanoleuca GN=LGALS3BP PE=4 SV=1	Ailuropoda melanoleuca	-	-		0.00779059	0	0.0128221	0	0	0	0	0	0	0	0	0	0.0128221
	EPB42_HUMAN Erythrocyte membrane protein band 4.2 OS=Homo sapiens GN=EPB42 PE=1 SV=3	Homo sapiens	-	-		0	0	0.0128221	0	0	0	0.0095429	0	0.00708466	0	0	0	0.0128221
	IFIH1_HUMAN Interferon-induced helicase C domain-containing protein 1 OS=Homo sapiens GN=IFIH1 PE=1 SV=3	Homo sapiens	K12647	3.6.4.13		0	0	0.0128221	0	0	0.00644247	0	0	0.00708466	0	0	0.00492951	0.0128221
	K2C8_POTTR Keratin, type II cytoskeletal 8 (Fragment) OS=Potorous tridactylus GN=KRT8 PE=2 SV=1	Mammalia	-	-		0	0	0.0128221	0	0	0	0	0	0.00708466	0	0	0	0.0128221
	VDAC2_MESAU Voltage-dependent anion-selective channel protein 2 (Fragments) OS=Mesocricetus auratus GN=VDAC2 PE=1 SV=1	Chordata	-	-		0.00779059	0	0.0128221	0.0118786	0	0	0	0	0	0	0	0	0.0128221
	GSXLY_ARATH Putative flavin-containing monooxygenase FMO GS-OX-like 11 OS=Arabidopsis thaliana GN=At1g63390 PE=5 SV=1	Arabidopsis thaliana	-	1.8.-.-		0	0	0.0128221	0	0	0	0.0095429	0	0.00708466	0	0	0	0.0128221
	RECA_CHLL2 Protein RecA OS=Chlorobium limicola (strain DSM 245 / NBRC 103803) GN=recA PE=3 SV=1	Chlorobium limicola DSM 245	K03553	-		0	0	0	0	0	0	0	0.00945001	0.00708466	0	0.012815	0.00985902	0.012815
	RL23_STRZT 50S ribosomal protein L23 OS=Streptococcus pneumoniae (strain Taiwan19F-14) GN=rplW PE=3 SV=1	Streptococcus	K02892	-		0	0	0	0.0118786	0.00686573	0.00644247	0	0	0	0	0.012815	0.00492951	0.012815
	PEPD_ECOLI Cytosol non-specific dipeptidase OS=Escherichia coli (strain K12) GN=pepD PE=1 SV=3	Escherichia coli K-12	K01270	3.4.13.18		0	0	0	0	0	0	0	0	0	0.00956114	0.012815	0	0.012815
	PT1_ECOLI Phosphoenolpyruvate-protein phosphotransferase OS=Escherichia coli (strain K12) GN=ptsI PE=1 SV=1	Escherichia coli K-12	K08483	2.7.3.9		0	0	0	0	0	0	0	0	0	0.00956114	0.012815	0.00492951	0.012815
	YGEY_ECOL6 Uncharacterized protein YgeY OS=Escherichia coli O6:H1 (strain CFT073 / ATCC 700928 / UPEC) GN=ygeY PE=3 SV=1	Escherichia coli	-	-		0	0	0	0	0	0	0	0	0	0	0.012815	0.00985902	0.012815
	GPMA_SHISS 2,3-bisphosphoglycerate-dependent phosphoglycerate mutase OS=Shigella sonnei (strain Ss046) GN=gpmA PE=3 SV=1	Enterobacteriaceae	K01834	5.4.2.11		0	0	0	0	0	0	0	0	0	0.00956114	0.012815	0.00985902	0.012815
	HNS_SERMA DNA-binding protein H-NS OS=Serratia marcescens GN=hns PE=3 SV=2	Enterobacteriaceae	-	-		0	0	0	0	0	0	0	0	0	0	0.012815	0	0.012815
	DCUP_HAHCH Uroporphyrinogen decarboxylase OS=Hahella chejuensis (strain KCTC 2396) GN=hemE PE=3 SV=1	Hahella chejuensis KCTC 2396	K01599	4.1.1.37		0.00779059	0	0	0	0	0	0	0	0	0	0.012815	0.00492951	0.012815
	CH10_PSYWF 10 kDa chaperonin OS=Psychrobacter sp. (strain PRwf-1) GN=groS PE=3 SV=1	Proteobacteria	K04078	-		0	0	0	0.0059393	0.00686573	0	0	0	0	0.00956114	0.012815	0	0.012815
	CH10_ACISJ 10 kDa chaperonin OS=Acidovorax sp. (strain JS42) GN=groS PE=3 SV=1	Proteobacteria	K04078	-		0	0	0	0.0059393	0.00686573	0	0	0	0	0.00956114	0.012815	0	0.012815
	CH10_BURVI 10 kDa chaperonin OS=Burkholderia vietnamiensis GN=groS PE=3 SV=1	Proteobacteria	-	-		0	0	0	0.0059393	0.00686573	0	0	0	0	0.00956114	0.012815	0	0.012815
	SYK_STRPQ Lysine--tRNA ligase OS=Streptococcus pyogenes serotype M3 (strain SSI-1) GN=lysS PE=3 SV=1	Bacteria	K04567	6.1.1.6		0	0.00686672	0	0	0	0	0	0	0.00708466	0.00956114	0.012815	0.00985902	0.012815
	SYK_THEEB Lysine--tRNA ligase OS=Thermosynechococcus elongatus (strain BP-1) GN=lysS PE=3 SV=1	Bacteria	K04567	6.1.1.6		0	0.00686672	0	0	0	0	0	0	0.00708466	0.00956114	0.012815	0.00985902	0.012815
	TPIS_BACTN Triosephosphate isomerase OS=Bacteroides thetaiotaomicron (strain ATCC 29148 / DSM 2079 / NCTC 10582 / E50 / VPI-5482) GN=tpiA PE=3 SV=1	Bacteria	K01803	5.3.1.1		0	0	0	0	0	0	0	0	0	0	0.012815	0.00492951	0.012815
	TPIS_PORGI Triosephosphate isomerase OS=Porphyromonas gingivalis (strain ATCC BAA-308 / W83) GN=tpiA PE=3 SV=1	Bacteria	K01803	5.3.1.1		0	0	0	0	0	0	0	0	0	0	0.012815	0	0.012815
	D2GX91_AILME Putative uncharacterized protein (Fragment) OS=Ailuropoda melanoleuca GN=PANDA_001497 PE=4 SV=1	Ailuropoda melanoleuca	K16503	-		0	0	0	0	0	0	0	0	0	0	0.012815	0	0.012815
	GLUA3_ORYSJ Glutelin type-A 3 OS=Oryza sativa subsp. japonica GN=GLUA3 PE=2 SV=2	Oryza sativa Japonica Group	-	-		0	0	0	0	0	0	0	0	0	0.00956114	0.012815	0.00492951	0.012815
	ASPR_CUCPE Aspartic proteinase OS=Cucurbita pepo PE=2 SV=1	Cucurbita pepo	-	3.4.23.-		0	0	0	0	0	0	0	0	0	0.00956114	0.012815	0.00985902	0.012815
	SYK_PROM2 Lysine--tRNA ligase OS=Prochlorococcus marinus (strain MIT 9215) GN=lysS PE=3 SV=1	root	K04567	6.1.1.6		0	0.00686672	0	0	0	0	0	0	0	0.00956114	0.012815	0	0.012815
	RS4_METMA 30S ribosomal protein S4 OS=Methanosarcina mazei (strain ATCC BAA-159 / DSM 3647 / Goe1 / Go1 / JCM 11833 / OCM 88) GN=rps4 PE=3 SV=1	Methanosarcina mazei Go1	K02986	-		0	0.00686672	0	0.0118786	0	0	0	0	0	0	0	0	0.0118786
	MURD_PROAC UDP-N-acetylmuramoylalanine--D-glutamate ligase OS=Propionibacterium acnes (strain KPA171202 / DSM 16379) GN=murD PE=3 SV=1	Propionibacterium acnes KPA171202	K01925	6.3.2.9		0	0	0	0.0118786	0	0	0	0	0	0	0.00427168	0.00492951	0.0118786
	CYSK_BACSU Cysteine synthase OS=Bacillus subtilis (strain 168) GN=cysK PE=1 SV=3	Bacillus subtilis subsp. subtilis str. 168	K01738	2.5.1.47		0	0	0	0.0118786	0.00686573	0	0	0	0	0	0	0	0.0118786
	SYL_PEDPA Leucine--tRNA ligase OS=Pediococcus pentosaceus (strain ATCC 25745 / 183-1w) GN=leuS PE=3 SV=1	Pediococcus pentosaceus ATCC 25745	K01869	6.1.1.4		0	0	0	0.0118786	0.00686573	0	0	0.00945001	0	0	0.00427168	0	0.0118786
	PUR9_STRSU Bifunctional purine biosynthesis protein PurH OS=Streptococcus suis GN=purH PE=3 SV=1	Streptococcus suis	K00602	2.1.2.3 3.5.4.10		0	0	0	0.0118786	0	0.00644247	0	0	0	0	0.00854336	0.00492951	0.0118786
	PGK_LISMO Phosphoglycerate kinase OS=Listeria monocytogenes serovar 1/2a (strain ATCC BAA-679 / EGD-e) GN=pgk PE=3 SV=1	Bacilli	K00927	2.7.2.3		0	0	0	0.0118786	0	0	0	0	0	0	0.00427168	0.00492951	0.0118786
	MG: 50S ribosomal protein L18 OS=Clostridium botulinum (strain Eklund 17B / Type B) GN=rplR PE=3 SV=1 [B2TIJ1] Score: 194.0	Firmicutes	K02881	-		0	0	0	0.0118786	0.00686573	0	0	0	0.00708466	0	0.00854336	0.00492951	0.0118786
	FLIC_ECOLI Flagellin OS=Escherichia coli (strain K12) GN=fliC PE=1 SV=2	Enterobacteriaceae	K02406	-		0	0	0	0.0118786	0.00686573	0.00644247	0	0	0	0	0	0	0.0118786
	FLIC_SHIFL Flagellin OS=Shigella flexneri GN=fliC PE=3 SV=1	Enterobacteriaceae	K02406	-		0	0	0	0.0118786	0	0	0	0	0	0	0	0	0.0118786
	PHOP_SHIFL Virulence transcriptional regulatory protein PhoP OS=Shigella flexneri GN=phoP PE=3 SV=1	Enterobacteriaceae	K07660	-		0	0	0	0.0118786	0	0	0	0	0	0	0	0	0.0118786
	SYS_PASMU Serine--tRNA ligase OS=Pasteurella multocida (strain Pm70) GN=serS PE=3 SV=1	Proteobacteria	K01875	6.1.1.11		0	0	0.00641104	0.0118786	0	0	0	0	0	0	0	0	0.0118786
	DER_KOSOT GTPase Der OS=Kosmotoga olearia (strain TBF 19.5.1) GN=der PE=3 SV=1	Kosmotoga olearia TBF 19.5.1	K03977	-		0	0	0	0.0118786	0	0	0.0095429	0.00945001	0	0.00956114	0	0	0.0118786
	CLPX_BORBU ATP-dependent Clp protease ATP-binding subunit ClpX OS=Borrelia burgdorferi (strain ATCC 35210 / B31 / CIP 102532 / DSM 4680) GN=clpX PE=3 SV=1	Bacteria	K03544	-		0	0	0.00641104	0.0118786	0.00686573	0.00644247	0.0095429	0	0	0.00956114	0.00427168	0.00492951	0.0118786
	IND1_YARLI Iron-sulfur protein IND1 OS=Yarrowia lipolytica (strain CLIB 122 / E 150) GN=IND1 PE=1 SV=1	Yarrowia lipolytica CLIB122	K03593	-		0.00779059	0	0	0.0118786	0	0	0	0	0	0	0	0	0.0118786
	ASAH1_BOVIN Acid ceramidase OS=Bos taurus GN=ASAH1 PE=2 SV=3	Bos taurus	K12348	3.5.1.23		0	0	0	0.0118786	0	0	0	0	0	0	0	0	0.0118786
	G1L4H8_AILME Uncharacterized protein OS=Ailuropoda melanoleuca GN=VDAC2 PE=4 SV=1	Chordata	K15041	-		0.00779059	0	0.00641104	0.0118786	0	0	0	0	0	0	0	0	0.0118786
	IMDH_TRIFO Inosine-5-monophosphate dehydrogenase OS=Tritrichomonas foetus GN=IMPDH PE=1 SV=1	Tritrichomonas suis	-	1.1.1.205		0.00779059	0.00686672	0	0.0118786	0.00686573	0.00644247	0	0	0	0	0.00854336	0.00985902	0.0118786
	CLPX_PSEA8 ATP-dependent Clp protease ATP-binding subunit ClpX OS=Pseudomonas aeruginosa (strain LESB58) GN=clpX PE=3 SV=1	root	K03544	-		0	0	0.00641104	0.0118786	0	0	0	0	0	0.00956114	0.00427168	0.00492951	0.0118786
	SYS_HERAR Serine--tRNA ligase OS=Herminiimonas arsenicoxydans GN=serS PE=3 SV=1	root	K01875	6.1.1.11		0.00779059	0	0.00641104	0.0118786	0.00686573	0	0	0	0	0	0	0	0.0118786
	PGK_CONMG Phosphoglycerate kinase (Fragment) OS=Condylostoma magnum GN=PGK PE=3 SV=1	root	-	2.7.2.3		0	0	0	0.0118786	0	0	0	0	0	0	0	0	0.0118786
	PGK_CHLMU Phosphoglycerate kinase OS=Chlamydia muridarum (strain MoPn / Nigg) GN=pgk PE=3 SV=1	root	K00927	2.7.2.3		0	0	0	0.0118786	0	0	0	0	0	0	0	0	0.0118786
	PGK_CHLAB Phosphoglycerate kinase OS=Chlamydia abortus (strain DSM 27085 / S26/3) GN=pgk PE=3 SV=1	root	K00927	2.7.2.3		0	0	0	0.0118786	0	0	0	0	0	0	0	0	0.0118786
	PGK_FINM2 Phosphoglycerate kinase OS=Finegoldia magna (strain ATCC 29328) GN=pgk PE=3 SV=1	root	K00927	2.7.2.3		0	0	0	0.0118786	0	0	0	0	0	0	0	0	0.0118786
	PGK_TETPY Phosphoglycerate kinase (Fragment) OS=Tetrahymena pyriformis GN=PGK PE=3 SV=1	root	-	2.7.2.3		0	0	0	0.0118786	0.00686573	0.00644247	0	0	0	0	0	0	0.0118786
	PGK_CAEEL Probable phosphoglycerate kinase OS=Caenorhabditis elegans GN=pgk-1 PE=3 SV=1	root	K00927	2.7.2.3		0	0	0	0.0118786	0.00686573	0.00644247	0	0	0	0	0	0	0.0118786
	PGK_GLACH Phosphoglycerate kinase (Fragment) OS=Glaucoma chattoni GN=PGK PE=3 SV=1	root	-	2.7.2.3		0	0	0	0.0118786	0	0	0	0	0	0	0	0	0.0118786
	PGK_WOLWR Phosphoglycerate kinase OS=Wolbachia sp. subsp. Drosophila simulans (strain wRi) GN=pgk PE=3 SV=1	root	K00927	2.7.2.3		0	0	0	0.0118786	0	0	0	0	0	0	0	0	0.0118786
	RPRY_BACFR Transcriptional regulatory protein RprY OS=Bacteroides fragilis (strain YCH46) GN=rprY PE=3 SV=2	Bacteroides fragilis YCH46	-	-		0	0	0	0	0	0	0	0	0	0.00956114	0	0.00985902	0.00985902
	PGK_BACTN Phosphoglycerate kinase OS=Bacteroides thetaiotaomicron (strain ATCC 29148 / DSM 2079 / NCTC 10582 / E50 / VPI-5482) GN=pgk PE=3 SV=1	Bacteroides thetaiotaomicron VPI-5482	K00927	2.7.2.3		0	0	0	0	0	0	0	0	0	0	0.00854336	0.00985902	0.00985902
	RL11_AZOPC 50S ribosomal protein L11 OS=Azobacteroides pseudotrichonymphae genomovar. CFP2 GN=rplK PE=3 SV=1	Bacteroidetes	K02867	-		0	0	0	0	0	0	0	0	0	0.00956114	0	0.00985902	0.00985902
	MG: Oligopeptide-binding protein OppA OS=Bacillus subtilis (strain 168) GN=oppA PE=1 SV=1 [P24141] Score: 158.0	Bacillus subtilis subsp. subtilis str. 168	K15580	-		0	0	0	0.0059393	0.00686573	0	0	0	0	0.00956114	0.00427168	0.00985902	0.00985902
	AROA_STRSV 3-phosphoshikimate 1-carboxyvinyltransferase OS=Streptococcus sanguinis (strain SK36) GN=aroA PE=3 SV=1	Streptococcus sanguinis SK36	K00800	2.5.1.19		0	0.00686672	0	0	0	0	0	0	0	0	0.00427168	0.00985902	0.00985902
	MG: NADPH-dependent butanol dehydrogenase OS=Clostridium saccharobutylicum GN=adh1 PE=3 SV=1 [P13604] Score: 597.0	Clostridium saccharobutylicum	-	1.1.1.-		0	0	0	0	0.00686573	0	0	0	0	0	0.00427168	0.00985902	0.00985902
	MG: Acetate kinase OS=Clostridium botulinum (strain ATCC 19397 / Type A) GN=ackA PE=3 SV=1 [A7FW24] Score: 497.0	Clostridium	K00925	2.7.2.1		0	0	0	0	0	0	0	0	0	0.00956114	0.00854336	0.00985902	0.00985902
	RECR_BORPE Recombination protein RecR OS=Bordetella pertussis (strain Tohama I / ATCC BAA-589 / NCTC 13251) GN=recR PE=3 SV=1	Bordetella	K06187	-		0	0	0	0.0059393	0	0	0	0	0	0	0.00427168	0.00985902	0.00985902
	HTPG_NITEU Chaperone protein HtpG OS=Nitrosomonas europaea (strain ATCC 19718 / NBRC 14298) GN=htpG PE=3 SV=1	Nitrosomonas europaea ATCC 19718	K04079	-		0	0	0	0.0059393	0	0	0	0	0	0	0.00854336	0.00985902	0.00985902
	HOA1_AZOSB 4-hydroxy-2-oxovalerate aldolase 1 OS=Azoarcus sp. (strain BH72) GN=lapG PE=3 SV=1	Azoarcus sp. BH72	K18365	4.1.3.39		0	0	0	0	0	0	0	0	0	0	0	0.00985902	0.00985902
	NHAA_GEOMG Na(+)/H(+) antiporter NhaA OS=Geobacter metallireducens (strain GS-15 / ATCC 53774 / DSM 7210) GN=nhaA PE=3 SV=1	Geobacter metallireducens GS-15	K03313	-		0	0	0	0	0	0	0	0	0	0	0.00854336	0.00985902	0.00985902
	NEMA_ECOLI N-ethylmaleimide reductase OS=Escherichia coli (strain K12) GN=nemA PE=2 SV=1	Escherichia coli K-12	K10680	1.-.-.-		0	0	0	0	0	0	0	0	0	0.00956114	0	0.00985902	0.00985902
	YGAM_ECOLI Uncharacterized protein YgaM OS=Escherichia coli (strain K12) GN=ygaM PE=1 SV=2	Escherichia coli	-	-		0	0	0	0	0	0	0	0	0	0.00956114	0.00427168	0.00985902	0.00985902
	YGIW_ECO57 Protein YgiW OS=Escherichia coli O157:H7 GN=ygiW PE=3 SV=1	Escherichia coli O157:H7	-	-		0	0	0	0	0	0	0	0	0	0	0.00427168	0.00985902	0.00985902
	MG: L-arabinose-binding periplasmic protein OS=Escherichia coli (strain K12) GN=araF PE=1 SV=2 [P02924] Score: 486.0	Escherichia coli K-12	K10537	-		0	0	0	0	0	0	0	0	0	0	0.00427168	0.00985902	0.00985902
	YEBE_ECOLI Inner membrane protein YebE OS=Escherichia coli (strain K12) GN=yebE PE=1 SV=2	Escherichia coli K-12	-	-		0	0	0	0	0	0	0	0	0	0	0.00427168	0.00985902	0.00985902
	OMP_SODGL Outer membrane protein (Fragment) OS=Sodalis glossinidius PE=1 SV=1	Sodalis glossinidius	-	-		0	0	0	0	0	0	0	0	0	0	0	0.00985902	0.00985902
	DEOC_SERP5 Deoxyribose-phosphate aldolase OS=Serratia proteamaculans (strain 568) GN=deoC PE=3 SV=1	Enterobacteriaceae	K01619	4.1.2.4		0	0	0	0	0	0.00644247	0	0	0	0.00956114	0.00854336	0.00985902	0.00985902
	RL6_YERPY 50S ribosomal protein L6 OS=Yersinia pseudotuberculosis serotype O:3 (strain YPIII) GN=rplF PE=3 SV=1	Enterobacteriaceae	K02933	-		0	0	0	0	0	0	0	0	0	0	0	0.00985902	0.00985902
	TAL_ACTP7 Transaldolase OS=Actinobacillus pleuropneumoniae serotype 7 (strain AP76) GN=tal PE=3 SV=1	Pasteurellaceae	K00616	2.2.1.2		0.00779059	0	0	0.0059393	0.00686573	0	0	0	0	0	0.00427168	0.00985902	0.00985902
	DEOC_ERWT9 Deoxyribose-phosphate aldolase OS=Erwinia tasmaniensis (strain DSM 17950 / CIP 109463 / Et1/99) GN=deoC PE=3 SV=1	Proteobacteria	K01619	4.1.2.4		0	0	0	0	0	0.00644247	0	0	0	0	0.00854336	0.00985902	0.00985902
	FTSH_BUCBP ATP-dependent zinc metalloprotease FtsH OS=Buchnera aphidicola subsp. Baizongia pistaciae (strain Bp) GN=ftsH PE=3 SV=1	Proteobacteria	K03798	3.4.24.-		0	0	0	0	0	0	0	0	0	0	0	0.00985902	0.00985902
	FTSH_BUCAP ATP-dependent zinc metalloprotease FtsH OS=Buchnera aphidicola subsp. Schizaphis graminum (strain Sg) GN=ftsH PE=3 SV=1	Proteobacteria	K03798	3.4.24.-		0	0	0	0	0	0	0	0	0	0	0	0.00985902	0.00985902
	FTSH_SHIFL ATP-dependent zinc metalloprotease FtsH OS=Shigella flexneri GN=ftsH PE=3 SV=1	Proteobacteria	K03798	3.4.24.-		0	0.00686672	0	0	0	0	0	0	0	0	0	0.00985902	0.00985902
	UVRA_UREPA UvrABC system protein A OS=Ureaplasma parvum serovar 3 (strain ATCC 700970) GN=uvrA PE=3 SV=1	Ureaplasma parvum serovar 3 str. ATCC 700970	K03701	-		0	0	0	0	0	0	0	0	0	0	0	0.00985902	0.00985902
	ACKA_DESHY Acetate kinase OS=Desulfitobacterium hafniense (strain Y51) GN=ackA PE=3 SV=1	Bacteria	K00925	2.7.2.1		0	0	0	0	0	0	0	0	0	0.00956114	0.00854336	0.00985902	0.00985902
	G1LK71_AILME Uncharacterized protein OS=Ailuropoda melanoleuca GN=GTF2F1 PE=4 SV=1	Ailuropoda melanoleuca	-	-		0	0	0	0	0	0	0	0	0	0.00956114	0.00427168	0.00985902	0.00985902
	KI21B_HUMAN Kinesin-like protein KIF21B OS=Homo sapiens GN=KIF21B PE=1 SV=2	Homo sapiens	K10395	-		0	0	0	0	0	0	0	0	0	0	0.00854336	0.00985902	0.00985902
	BRE1B_PONAB E3 ubiquitin-protein ligase BRE1B OS=Pongo abelii GN=RNF40 PE=2 SV=1	Pongo abelii	K10696	6.3.2.-		0	0	0	0	0	0	0	0	0	0	0.00427168	0.00985902	0.00985902
	PESC_PLAYO Pescadillo homolog OS=Plasmodium yoelii yoelii GN=PY07549 PE=3 SV=1	Plasmodium yoelii yoelii	K14843	-		0	0	0	0	0	0	0	0	0	0	0.00427168	0.00985902	0.00985902
	GLUA2_ORYSJ Glutelin type-A 2 OS=Oryza sativa subsp. japonica GN=GLUA2 PE=1 SV=1	Oryza sativa Japonica Group	-	-		0	0	0	0	0	0	0	0	0	0	0.00427168	0.00985902	0.00985902
	DRL28_ARATH Probable disease resistance protein At4g27220 OS=Arabidopsis thaliana GN=At4g27220 PE=2 SV=1	Arabidopsis thaliana	-	-		0	0	0	0	0	0	0	0.00945001	0	0	0	0.00985902	0.00985902
	DNMT2_ARATH DNA (cytosine-5)-methyltransferase 2 OS=Arabidopsis thaliana GN=MET2 PE=2 SV=1	Arabidopsis thaliana	K00558	2.1.1.37		0	0	0	0	0	0	0	0	0	0	0	0.00985902	0.00985902
	SYKM_ARATH Lysine--tRNA ligase, chloroplastic/mitochondrial OS=Arabidopsis thaliana GN=OVA5 PE=2 SV=1	root	K04567	6.1.1.6		0	0	0	0	0	0	0	0	0	0.00956114	0	0.00985902	0.00985902
	SYK_NOSS1 Lysine--tRNA ligase OS=Nostoc sp. (strain PCC 7120 / UTEX 2576) GN=lysS PE=3 SV=1	root	K04567	6.1.1.6		0	0	0	0	0	0	0	0	0	0	0	0.00985902	0.00985902
	ADH_SULAC NAD-dependent alcohol dehydrogenase OS=Sulfolobus acidocaldarius (strain ATCC 33909 / DSM 639 / JCM 8929 / NBRC 15157 / NCIMB 11770) GN=adh PE=3 SV=1	Sulfolobus acidocaldarius DSM 639	K13953	1.1.1.1		0	0	0	0	0	0	0	0	0	0.00956114	0	0	0.00956114
	THSB_SULTO Thermosome subunit beta OS=Sulfolobus tokodaii (strain DSM 16993 / JCM 10545 / NBRC 100140 / 7) GN=thsB PE=1 SV=1	Sulfolobus	-	-		0	0	0	0	0	0	0	0	0	0.00956114	0	0	0.00956114
	HELS_PYRCJ ATP-dependent DNA helicase Hel308 OS=Pyrobaculum calidifontis (strain JCM 11548 / VA1) GN=hel308 PE=3 SV=1	Pyrobaculum calidifontis JCM 11548	K03726	3.6.4.12		0	0	0	0	0	0	0	0	0	0.00956114	0	0	0.00956114
	GLNA_THEKO Glutamine synthetase OS=Thermococcus kodakarensis (strain ATCC BAA-918 / JCM 12380 / KOD1) GN=glnA PE=1 SV=2	Thermococcus kodakarensis KOD1	K01915	6.3.1.2		0	0	0	0	0	0	0	0	0	0.00956114	0	0	0.00956114
	DNLJ_CLAM3 DNA ligase OS=Clavibacter michiganensis subsp. michiganensis (strain NCPPB 382) GN=ligA PE=3 SV=1	Clavibacter michiganensis subsp. michiganensis NCPPB 382	K01972	6.5.1.2		0	0	0	0	0	0	0	0	0	0.00956114	0	0	0.00956114
	RS2_RENSM 30S ribosomal protein S2 OS=Renibacterium salmoninarum (strain ATCC 33209 / DSM 20767 / JCM 11484 / NBRC 15589 / NCIMB 2235) GN=rpsB PE=3 SV=1	Renibacterium salmoninarum ATCC 33209	K02967	-		0	0	0	0	0	0	0	0	0	0.00956114	0	0	0.00956114
	MHPA_MYCGI 3-(3-hydroxy-phenyl)propionate/3-hydroxycinnamic acid hydroxylase OS=Mycobacterium gilvum (strain PYR-GCK) GN=mhpA PE=3 SV=1	Mycobacterium gilvum PYR-GCK	K05712	1.14.13.127		0.00779059	0	0	0	0	0	0	0	0	0.00956114	0.00427168	0	0.00956114
	MG: Carboxylesterase NlhH OS=Mycobacterium tuberculosis (strain ATCC 25618 / H37Rv) GN=nlhH PE=1 SV=1 [P9WK87] Score: 100.0	Mycobacterium tuberculosis	-	3.1.1.1		0	0	0	0	0	0.00644247	0	0	0	0.00956114	0	0	0.00956114
	RECC_MYCTO RecBCD enzyme subunit RecC OS=Mycobacterium tuberculosis (strain CDC 1551 / Oshkosh) GN=recC PE=3 SV=1	Mycobacterium tuberculosis CDC1551	K03583	3.1.11.5		0	0	0	0	0	0	0	0	0	0.00956114	0	0	0.00956114
	OTC_PROAC Ornithine carbamoyltransferase OS=Propionibacterium acnes (strain KPA171202 / DSM 16379) GN=argF PE=3 SV=1	Propionibacterium acnes KPA171202	K00611	2.1.3.3		0	0	0	0	0	0	0	0	0	0.00956114	0	0	0.00956114
	IF2_STRAW Translation initiation factor IF-2 OS=Streptomyces avermitilis (strain ATCC 31267 / DSM 46492 / JCM 5070 / NBRC 14893 / NCIMB 12804 / NRRL 8165 / MA-4680) GN=infB PE=3 SV=1	Streptomyces avermitilis MA-4680	K02519	-		0	0	0	0	0	0	0	0	0	0.00956114	0	0	0.00956114
	SYE_SULSY Glutamate--tRNA ligase OS=Sulfurihydrogenibium sp. (strain YO3AOP1) GN=gltX PE=3 SV=1	Sulfurihydrogenibium sp. YO3AOP1	K01885	6.1.1.17		0	0	0	0	0	0	0	0	0	0.00956114	0.00427168	0	0.00956114
	YIDC_PARD8 Membrane protein insertase YidC OS=Parabacteroides distasonis (strain ATCC 8503 / DSM 20701 / NCTC 11152) GN=yidC PE=3 SV=1	Parabacteroides distasonis ATCC 8503	K03217	-		0	0	0	0	0	0	0	0	0	0.00956114	0	0	0.00956114
	TPIS_CHLT3 Triosephosphate isomerase OS=Chloroherpeton thalassium (strain ATCC 35110 / GB-78) GN=tpiA PE=3 SV=1	Chloroherpeton thalassium ATCC 35110	K01803	5.3.1.1		0	0	0	0	0	0	0	0	0	0.00956114	0.00427168	0.00492951	0.00956114
	EX7L_SYNSC Exodeoxyribonuclease 7 large subunit OS=Synechococcus sp. (strain CC9605) GN=xseA PE=3 SV=2	Synechococcus sp. CC9605	K03601	3.1.11.6		0	0	0	0	0	0	0	0	0	0.00956114	0	0	0.00956114
	SYH_NOSS1 Histidine--tRNA ligase OS=Nostoc sp. (strain PCC 7120 / UTEX 2576) GN=hisS PE=1 SV=1	Nostoc sp. PCC 7120	K01892	6.1.1.21		0	0	0	0	0	0	0	0	0	0.00956114	0	0	0.00956114
	PFKA_DEIRA ATP-dependent 6-phosphofructokinase OS=Deinococcus radiodurans (strain ATCC 13939 / DSM 20539 / JCM 16871 / LMG 4051 / NBRC 15346 / NCIMB 9279 / R1 / VKM B-1422) GN=pfkA PE=3 SV=2	Deinococcus radiodurans R1	K00850	2.7.1.11		0	0	0	0	0	0	0	0	0	0.00956114	0.00427168	0	0.00956114
	ISPF_BACSK 2-C-methyl-D-erythritol 2,4-cyclodiphosphate synthase OS=Bacillus clausii (strain KSM-K16) GN=ispF PE=3 SV=1	Bacillus clausii KSM-K16	K01770	4.6.1.12		0	0	0	0	0	0	0	0	0	0.00956114	0	0	0.00956114
	MG: Transcription termination/antitermination protein NusA OS=Bacillus halodurans (strain ATCC BAA-125 / DSM 18197 / FERM 7344 / JCM 9153 / C-125) GN=nusA PE=3 SV=1 [Q9KA74] Score: 431.0	Bacillus halodurans C-125	K02600	-		0	0	0	0	0	0	0	0	0	0.00956114	0.00427168	0.00492951	0.00956114
	KHSE_BACLD Homoserine kinase OS=Bacillus licheniformis (strain ATCC 14580 / DSM 13 / JCM 2505 / NBRC 12200 / NCIMB 9375 / NRRL NRS-1264 / Gibson 46) GN=thrB PE=3 SV=1	Bacillus licheniformis DSM 13 = ATCC 14580	K00872	2.7.1.39		0	0	0	0	0	0	0	0	0	0.00956114	0.00427168	0	0.00956114
	MG: Uncharacterized 29.3 kDa protein in ccpA 3'region OS=Bacillus megaterium GN=ytxD PE=3 SV=1 [P46826] Score: 228.0	Bacillus megaterium	-	-		0	0	0	0	0	0	0	0	0	0.00956114	0	0	0.00956114
	MG: Probable thiol peroxidase OS=Bacillus subtilis (strain 168) GN=tpx PE=1 SV=3 [P80864] Score: 189.0	Bacillus subtilis subsp. subtilis str. 168	K11065	1.11.1.-		0	0	0	0.0059393	0.00686573	0.00644247	0.0095429	0.00945001	0.00708466	0.00956114	0.00427168	0.00492951	0.00956114
	MG: Protein CotJC OS=Bacillus subtilis (strain 168) GN=cotJC PE=3 SV=1 [Q45538] Score: 216.0	Bacillus subtilis subsp. subtilis str. 168	K06334	-		0	0.00686672	0.00641104	0.0059393	0.00686573	0.00644247	0.0095429	0.00945001	0.00708466	0.00956114	0.00427168	0.00492951	0.00956114
	MG: Peptidyl-prolyl cis-trans isomerase B OS=Bacillus subtilis (strain 168) GN=ppiB PE=1 SV=1 [P35137] Score: 117.0	Bacillus subtilis subsp. subtilis str. 168	K03768	5.2.1.8		0	0	0	0	0	0	0.0095429	0.00945001	0	0.00956114	0	0	0.00956114
	MG: Protein PrkA OS=Bacillus subtilis (strain 168) GN=prkA PE=3 SV=1 [P39134] Score: 291.0	Bacillus subtilis subsp. subtilis str. 168	K07180	-		0	0	0	0	0	0	0.0095429	0	0	0.00956114	0.00427168	0.00492951	0.00956114
	MG: Uncharacterized ABC transporter ATP-binding protein YtlC OS=Bacillus subtilis (strain 168) GN=ytlC PE=3 SV=1 [O34314] Score: 241.0	Bacillus subtilis subsp. subtilis str. 168	K02049	3.6.3.-		0	0	0	0	0	0	0	0	0	0.00956114	0	0	0.00956114
	MG: HTH-type transcriptional regulator YesS OS=Bacillus subtilis (strain 168) GN=yesS PE=2 SV=1 [O31522] Score: 73.2	Bacillus subtilis subsp. subtilis str. 168	-	-		0	0	0	0	0	0	0	0	0	0.00956114	0	0	0.00956114
	YYBH_BACSU Uncharacterized protein YybH OS=Bacillus subtilis (strain 168) GN=yybH PE=1 SV=1	Bacillus subtilis subsp. subtilis str. 168	-	-		0	0	0	0	0	0	0	0	0	0.00956114	0	0	0.00956114
	MG: Cysteine desulfurase SufS OS=Bacillus subtilis (strain 168) GN=sufS PE=1 SV=1 [O32164] Score: 533.0	Bacillus subtilis subsp. subtilis str. 168	K11717	2.8.1.7		0	0	0	0	0	0	0	0	0	0.00956114	0	0	0.00956114
	MG: D-alanyl-D-alanine carboxypeptidase DacB OS=Bacillus subtilis (strain 168) GN=dacB PE=1 SV=1 [P35150] Score: 108.0	Bacillus subtilis subsp. subtilis str. 168	K01286	3.4.16.4		0	0.00686672	0.00641104	0	0.00686573	0	0	0	0	0.00956114	0	0	0.00956114
	MG: Pyruvate kinase OS=Geobacillus stearothermophilus GN=pyk PE=1 SV=2 [Q02499] Score: 515.0	Geobacillus stearothermophilus	-	2.7.1.40		0	0	0	0.0059393	0.00686573	0	0.0095429	0.00945001	0	0.00956114	0.00427168	0.00492951	0.00956114
	SAT_LYSSC Sulfate adenylyltransferase OS=Lysinibacillus sphaericus (strain C3-41) GN=sat PE=3 SV=1	Lysinibacillus sphaericus C3-41	K00958	2.7.7.4		0	0	0	0	0	0	0	0	0	0.00956114	0	0	0.00956114
	MG: Thioredoxin reductase OS=Staphylococcus aureus (strain MSSA476) GN=trxB PE=3 SV=1 [Q6GB66] Score: 131.0	Staphylococcus aureus subsp. aureus	K00384	1.8.1.9		0	0	0	0	0	0	0	0	0.00708466	0.00956114	0	0	0.00956114
	RL9_STAAN 50S ribosomal protein L9 OS=Staphylococcus aureus (strain N315) GN=rplI PE=1 SV=1	Staphylococcus aureus	K02939	-		0	0	0	0	0	0	0	0	0	0.00956114	0	0	0.00956114
	MG: Glucose-specific phosphotransferase enzyme IIA component OS=Staphylococcus epidermidis (strain ATCC 35984 / RP62A) GN=crr PE=3 SV=1 [Q5HPB5] Score: 137.0	Staphylococcus epidermidis	K02777	2.7.1.-		0.00779059	0.00686672	0.00641104	0.0059393	0	0.00644247	0.0095429	0.00945001	0.00708466	0.00956114	0.00427168	0.00492951	0.00956114
	MG: NADH oxidase OS=Enterococcus faecalis (strain ATCC 700802 / V583) GN=nox PE=1 SV=1 [P37061] Score: 495.0	Enterococcus faecalis V583	-	1.6.99.3		0	0	0	0	0	0	0	0	0	0.00956114	0.00427168	0.00492951	0.00956114
	MG: V-type sodium ATPase subunit K OS=Enterococcus hirae (strain ATCC 9790 / DSM 20160 / JCM 8729 / LMG 6399 / NBRC 3181 / NCIMB 6459 / NCDO 1258) GN=ntpK PE=1 SV=1 [P43457] Score: 201.0	Enterococcus hirae ATCC 9790	K02124	-		0	0	0	0	0	0	0	0	0	0.00956114	0	0	0.00956114
	ASNA_LACRD Aspartate--ammonia ligase OS=Lactobacillus reuteri (strain DSM 20016) GN=asnA PE=3 SV=1	Lactobacillus reuteri DSM 20016	K01914	6.3.1.1		0	0	0	0	0	0	0	0	0	0.00956114	0	0	0.00956114
	PSTB2_STRMU Phosphate import ATP-binding protein PstB 2 OS=Streptococcus mutans serotype c (strain ATCC 700610 / UA159) GN=pstB2 PE=3 SV=1	Streptococcus mutans UA159	K02036	3.6.3.27		0	0.00686672	0	0	0	0	0	0	0	0.00956114	0	0	0.00956114
	GUAC_STRZJ GMP reductase OS=Streptococcus pneumoniae (strain JJA) GN=guaC PE=3 SV=1	Streptococcus pneumoniae	K00364	1.7.1.7		0	0	0	0	0	0	0	0	0	0.00956114	0.00854336	0	0.00956114
	GPSB_STRPZ Cell cycle protein GpsB OS=Streptococcus pyogenes serotype M49 (strain NZ131) GN=gpsB PE=3 SV=1	Streptococcus pyogenes	-	-		0	0	0.00641104	0.0059393	0	0	0.0095429	0	0	0.00956114	0	0	0.00956114
	RS13_LISIN 30S ribosomal protein S13 OS=Listeria innocua serovar 6a (strain CLIP 11262) GN=rpsM PE=3 SV=1	Bacilli	K02952	-		0	0	0	0	0	0	0.0095429	0	0	0.00956114	0.00854336	0	0.00956114
	MG: Phosphate acetyltransferase OS=Clostridium acetobutylicum (strain ATCC 824 / DSM 792 / JCM 1419 / LMG 5710 / VKM B-1787) GN=pta PE=3 SV=2 [P71103] Score: 467.0	Clostridium acetobutylicum ATCC 824	K00625	2.3.1.8		0	0	0	0	0.00686573	0	0	0.00945001	0.00708466	0.00956114	0.00427168	0.00492951	0.00956114
	MG: D-alanine--D-alanine ligase OS=Clostridium beijerinckii (strain ATCC 51743 / NCIMB 8052) GN=ddl PE=3 SV=1 [A6LQY8] Score: 449.0	Clostridium beijerinckii NCIMB 8052	K01921	6.3.2.4		0	0	0	0	0	0	0	0.00945001	0	0.00956114	0.00427168	0.00492951	0.00956114
	MG: 30S ribosomal protein S16 OS=Clostridium botulinum (strain Alaska E43 / Type E3) GN=rpsP PE=3 SV=1 [B2V4E2] Score: 148.0	Clostridium botulinum	K02959	-		0	0	0	0	0	0	0.0095429	0.00945001	0.00708466	0.00956114	0.00427168	0.00492951	0.00956114
	MG: 50S ribosomal protein L4 OS=Clostridium botulinum (strain Alaska E43 / Type E3) GN=rplD PE=3 SV=1 [B2UYB1] Score: 357.0	Clostridium botulinum	K02926	-		0	0	0	0	0.00686573	0.00644247	0	0.00945001	0.00708466	0.00956114	0.00427168	0.00492951	0.00956114
	MG: 10 kDa chaperonin OS=Clostridium perfringens (strain ATCC 13124 / DSM 756 / JCM 1290 / NCIMB 6125 / NCTC 8237 / Type A) GN=groS PE=3 SV=1 [Q0TN26] Score: 150.0	Clostridium perfringens	K04078	-		0	0	0	0	0	0	0.0095429	0.00945001	0.00708466	0.00956114	0	0	0.00956114
	RNY_CLOPS Ribonuclease Y OS=Clostridium perfringens (strain SM101 / Type A) GN=rny PE=3 SV=1	Clostridium perfringens SM101	K18682	3.1.-.-		0	0	0	0	0	0	0	0	0	0.00956114	0	0	0.00956114
	MG: 50S ribosomal protein L10 OS=Clostridium perfringens (strain 13 / Type A) GN=rplJ PE=3 SV=1 [Q8XHR6] Score: 258.0	Clostridium perfringens str. 13	K02864	-		0	0	0.00641104	0	0	0	0	0	0	0.00956114	0	0	0.00956114
	MG: CTP synthase OS=Clostridium beijerinckii (strain ATCC 51743 / NCIMB 8052) GN=pyrG PE=3 SV=1 [A6LQF6] Score: 189.0	Clostridium	K01937	6.3.4.2		0	0	0	0	0	0	0	0	0	0.00956114	0	0	0.00956114
	MG: CTP synthase OS=Clostridium perfringens (strain 13 / Type A) GN=pyrG PE=3 SV=1 [Q8XIB3] Score: 355.0	Clostridium	K01937	6.3.4.2		0	0	0	0	0	0	0	0	0	0.00956114	0	0	0.00956114
	GLMM_PEPD6 Phosphoglucosamine mutase OS=Peptoclostridium difficile (strain 630) GN=glmM PE=3 SV=2	Clostridia	K03431	5.4.2.10		0	0	0	0	0	0	0	0	0	0.00956114	0	0	0.00956114
	GLMM_CLOB8 Phosphoglucosamine mutase OS=Clostridium beijerinckii (strain ATCC 51743 / NCIMB 8052) GN=glmM PE=3 SV=1	Clostridia	K03431	5.4.2.10		0	0	0	0	0	0	0	0	0	0.00956114	0	0	0.00956114
	MG: Stage IV sporulation protein A OS=Peptoclostridium difficile (strain 630) GN=spoIVA PE=1 SV=2 [Q182W3] Score: 527.0	Firmicutes	K06398	3.6.1.3		0	0	0	0	0	0	0	0	0.00708466	0.00956114	0.00427168	0.00492951	0.00956114
	RS10_DESHD 30S ribosomal protein S10 OS=Desulfitobacterium hafniense (strain DCB-2 / DSM 10664) GN=rpsJ PE=3 SV=1	Firmicutes	K02946	-		0	0	0	0.0059393	0.00686573	0.00644247	0	0	0	0.00956114	0	0.00492951	0.00956114
	FTSH_CAUCN ATP-dependent zinc metalloprotease FtsH OS=Caulobacter crescentus (strain NA1000 / CB15N) GN=ftsH PE=2 SV=1	Caulobacter crescentus NA1000	K03798	3.4.24.-		0	0	0	0	0	0	0	0	0	0.00956114	0	0	0.00956114
	PNCB_NITHX Nicotinate phosphoribosyltransferase OS=Nitrobacter hamburgensis (strain X14 / DSM 10229) GN=pncB PE=3 SV=1	Nitrobacter hamburgensis X14	K00763	6.3.4.21		0	0	0	0	0	0	0	0	0	0.00956114	0.00427168	0.00492951	0.00956114
	QUEA_BRUC2 S-adenosylmethionine:tRNA ribosyltransferase-isomerase OS=Brucella canis (strain ATCC 23365 / NCTC 10854) GN=queA PE=3 SV=1	Brucella canis ATCC 23365	K07568	2.4.99.17		0	0	0	0	0	0	0	0	0	0.00956114	0	0	0.00956114
	IDI2_PARZE Isopentenyl-diphosphate delta-isomerase OS=Paracoccus zeaxanthinifaciens GN=fni PE=3 SV=1	Paracoccus zeaxanthinifaciens	-	5.3.3.2		0	0	0	0	0	0	0	0	0	0.00956114	0	0	0.00956114
	SYT_SPHAL Threonine--tRNA ligase OS=Sphingopyxis alaskensis (strain DSM 13593 / LMG 18877 / RB2256) GN=thrS PE=3 SV=1	Sphingopyxis alaskensis RB2256	K01868	6.1.1.3		0	0	0	0.0059393	0.00686573	0	0	0	0	0.00956114	0.00427168	0	0.00956114
	TRUB_ZYMMO tRNA pseudouridine synthase B OS=Zymomonas mobilis subsp. mobilis (strain ATCC 31821 / ZM4 / CP4) GN=truB PE=3 SV=1	Zymomonas mobilis subsp. mobilis ZM4 = ATCC 31821	K03177	5.4.99.25		0	0	0	0	0	0	0	0	0	0.00956114	0	0	0.00956114
	LFTR_NITEU Leucyl/phenylalanyl-tRNA--protein transferase OS=Nitrosomonas europaea (strain ATCC 19718 / NBRC 14298) GN=aat PE=3 SV=1	Nitrosomonas europaea ATCC 19718	K00684	2.3.2.6		0	0	0	0	0	0	0	0	0	0.00956114	0	0	0.00956114
	RS5_BDEBA 30S ribosomal protein S5 OS=Bdellovibrio bacteriovorus (strain ATCC 15356 / DSM 50701 / NCIB 9529 / HD100) GN=rpsE PE=3 SV=1	Bdellovibrio bacteriovorus HD100	K02988	-		0	0	0	0	0	0	0.0095429	0	0	0.00956114	0	0.00492951	0.00956114
	ALR_SORC5 Alanine racemase OS=Sorangium cellulosum (strain So ce56) GN=alr PE=3 SV=1	Sorangium cellulosum So ce56	K01775	5.1.1.1		0	0	0	0	0	0	0	0	0	0.00956114	0	0	0.00956114
	Y2524_SHEPA UPF0176 protein Spea_2524 OS=Shewanella pealeana (strain ATCC 700345 / ANG-SQ1) GN=Spea_2524 PE=3 SV=1	Shewanella pealeana ATCC 700345	K07146	-		0	0	0.00641104	0	0	0	0	0	0	0.00956114	0	0	0.00956114
	RECF_TERTT DNA replication and repair protein RecF OS=Teredinibacter turnerae (strain ATCC 39867 / T7901) GN=recF PE=3 SV=1	Teredinibacter turnerae T7901	K03629	-		0	0	0	0	0	0	0	0	0	0.00956114	0	0	0.00956114
	RRF_BUCA5 Ribosome-recycling factor OS=Buchnera aphidicola subsp. Acyrthosiphon pisum (strain 5A) GN=frr PE=3 SV=1	Buchnera aphidicola str. 5A (Acyrthosiphon pisum)	K02838	-		0	0	0	0	0	0	0	0	0	0.00956114	0	0	0.00956114
	CITG_CITK8 Probable 2-(5-triphosphoribosyl)-3-dephosphocoenzyme-A synthase OS=Citrobacter koseri (strain ATCC BAA-895 / CDC 4225-83 / SGSC4696) GN=citG PE=3 SV=1	Citrobacter koseri ATCC BAA-895	K05966	2.4.2.52		0	0	0	0	0	0	0	0	0	0.00956114	0	0	0.00956114
	ACRA_ECO57 Multidrug efflux pump subunit AcrA OS=Escherichia coli O157:H7 GN=acrA PE=3 SV=1	Escherichia coli O157:H7	K03585	-		0	0	0	0	0.00686573	0	0	0.00945001	0	0.00956114	0	0	0.00956114
	MG: Periplasmic dipeptide transport protein OS=Escherichia coli (strain K12) GN=dppA PE=1 SV=1 [P23847] Score: 53.9	Escherichia coli K-12	K12368	-		0.00779059	0.00686672	0.00641104	0	0.00686573	0	0	0	0.00708466	0.00956114	0.00427168	0.00492951	0.00956114
	GALE_ECOLI UDP-glucose 4-epimerase OS=Escherichia coli (strain K12) GN=galE PE=1 SV=1	Escherichia coli K-12	K01784	5.1.3.2		0	0	0	0	0	0	0	0	0	0.00956114	0	0	0.00956114
	MG: Oligopeptidase A OS=Escherichia coli (strain K12) GN=prlC PE=3 SV=3 [P27298] Score: 447.0	Escherichia coli K-12	K01414	3.4.24.70		0	0	0	0	0	0	0	0	0	0.00956114	0	0	0.00956114
	MG: Uronate isomerase OS=Escherichia coli O157:H7 (strain EC4115 / EHEC) GN=uxaC PE=3 SV=1 [B5YRY4] Score: 491.0	Escherichia coli	K01812	5.3.1.12		0	0	0	0	0	0	0	0	0	0.00956114	0	0	0.00956114
	MG: Shufflon protein A' OS=Escherichia coli PE=4 SV=1 [P09746] Score: 52.8	Escherichia coli	-	-		0	0	0	0	0	0	0	0	0	0.00956114	0	0	0.00956114
	IDNO_ECOLI Gluconate 5-dehydrogenase OS=Escherichia coli (strain K12) GN=idnO PE=3 SV=1	Escherichia coli	K00046	1.1.1.69		0	0	0	0	0	0	0	0	0	0.00956114	0	0.00492951	0.00956114
	ACKA_ECO57 Acetate kinase OS=Escherichia coli O157:H7 GN=ackA PE=3 SV=1	Enterobacteriaceae	K00925	2.7.2.1		0	0	0	0	0	0	0	0	0	0.00956114	0.00427168	0.00492951	0.00956114
	DAPB_KLEP7 4-hydroxy-tetrahydrodipicolinate reductase OS=Klebsiella pneumoniae subsp. pneumoniae (strain ATCC 700721 / MGH 78578) GN=dapB PE=3 SV=1	Enterobacteriaceae	K00215	1.17.1.8		0	0	0	0	0	0	0	0	0	0.00956114	0	0	0.00956114
	RIDA_SHIFL 2-iminobutanoate/2-iminopropanoate deaminase OS=Shigella flexneri GN=yjgF PE=3 SV=2	Enterobacteriaceae	K09022	3.5.99.10		0	0	0	0	0	0	0	0	0	0.00956114	0	0	0.00956114
	YFIA_SHIFL Ribosome-associated factor Y OS=Shigella flexneri GN=yfiA PE=3 SV=2	Enterobacteriaceae	K05809	-		0	0	0	0	0	0	0	0	0	0.00956114	0	0.00492951	0.00956114
	RS6_PROMH 30S ribosomal protein S6 OS=Proteus mirabilis (strain HI4320) GN=rpsF PE=3 SV=1	Enterobacteriaceae	K02990	-		0	0	0	0	0	0	0	0	0	0.00956114	0.00854336	0.00492951	0.00956114
	CHEB_ECOUT Chemotaxis response regulator protein-glutamate methylesterase OS=Escherichia coli (strain UTI89 / UPEC) GN=cheB PE=3 SV=1	Enterobacteriaceae	K03412	3.1.1.61		0	0	0	0	0	0	0	0	0	0.00956114	0	0	0.00956114
	MG: Aspartate-semialdehyde dehydrogenase OS=Legionella pneumophila GN=asd PE=3 SV=1 [O31219] Score: 90.5	Legionella pneumophila	-	1.2.1.11		0	0	0	0	0	0	0	0	0	0.00956114	0.00427168	0.00492951	0.00956114
	AROK_ACIBS Shikimate kinase OS=Acinetobacter baumannii (strain SDF) GN=aroK PE=3 SV=1	Acinetobacter baumannii SDF	K00891	2.7.1.71		0	0	0	0	0	0	0	0	0	0.00956114	0	0	0.00956114
	MGSA_CELJU Methylglyoxal synthase OS=Cellvibrio japonicus (strain Ueda107) GN=mgsA PE=3 SV=1	Cellvibrio japonicus Ueda107	K01734	4.2.3.3		0	0	0	0	0	0	0	0	0	0.00956114	0	0	0.00956114
	RPOB_MYCCT DNA-directed RNA polymerase subunit beta OS=Mycoplasma capricolum subsp. capricolum (strain California kid / ATCC 27343 / NCTC 10154) GN=rpoB PE=3 SV=1	Mycoplasma capricolum subsp. capricolum ATCC 27343	K03043	2.7.7.6		0	0	0	0	0	0	0	0	0	0.00956114	0	0	0.00956114
	GALU_MYCPN UTP--glucose-1-phosphate uridylyltransferase OS=Mycoplasma pneumoniae (strain ATCC 29342 / M129) GN=galU PE=3 SV=1	Bacteria	K00963	2.7.7.9		0	0	0	0	0	0	0.0095429	0	0	0.00956114	0.00427168	0.00492951	0.00956114
	ACKA_STAS1 Acetate kinase OS=Staphylococcus saprophyticus subsp. saprophyticus (strain ATCC 15305 / DSM 20229) GN=ackA PE=3 SV=1	Bacteria	K00925	2.7.2.1		0	0	0	0	0	0	0	0	0	0.00956114	0	0	0.00956114
	ACKA_THETC Acetate kinase OS=Thermoanaerobacterium thermosaccharolyticum (strain ATCC 7956 / DSM 571 / NCIB 9385 / NCA 3814) GN=ackA PE=3 SV=2	Bacteria	K00925	2.7.2.1		0	0	0	0	0	0	0	0	0	0.00956114	0	0	0.00956114
	ACKA_STACT Acetate kinase OS=Staphylococcus carnosus (strain TM300) GN=ackA PE=3 SV=1	Bacteria	K00925	2.7.2.1		0	0	0	0	0	0	0	0	0	0.00956114	0	0	0.00956114
	SYN_HERA2 Asparagine--tRNA ligase OS=Herpetosiphon aurantiacus (strain ATCC 23779 / DSM 785) GN=asnS PE=3 SV=1	Bacteria	K01893	6.1.1.22		0	0	0	0	0	0	0	0	0	0.00956114	0.00427168	0	0.00956114
	CLPB_AQUAE Chaperone protein ClpB OS=Aquifex aeolicus (strain VF5) GN=clpB PE=3 SV=1	Bacteria	K03695	-		0	0	0	0	0	0	0	0	0	0.00956114	0.00427168	0	0.00956114
	MG: 2,3-bisphosphoglycerate-independent phosphoglycerate mutase OS=Staphylococcus aureus (strain MRSA252) GN=gpmI PE=3 SV=1 [Q6GIL5] Score: 530.0	Bacteria	K15633	5.4.2.12		0	0	0	0	0	0	0	0	0	0.00956114	0.00427168	0.00492951	0.00956114
	RL1_THENN 50S ribosomal protein L1 OS=Thermotoga neapolitana (strain ATCC 49049 / DSM 4359 / NS-E) GN=rplA PE=3 SV=1	Bacteria	K02863	-		0	0	0	0	0	0	0	0	0	0.00956114	0	0	0.00956114
	RL1_BIFA0 50S ribosomal protein L1 OS=Bifidobacterium animalis subsp. lactis (strain AD011) GN=rplA PE=3 SV=1	Bacteria	K02863	-		0	0	0	0	0	0	0	0	0	0.00956114	0	0	0.00956114
	MG: 50S ribosomal protein L16 OS=Clostridium perfringens (strain ATCC 13124 / DSM 756 / JCM 1290 / NCIMB 6125 / NCTC 8237 / Type A) GN=rplP PE=3 SV=1 [Q0TMQ3] Score: 249.0	Bacteria	K02878	-		0	0	0	0	0	0	0	0	0	0.00956114	0	0	0.00956114
	EFTS_SOLUE Elongation factor Ts OS=Solibacter usitatus (strain Ellin6076) GN=tsf PE=3 SV=1	Bacteria	K02357	-		0	0	0	0	0	0	0	0	0	0.00956114	0	0	0.00956114
	EFTS_SYNR3 Elongation factor Ts OS=Synechococcus sp. (strain RCC307) GN=tsf PE=3 SV=1	Bacteria	K02357	-		0	0	0	0.0059393	0.00686573	0	0	0	0	0.00956114	0	0	0.00956114
	RL16_RENSM 50S ribosomal protein L16 OS=Renibacterium salmoninarum (strain ATCC 33209 / DSM 20767 / JCM 11484 / NBRC 15589 / NCIMB 2235) GN=rplP PE=3 SV=1	Bacteria	K02878	-		0	0	0	0.0059393	0	0	0	0	0	0.00956114	0	0	0.00956114
	MLCA_PENCI Compactin nonaketide synthase mokA OS=Penicillium citrinum GN=mlcA PE=1 SV=1	Penicillium citrinum	-	2.3.1.-		0	0	0	0	0	0	0	0	0	0.00956114	0	0	0.00956114
	ATG13_PICGU Autophagy-related protein 13 OS=Meyerozyma guilliermondii (strain ATCC 6260 / CBS 566 / DSM 6381 / JCM 1539 / NBRC 10279 / NRRL Y-324) GN=ATG13 PE=3 SV=2	Meyerozyma guilliermondii ATCC 6260	K08331	-		0	0	0	0.0059393	0.00686573	0.00644247	0	0	0	0.00956114	0	0.00492951	0.00956114
	COPB_CANGA Coatomer subunit beta OS=Candida glabrata (strain ATCC 2001 / CBS 138 / JCM 3761 / NBRC 0622 / NRRL Y-65) GN=SEC26 PE=3 SV=1	Candida glabrata CBS 138	K17301	-		0	0	0	0	0	0	0	0	0	0.00956114	0	0	0.00956114
	YME2_YEAS7 Mitochondrial escape protein 2 OS=Saccharomyces cerevisiae (strain YJM789) GN=YME2 PE=3 SV=1	Saccharomyces cerevisiae	-	-		0	0	0	0	0	0	0	0	0	0.00956114	0	0	0.00956114
	HSP78_YEAST Heat shock protein 78, mitochondrial OS=Saccharomyces cerevisiae (strain ATCC 204508 / S288c) GN=HSP78 PE=1 SV=2	Saccharomyces cerevisiae S288c	-	-		0	0	0	0	0	0	0	0	0	0.00956114	0.00427168	0	0.00956114
	TCPH_SCHPO Probable T-complex protein 1 subunit eta OS=Schizosaccharomyces pombe (strain 972 / ATCC 24843) GN=cct7 PE=1 SV=1	Schizosaccharomyces pombe 972h-	K09499	-		0	0	0	0	0	0	0	0	0	0.00956114	0	0	0.00956114
	YL3B_SCHPO Uncharacterized protein C1071.11 OS=Schizosaccharomyces pombe (strain 972 / ATCC 24843) GN=SPAC1071.11 PE=4 SV=1	Schizosaccharomyces pombe 972h-	-	-		0	0	0	0	0	0	0	0	0	0.00956114	0	0	0.00956114
	DAPB_METAQ Probable dipeptidyl-aminopeptidase B OS=Metarhizium acridum (strain CQMa 102) GN=DAPB PE=3 SV=1	Metarhizium acridum CQMa 102	K01282	3.4.14.5		0	0	0	0	0	0	0	0	0	0.00956114	0.00427168	0	0.00956114
	XYND_GIBZE Endo-1,4-beta-xylanase D OS=Gibberella zeae (strain PH-1 / ATCC MYA-4620 / FGSC 9075 / NRRL 31084) GN=XYLD PE=1 SV=1	Fusarium graminearum PH-1	K01181	3.2.1.8		0	0	0	0	0	0	0	0	0	0.00956114	0	0	0.00956114
	SEC16_CHAGB COPII coat assembly protein SEC16 OS=Chaetomium globosum (strain ATCC 6205 / CBS 148.51 / DSM 1962 / NBRC 6347 / NRRL 1970) GN=SEC16 PE=3 SV=1	Chaetomium globosum CBS 148.51	-	-		0	0	0	0	0	0	0	0	0	0.00956114	0	0	0.00956114
	KBP_XENTR KIF1-binding protein OS=Xenopus tropicalis GN=Kif1bp PE=2 SV=1	Xenopus (Silurana) tropicalis	-	-		0	0	0	0	0	0	0	0	0	0.00956114	0	0	0.00956114
	G1LDG5_AILME Uncharacterized protein OS=Ailuropoda melanoleuca PE=4 SV=1	Ailuropoda melanoleuca	-	-		0	0	0	0	0.00686573	0	0	0.00945001	0.00708466	0.00956114	0.00427168	0	0.00956114
	G1M438_AILME Uncharacterized protein (Fragment) OS=Ailuropoda melanoleuca GN=SCAF11 PE=4 SV=1	Ailuropoda melanoleuca	-	-		0	0	0	0	0	0	0	0	0	0.00956114	0	0	0.00956114
	D2HZE7_AILME Putative uncharacterized protein (Fragment) OS=Ailuropoda melanoleuca GN=PANDA_018183 PE=4 SV=1	Ailuropoda melanoleuca	-	-		0	0	0	0	0	0	0	0	0	0.00956114	0	0	0.00956114
	EVI5_HUMAN Ecotropic viral integration site 5 protein homolog OS=Homo sapiens GN=EVI5 PE=1 SV=3	Homo sapiens	-	-		0	0	0	0	0	0	0	0	0	0.00956114	0	0	0.00956114
	MTUS1_MOUSE Microtubule-associated tumor suppressor 1 homolog OS=Mus musculus GN=Mtus1 PE=1 SV=2	Mus musculus	-	-		0	0	0	0	0	0	0	0	0	0.00956114	0	0	0.00956114
	BCORL_MOUSE BCL-6 corepressor-like protein 1 OS=Mus musculus GN=Bcorl1 PE=2 SV=1	Mus musculus	-	-		0	0	0	0	0	0	0	0	0	0.00956114	0	0	0.00956114
	BCKD_MOUSE [3-methyl-2-oxobutanoate dehydrogenase [lipoamide]] kinase, mitochondrial OS=Mus musculus GN=Bckdk PE=1 SV=1	Mus musculus	K00905	2.7.11.4		0	0	0	0	0	0	0	0	0	0.00956114	0	0	0.00956114
	COKA1_MOUSE Collagen alpha-1(XX) chain OS=Mus musculus GN=Col20a1 PE=2 SV=3	Mus musculus	-	-		0	0	0	0	0	0	0	0	0	0.00956114	0	0	0.00956114
	ASB14_RAT Ankyrin repeat and SOCS box protein 14 OS=Rattus norvegicus GN=Asb14 PE=3 SV=1	Rattus norvegicus	-	-		0	0	0	0	0	0	0	0	0	0.00956114	0	0	0.00956114
	ANPRC_BOVIN Atrial natriuretic peptide receptor 3 OS=Bos taurus GN=NPR3 PE=1 SV=2	Bos taurus	K12325	-		0	0	0	0	0	0	0	0	0	0.00956114	0	0	0.00956114
	D2GYI3_AILME Uncharacterized protein (Fragment) OS=Ailuropoda melanoleuca GN=HSPA2 PE=3 SV=1	Mammalia	K03283	-		0	0	0	0.0059393	0	0	0.0095429	0	0	0.00956114	0.00854336	0.00492951	0.00956114
	D2I4K2_AILME Uncharacterized protein (Fragment) OS=Ailuropoda melanoleuca GN=XIRP1 PE=4 SV=1	Mammalia	-	-		0	0	0	0.0059393	0.00686573	0.00644247	0	0	0	0.00956114	0.00854336	0.00492951	0.00956114
	ITSN1_MOUSE Intersectin-1 OS=Mus musculus GN=Itsn1 PE=1 SV=2	Mammalia	K20045	-		0	0	0	0	0	0	0	0	0	0.00956114	0	0	0.00956114
	COF4_DICDI Cofilin-4 OS=Dictyostelium discoideum GN=cofE PE=3 SV=1	Dictyostelium discoideum	-	-		0	0	0	0	0	0	0	0	0	0.00956114	0	0	0.00956114
	SLX1_LEIIN Structure-specific endonuclease subunit SLX1 homolog OS=Leishmania infantum GN=LinJ25.1380 PE=3 SV=1	Leishmania infantum	K15078	3.1.-.-		0	0	0	0	0	0	0	0	0	0.00956114	0	0	0.00956114
	DEXHC_ARATH DExH-box ATP-dependent RNA helicase DExH12 OS=Arabidopsis thaliana GN=EMB1507 PE=2 SV=1	Arabidopsis thaliana	K12854	3.6.4.13		0	0	0	0	0	0	0	0	0	0.00956114	0.00427168	0	0.00956114
	MG: Pyruvate, phosphate dikinase 2 OS=Oryza sativa subsp. japonica GN=PPDK2 PE=3 SV=1 [Q75KR1] Score: 966.0	root	K01006	2.7.9.1		0	0	0	0	0	0	0.0095429	0.00945001	0.00708466	0.00956114	0	0.00492951	0.00956114
	MG: Aldehyde-alcohol dehydrogenase 2 OS=Entamoeba histolytica GN=ADH2 PE=1 SV=1 [Q24803] Score: 788.0	root	-	1.1.1.1 1.2.1.10		0	0	0	0	0	0	0	0.00945001	0.00708466	0.00956114	0.00854336	0	0.00956114
	SYK_ANASK Lysine--tRNA ligase OS=Anaeromyxobacter sp. (strain K) GN=lysS PE=3 SV=1	root	K04567	6.1.1.6		0	0	0	0	0	0	0	0	0	0.00956114	0	0	0.00956114
	CLPX_CHLL7 ATP-dependent Clp protease ATP-binding subunit ClpX OS=Chlorobium luteolum (strain DSM 273 / 2530) GN=clpX PE=3 SV=1	root	K03544	-		0	0	0	0.0059393	0	0	0	0	0	0.00956114	0.00427168	0.00492951	0.00956114
	CLPX_POLNS ATP-dependent Clp protease ATP-binding subunit ClpX OS=Polynucleobacter necessarius subsp. necessarius (strain STIR1) GN=clpX PE=3 SV=1	root	K03544	-		0	0	0	0.0059393	0	0	0	0	0	0.00956114	0.00427168	0.00492951	0.00956114
	CLPX_ARTS2 ATP-dependent Clp protease ATP-binding subunit ClpX OS=Arthrobacter sp. (strain FB24) GN=clpX PE=3 SV=1	root	K03544	-		0	0	0	0.0059393	0	0	0	0	0	0.00956114	0.00427168	0.00492951	0.00956114
	CLPX3_ARATH CLP protease regulatory subunit CLPX3, mitochondrial OS=Arabidopsis thaliana GN=CLPX3 PE=2 SV=1	root	K03544	-		0	0	0	0.0059393	0	0	0	0	0	0.00956114	0.00427168	0.00492951	0.00956114
	CLPX_BUCBP ATP-dependent Clp protease ATP-binding subunit ClpX OS=Buchnera aphidicola subsp. Baizongia pistaciae (strain Bp) GN=clpX PE=3 SV=1	root	K03544	-		0	0	0	0.0059393	0	0	0	0	0	0.00956114	0.00427168	0.00492951	0.00956114
	CLPX_ORITI ATP-dependent Clp protease ATP-binding subunit ClpX OS=Orientia tsutsugamushi (strain Ikeda) GN=clpX PE=3 SV=1	root	K03544	-		0	0	0	0.0059393	0	0	0	0	0	0.00956114	0.00427168	0.00492951	0.00956114
	CLPX_XANCP ATP-dependent Clp protease ATP-binding subunit ClpX OS=Xanthomonas campestris pv. campestris (strain ATCC 33913 / DSM 3586 / NCPPB 528 / LMG 568 / P 25) GN=clpX PE=3 SV=1	root	K03544	-		0	0	0	0.0059393	0	0	0	0	0	0.00956114	0.00427168	0.00492951	0.00956114
	CLPX_VIBCM ATP-dependent Clp protease ATP-binding subunit ClpX OS=Vibrio cholerae serotype O1 (strain M66-2) GN=clpX PE=3 SV=1	root	K03544	-		0	0	0	0.0059393	0	0	0	0	0	0.00956114	0.00427168	0.00492951	0.00956114
	CLPX_WOLPM ATP-dependent Clp protease ATP-binding subunit ClpX OS=Wolbachia pipientis wMel GN=clpX PE=3 SV=1	root	K03544	-		0	0	0	0.0059393	0	0	0	0	0	0.00956114	0.00427168	0.00492951	0.00956114
	CLPX_CAUSK ATP-dependent Clp protease ATP-binding subunit ClpX OS=Caulobacter sp. (strain K31) GN=clpX PE=3 SV=1	root	K03544	-		0	0	0	0.0059393	0	0	0	0	0	0.00956114	0.00427168	0.00492951	0.00956114
	RL5_HELPJ 50S ribosomal protein L5 OS=Helicobacter pylori (strain J99 / ATCC 700824) GN=rplE PE=3 SV=1	root	K02931	-		0	0	0	0	0	0	0	0	0	0.00956114	0	0.00492951	0.00956114
	V_PI4HB Non-structural protein V OS=Human parainfluenza 4b virus (strain 68-333) GN=P/V PE=3 SV=1	Human parainfluenza virus 4b (strain 68-333)	-	-		0	0	0	0	0	0	0	0	0	0.00956114	0.00427168	0	0.00956114
	PHOSP_PI4HB Phosphoprotein OS=Human parainfluenza 4b virus (strain 68-333) GN=P/V PE=1 SV=1	Human parainfluenza virus 4b (strain 68-333)	-	-		0	0	0	0	0	0	0	0	0	0.00956114	0.00427168	0	0.00956114
	YL153_MIMIV Uncharacterized protein L153 OS=Acanthamoeba polyphaga mimivirus GN=MIMI_L153 PE=4 SV=1	Acanthamoeba polyphaga mimivirus	-	-		0	0	0	0	0	0	0	0	0	0.00956114	0	0	0.00956114
	DPOL_VACCA DNA polymerase OS=Vaccinia virus (strain Ankara) GN=POL PE=3 SV=1	Vaccinia virus	-	2.7.7.7 3.1.11.-		0	0	0	0	0	0	0	0	0	0.00956114	0	0	0.00956114
	BGAL_SULAC Beta-galactosidase OS=Sulfolobus acidocaldarius (strain ATCC 33909 / DSM 639 / JCM 8929 / NBRC 15157 / NCIMB 11770) GN=bgaS PE=1 SV=2	Sulfolobus acidocaldarius DSM 639	K01190	3.2.1.23		0	0	0	0	0	0	0.0095429	0	0	0	0	0	0.0095429
	AGLB_HALVD Dolichyl-monophosphooligosaccharide--protein glycotransferase AglB OS=Haloferax volcanii (strain ATCC 29605 / DSM 3757 / JCM 8879 / NBRC 14742 / NCIMB 2012 / VKM B-1768 / DS2) GN=aglB PE=1 SV=1	Haloferax volcanii DS2	K07151	2.4.99.21		0	0	0	0	0	0	0.0095429	0.00945001	0	0	0	0	0.0095429
	RL6_META3 50S ribosomal protein L6 OS=Methanococcus aeolicus (strain Nankai-3 / ATCC BAA-1280) GN=rpl6 PE=3 SV=1	Methanococcus aeolicus Nankai-3	K02933	-		0	0	0	0	0	0	0.0095429	0	0	0	0	0	0.0095429
	RFCL_METM7 Replication factor C large subunit OS=Methanococcus maripaludis (strain C7 / ATCC BAA-1331) GN=rfcL PE=3 SV=1	Methanococcus maripaludis C7	K04800	-		0	0	0	0	0	0	0.0095429	0	0	0	0	0	0.0095429
	PNCB_METAC Nicotinate phosphoribosyltransferase OS=Methanosarcina acetivorans (strain ATCC 35395 / DSM 2834 / JCM 12185 / C2A) GN=pncB PE=3 SV=1	Methanosarcina acetivorans C2A	K00763	6.3.4.21		0	0	0	0	0	0	0.0095429	0.00945001	0	0	0	0.00492951	0.0095429
	SYA_PICTO Alanine--tRNA ligase OS=Picrophilus torridus (strain ATCC 700027 / DSM 9790 / JCM 10055 / NBRC 100828) GN=alaS PE=3 SV=1	Picrophilus torridus DSM 9790	K01872	6.1.1.7		0	0	0	0	0	0	0.0095429	0	0	0	0	0	0.0095429
	DCD_THEAC Probable deoxycytidine triphosphate deaminase OS=Thermoplasma acidophilum (strain ATCC 25905 / DSM 1728 / JCM 9062 / NBRC 15155 / AMRC-C165) GN=dcd PE=3 SV=2	Thermoplasma acidophilum DSM 1728	K01494	3.5.4.13		0	0	0	0	0	0	0.0095429	0	0	0	0	0	0.0095429
	MG: Carbonic anhydrase OS=Mycobacterium smegmatis (strain ATCC 700084 / mc(2)155) GN=cynT PE=1 SV=1 [A0R566] Score: 138.0	Mycobacterium smegmatis str. MC2 155	K01673	4.2.1.1		0	0	0	0	0	0	0.0095429	0.00945001	0.00708466	0	0	0	0.0095429
	KDPA_RHOJR Potassium-transporting ATPase potassium-binding subunit OS=Rhodococcus jostii (strain RHA1) GN=kdpA PE=3 SV=1	Rhodococcus jostii RHA1	K01546	-		0	0	0	0	0	0	0.0095429	0	0	0	0	0	0.0095429
	RPOC_RHOOB DNA-directed RNA polymerase subunit beta OS=Rhodococcus opacus (strain B4) GN=rpoC PE=3 SV=1	Nocardiaceae	K03046	2.7.7.6		0	0	0	0	0	0	0.0095429	0	0	0	0	0	0.0095429
	MG: Protein XP55 OS=Streptomyces lividans GN=xp55 PE=3 SV=1 [P06109] Score: 234.0	Streptomyces lividans	-	-		0	0	0	0	0	0	0.0095429	0	0	0	0.00427168	0.00492951	0.0095429
	NIFD_CYAA5 Nitrogenase molybdenum-iron protein alpha chain OS=Cyanothece sp. (strain ATCC 51142) GN=nifD PE=3 SV=1	Cyanothece sp. ATCC 51142	K02586	1.18.6.1		0	0	0	0	0	0	0.0095429	0	0	0	0	0	0.0095429
	CCSA_CYAA5 Cytochrome c biogenesis protein CcsA OS=Cyanothece sp. (strain ATCC 51142) GN=ccsA PE=3 SV=1	Cyanothece sp. ATCC 51142	-	-		0	0	0	0	0	0	0.0095429	0	0	0	0	0	0.0095429
	PROA_THET2 Gamma-glutamyl phosphate reductase OS=Thermus thermophilus (strain HB27 / ATCC BAA-163 / DSM 7039) GN=proA PE=3 SV=3	Thermus thermophilus HB27	K00147	1.2.1.41		0	0	0	0	0	0	0.0095429	0	0	0	0	0	0.0095429
	MG: Minor teichoic acid biosynthesis protein GgaB OS=Bacillus subtilis (strain 168) GN=ggaB PE=3 SV=1 [P46918] Score: 145.0	Bacillus subtilis subsp. subtilis str. 168	-	-		0	0	0	0	0	0	0.0095429	0	0	0	0	0	0.0095429
	MG: Putative 6-phosphogluconate dehydrogenase YqeC OS=Bacillus subtilis (strain 168) GN=yqeC PE=3 SV=1 [P54448] Score: 360.0	Bacillus subtilis subsp. subtilis str. 168	K00033	1.1.1.-		0.00779059	0	0.00641104	0.0059393	0	0.00644247	0.0095429	0.00945001	0.00708466	0	0	0	0.0095429
	MG: PTS system glucose-specific EIICBA component OS=Bacillus subtilis (strain 168) GN=ptsG PE=1 SV=2 [P20166] Score: 469.0	Bacillus subtilis subsp. subtilis str. 168	K20116 K20117 K20118	2.7.1.199		0	0	0	0	0	0	0.0095429	0.00945001	0.00708466	0	0	0	0.0095429
	MG: Stage V sporulation protein AD OS=Bacillus subtilis (strain 168) GN=spoVAD PE=1 SV=1 [P40869] Score: 296.0	Bacillus subtilis subsp. subtilis str. 168	K06406	-		0	0	0	0	0	0	0.0095429	0	0	0	0.00427168	0	0.0095429
	MG: Probable tRNA-dihydrouridine synthase 1 OS=Bacillus subtilis (strain 168) GN=dus1 PE=3 SV=1 [P37567] Score: 166.0	Bacillus subtilis subsp. subtilis str. 168	-	1.3.1.-		0	0	0	0	0	0	0.0095429	0	0	0	0	0	0.0095429
	MG: Thioredoxin OS=Staphylococcus epidermidis (strain ATCC 35984 / RP62A) GN=trxA PE=3 SV=1 [Q5HQ29] Score: 114.0	Staphylococcus epidermidis	K03671	-		0	0	0	0	0	0	0.0095429	0.00945001	0.00708466	0	0	0	0.0095429
	TPIS_STAEQ Triosephosphate isomerase OS=Staphylococcus epidermidis (strain ATCC 35984 / RP62A) GN=tpiA PE=3 SV=1	Staphylococcus epidermidis	K01803	5.3.1.1		0	0	0	0	0	0	0.0095429	0.00945001	0.00708466	0	0	0	0.0095429
	KAD_BREBN Adenylate kinase OS=Brevibacillus brevis (strain 47 / JCM 6285 / NBRC 100599) GN=adk PE=3 SV=1	Bacillales	K00939	2.7.4.3		0	0	0.00641104	0	0	0	0.0095429	0	0.00708466	0	0	0	0.0095429
	KAD_STACA Adenylate kinase (Fragment) OS=Staphylococcus carnosus GN=adk PE=3 SV=1	Bacillales	-	2.7.4.3		0	0	0.00641104	0	0	0	0.0095429	0	0.00708466	0	0	0	0.0095429
	KAD_STAAR Adenylate kinase OS=Staphylococcus aureus (strain MRSA252) GN=adk PE=3 SV=1	Bacillales	K00939	2.7.4.3		0	0	0.00641104	0	0	0	0.0095429	0	0.00708466	0	0	0	0.0095429
	PEPQ_LACHE Xaa-Pro dipeptidase OS=Lactobacillus helveticus GN=pepQ PE=3 SV=1	Lactobacillus helveticus	-	3.4.13.9		0	0	0	0	0	0	0.0095429	0.00945001	0	0	0	0	0.0095429
	CH10_LACHE 10 kDa chaperonin OS=Lactobacillus helveticus GN=groS PE=3 SV=1	Lactobacillus	K04078	-		0	0	0	0	0	0	0.0095429	0.00945001	0	0	0	0	0.0095429
	TRMB_OENOB tRNA (guanine-N(7)-)-methyltransferase OS=Oenococcus oeni (strain ATCC BAA-331 / PSU-1) GN=trmB PE=3 SV=1	Oenococcus oeni PSU-1	K03439	2.1.1.33		0	0	0	0	0	0	0.0095429	0	0	0	0	0	0.0095429
	Y1606_STRPQ Nucleoid-associated protein SPs0261 OS=Streptococcus pyogenes serotype M3 (strain SSI-1) GN=SPs0261 PE=3 SV=1	Streptococcus pyogenes	K09747	-		0	0	0	0	0	0	0.0095429	0.00945001	0.00708466	0	0	0	0.0095429
	VATA_STRP1 V-type ATP synthase alpha chain OS=Streptococcus pyogenes serotype M1 GN=atpA PE=3 SV=1	Streptococcus pyogenes serotype M1	K02117	3.6.3.14		0	0	0	0	0	0	0.0095429	0	0	0	0	0	0.0095429
	RS13_ENTFA 30S ribosomal protein S13 OS=Enterococcus faecalis (strain ATCC 700802 / V583) GN=rpsM PE=3 SV=1	Bacilli	K02952	-		0	0	0	0	0	0	0.0095429	0	0	0	0	0	0.0095429
	MG: 4-hydroxy-tetrahydrodipicolinate synthase 1 OS=Clostridium acetobutylicum (strain ATCC 824 / DSM 792 / JCM 1419 / LMG 5710 / VKM B-1787) GN=dapA1 PE=3 SV=1 [Q97GI9] Score: 149.0	Clostridium acetobutylicum ATCC 824	K01714	4.3.3.7		0	0	0	0	0.00686573	0.00644247	0.0095429	0.00945001	0.00708466	0	0	0.00492951	0.0095429
	MG: Alanine racemase OS=Clostridium perfringens (strain ATCC 13124 / DSM 756 / JCM 1290 / NCIMB 6125 / NCTC 8237 / Type A) GN=alr PE=3 SV=1 [Q0TSS9] Score: 523.0	Clostridium perfringens	K01775	5.1.1.1		0	0.00686672	0.00641104	0.0059393	0	0	0.0095429	0.00945001	0.00708466	0	0	0	0.0095429
	CHEB3_SYNWW Chemotaxis response regulator protein-glutamate methylesterase 3 OS=Syntrophomonas wolfei subsp. wolfei (strain DSM 2245B / Goettingen) GN=cheB3 PE=3 SV=1	Syntrophomonas wolfei subsp. wolfei str. Goettingen	K03412	3.1.1.61		0	0	0	0	0	0	0.0095429	0	0	0	0	0	0.0095429
	NUSB_AGRVS N utilization substance protein B homolog OS=Agrobacterium vitis (strain S4 / ATCC BAA-846) GN=nusB PE=3 SV=1	Agrobacterium vitis S4	K03625	-		0	0	0	0	0	0	0.0095429	0.00945001	0	0	0	0	0.0095429
	Y4JA_RHISN Uncharacterized protein y4jA/y4nE/y4sE OS=Rhizobium sp. (strain NGR234) GN=NGR_a03150 PE=3 SV=1	Sinorhizobium fredii NGR234	-	-		0	0	0	0	0	0	0.0095429	0	0	0	0	0	0.0095429
	HMUV_RHIME Hemin import ATP-binding protein HmuV OS=Rhizobium meliloti (strain 1021) GN=hmuV PE=3 SV=1	Sinorhizobium meliloti 1021	K02013	3.6.3.-		0	0	0	0	0	0	0.0095429	0	0	0	0.00427168	0	0.0095429
	META_RHOSK Homoserine O-succinyltransferase OS=Rhodobacter sphaeroides (strain KD131 / KCTC 12085) GN=metA PE=3 SV=1	Rhodobacter sphaeroides	K00651	2.3.1.46		0	0	0	0	0	0	0.0095429	0	0	0	0	0	0.0095429
	LPXD_RUEPO UDP-3-O-acylglucosamine N-acyltransferase OS=Ruegeria pomeroyi (strain ATCC 700808 / DSM 15171 / DSS-3) GN=lpxD PE=3 SV=1	Ruegeria pomeroyi DSS-3	K02536	2.3.1.-		0	0	0	0	0	0	0.0095429	0	0	0	0	0	0.0095429
	CYCP_RHOPH Cytochrome c OS=Rhodospirillum photometricum PE=1 SV=1	Rhodospirillum photometricum	-	-		0	0	0	0	0	0	0.0095429	0	0	0	0	0	0.0095429
	ARGB_SPHAL Acetylglutamate kinase OS=Sphingopyxis alaskensis (strain DSM 13593 / LMG 18877 / RB2256) GN=argB PE=3 SV=1	Sphingopyxis alaskensis RB2256	K00930	2.7.2.8		0	0	0	0	0	0	0.0095429	0	0	0	0	0	0.0095429
	DNLJ_BORA1 DNA ligase OS=Bordetella avium (strain 197N) GN=ligA PE=3 SV=1	Bordetella avium 197N	K01972	6.5.1.2		0	0	0	0	0	0	0.0095429	0.00945001	0	0	0	0	0.0095429
	OBG_RALPJ GTPase Obg OS=Ralstonia pickettii (strain 12J) GN=obg PE=3 SV=1	Ralstonia pickettii 12J	K03979	3.6.5.-		0	0	0	0	0	0	0.0095429	0	0	0	0	0	0.0095429
	QUEA_RALPJ S-adenosylmethionine:tRNA ribosyltransferase-isomerase OS=Ralstonia pickettii (strain 12J) GN=queA PE=3 SV=1	Ralstonia pickettii 12J	K07568	2.4.99.17		0	0.00686672	0	0	0	0	0.0095429	0	0	0	0	0	0.0095429
	CHEB2_CHRVO Chemotaxis response regulator protein-glutamate methylesterase of group 2 operon OS=Chromobacterium violaceum (strain ATCC 12472 / DSM 30191 / JCM 1249 / NBRC 12614 / NCIMB 9131 / NCTC 9757) GN=cheB2 PE=3 SV=1	Chromobacterium violaceum ATCC 12472	K03412	3.1.1.61		0	0	0	0	0	0	0.0095429	0	0	0	0	0	0.0095429
	TRPA_NEIMB Tryptophan synthase alpha chain OS=Neisseria meningitidis serogroup B (strain MC58) GN=trpA PE=3 SV=1	Neisseria	K01695	4.2.1.20		0	0	0	0	0	0	0.0095429	0	0	0	0	0	0.0095429
	RRF2_DESVH Protein rrf2 OS=Desulfovibrio vulgaris (strain Hildenborough / ATCC 29579 / NCIMB 8303) GN=rrf2 PE=3 SV=1	Desulfovibrio vulgaris str. Hildenborough	-	-		0	0	0	0	0	0	0.0095429	0	0	0	0	0	0.0095429
	MAO1_COLP3 NAD-dependent malic enzyme OS=Colwellia psychrerythraea (strain 34H / ATCC BAA-681) GN=maeA PE=3 SV=1	Colwellia psychrerythraea 34H	K00027	1.1.1.38		0	0	0	0	0	0.00644247	0.0095429	0	0	0	0	0	0.0095429
	TRPB_SHEAM Tryptophan synthase beta chain OS=Shewanella amazonensis (strain ATCC BAA-1098 / SB2B) GN=trpB PE=3 SV=1	Shewanella	K01696	4.2.1.20		0	0	0	0	0	0	0.0095429	0	0	0	0	0	0.0095429
	TRPB_SHELP Tryptophan synthase beta chain OS=Shewanella loihica (strain ATCC BAA-1088 / PV-4) GN=trpB PE=3 SV=1	Shewanella	K01696	4.2.1.20		0	0	0	0	0	0	0.0095429	0	0	0	0	0	0.0095429
	ENTA_ECOLI 2,3-dihydro-2,3-dihydroxybenzoate dehydrogenase OS=Escherichia coli (strain K12) GN=entA PE=1 SV=1	Escherichia coli K-12	K00216	1.3.1.28		0.00779059	0.00686672	0	0.0059393	0.00686573	0.00644247	0.0095429	0	0	0	0	0	0.0095429
	TCR1_ECOLX Tetracycline resistance protein, class A OS=Escherichia coli GN=tetA PE=3 SV=2	Escherichia coli	K08151	-		0	0	0	0	0	0	0.0095429	0	0	0	0	0	0.0095429
	RS19_WIGBR 30S ribosomal protein S19 OS=Wigglesworthia glossinidia brevipalpis GN=rpsS PE=3 SV=2	Wigglesworthia glossinidia endosymbiont of Glossina brevipalpis	-	-		0	0	0	0	0	0	0.0095429	0.00945001	0.00708466	0	0	0	0.0095429
	ARGO_YERPE Arginine exporter protein ArgO OS=Yersinia pestis GN=argO PE=3 SV=1	Yersinia pestis	K06895	-		0	0	0	0	0	0	0.0095429	0	0	0	0	0	0.0095429
	SYL_ALCBS Leucine--tRNA ligase OS=Alcanivorax borkumensis (strain ATCC 700651 / DSM 11573 / NCIMB 13689 / SK2) GN=leuS PE=3 SV=2	Alcanivorax borkumensis SK2	K01869	6.1.1.4		0	0.00686672	0	0	0	0	0.0095429	0	0	0	0	0	0.0095429
	PNP_HAEIN Polyribonucleotide nucleotidyltransferase OS=Haemophilus influenzae (strain ATCC 51907 / DSM 11121 / KW20 / Rd) GN=pnp PE=3 SV=1	Haemophilus influenzae Rd KW20	K00962	2.7.7.8		0	0	0	0	0	0	0.0095429	0	0	0	0	0	0.0095429
	Y1107_HAEIN Uncharacterized Na(+)/H(+) antiporter HI_1107 OS=Haemophilus influenzae (strain ATCC 51907 / DSM 11121 / KW20 / Rd) GN=HI_1107 PE=3 SV=1	Haemophilus influenzae Rd KW20	K03315	-		0.00779059	0	0	0	0	0.00644247	0.0095429	0	0	0	0.00427168	0	0.0095429
	ILVD_ACIB3 Dihydroxy-acid dehydratase OS=Acinetobacter baumannii (strain AB307-0294) GN=ilvD PE=3 SV=1	Acinetobacter baumannii	K01687	4.2.1.9		0	0	0	0	0	0.00644247	0.0095429	0	0	0	0	0	0.0095429
	RLMKL_ACIAD Ribosomal RNA large subunit methyltransferase K/L OS=Acinetobacter baylyi (strain ATCC 33305 / BD413 / ADP1) GN=rlmL PE=3 SV=1	Acinetobacter sp. ADP1	K12297	2.1.1.173 2.1.1.264		0	0	0	0	0	0	0.0095429	0	0	0	0	0	0.0095429
	SUMT_PSEFL Uroporphyrinogen-III C-methyltransferase OS=Pseudomonas fluorescens GN=cobA PE=3 SV=1	Pseudomonas fluorescens	-	2.1.1.107		0	0	0	0	0	0	0.0095429	0.00945001	0.00708466	0	0	0	0.0095429
	COAX_PSEPK Type III pantothenate kinase OS=Pseudomonas putida (strain KT2440) GN=coaX PE=3 SV=1	Pseudomonas putida	K03525	2.7.1.33		0.00779059	0	0	0	0	0	0.0095429	0	0	0	0.00427168	0	0.0095429
	DUSA_PSESM tRNA-dihydrouridine(20/20a) synthase OS=Pseudomonas syringae pv. tomato (strain DC3000) GN=dusA PE=3 SV=1	Pseudomonas syringae pv. tomato str. DC3000	K05539	1.3.1.- 1.3.1.91		0	0	0	0	0	0	0.0095429	0	0.00708466	0	0	0	0.0095429
	LGT_THICR Prolipoprotein diacylglyceryl transferase OS=Thiomicrospira crunogena (strain XCL-2) GN=lgt PE=3 SV=1	Thiomicrospira crunogena XCL-2	K13292	2.4.99.-		0	0	0	0	0	0	0.0095429	0	0	0	0	0	0.0095429
	SYS_XANCP Serine--tRNA ligase OS=Xanthomonas campestris pv. campestris (strain ATCC 33913 / DSM 3586 / NCPPB 528 / LMG 568 / P 25) GN=serS PE=3 SV=1	Xanthomonas campestris pv. campestris str. ATCC 33913	K01875	6.1.1.11		0.00779059	0	0	0.0059393	0	0	0.0095429	0	0	0	0	0	0.0095429
	Y941_TREPA Uncharacterized protein TP_0941 OS=Treponema pallidum (strain Nichols) GN=TP_0941 PE=4 SV=1	Treponema pallidum subsp. pallidum str. Nichols	-	-		0	0	0	0	0	0	0.0095429	0	0	0	0	0	0.0095429
	LEUC1_THEMA 3-isopropylmalate dehydratase large subunit 1 OS=Thermotoga maritima (strain ATCC 43589 / MSB8 / DSM 3109 / JCM 10099) GN=leuC1 PE=3 SV=1	Thermotoga maritima MSB8	K01703	4.2.1.33		0	0	0	0	0	0	0.0095429	0	0	0	0	0	0.0095429
	MG: Phosphate acetyltransferase OS=Bacillus subtilis (strain 168) GN=pta PE=1 SV=3 [P39646] Score: 397.0	Bacteria	K00625	2.3.1.8		0	0	0	0	0	0	0.0095429	0	0	0	0	0	0.0095429
	PTAS_BORBU Phosphate acetyltransferase OS=Borrelia burgdorferi (strain ATCC 35210 / B31 / CIP 102532 / DSM 4680) GN=pta PE=3 SV=1	Bacteria	K00625	2.3.1.8		0	0	0	0	0	0	0.0095429	0	0	0	0	0	0.0095429
	MG: Probable phosphoketolase OS=Mycobacterium paratuberculosis (strain ATCC BAA-968 / K-10) GN=MAP_1573c PE=3 SV=1 [Q73ZM8] Score: 693.0	Bacteria	K01621	4.1.2.-		0	0.00686672	0.00641104	0.0059393	0.00686573	0.00644247	0.0095429	0.00945001	0.00708466	0	0	0	0.0095429
	CYNS_TALMQ Cyanate hydratase OS=Talaromyces marneffei (strain ATCC 18224 / CBS 334.59 / QM 7333) GN=cyn1 PE=3 SV=1	Talaromyces marneffei ATCC 18224	-	4.2.1.104		0	0	0	0	0	0	0.0095429	0	0	0	0	0	0.0095429
	ZIP2_KLULA Protein ZIP2 OS=Kluyveromyces lactis (strain ATCC 8585 / CBS 2359 / DSM 70799 / NBRC 1267 / NRRL Y-1140 / WM37) GN=ZIP2 PE=3 SV=1	Kluyveromyces lactis NRRL Y-1140	-	-		0	0	0	0	0	0	0.0095429	0	0	0	0	0	0.0095429
	RL7A_YEAST 60S ribosomal protein L7-A OS=Saccharomyces cerevisiae (strain ATCC 204508 / S288c) GN=RPL7A PE=1 SV=3	Saccharomyces cerevisiae S288c	K02937	-		0	0	0	0	0	0	0.0095429	0	0	0	0	0	0.0095429
	LPE10_CANAL Mitochondrial inner membrane magnesium transporter LPE10 OS=Candida albicans (strain SC5314 / ATCC MYA-2876) GN=LPE10 PE=3 SV=1	Candida albicans SC5314	K16075	-		0	0	0	0	0	0	0.0095429	0	0	0	0	0	0.0095429
	SPO15_SCHPO Sporulation-specific protein 15 OS=Schizosaccharomyces pombe (strain 972 / ATCC 24843) GN=spo15 PE=1 SV=1	Schizosaccharomyces pombe 972h-	-	-		0	0	0	0	0	0	0.0095429	0	0	0	0	0	0.0095429
	YQO6_SCHPO Uncharacterized membrane protein C569.06 OS=Schizosaccharomyces pombe (strain 972 / ATCC 24843) GN=SPCC569.06 PE=3 SV=1	Schizosaccharomyces pombe 972h-	-	-		0	0	0	0	0	0	0.0095429	0	0	0	0	0	0.0095429
	CP6K1_BLAGE Cytochrome P450 6k1 OS=Blattella germanica GN=CYP6K1 PE=2 SV=1	Blattella germanica	-	1.14.-.-		0	0	0	0	0	0	0.0095429	0	0	0	0	0	0.0095429
	VATF2_DROME Probable V-type proton ATPase subunit F 2 OS=Drosophila melanogaster GN=Vha14-2 PE=3 SV=2	Drosophila melanogaster	K02151	-		0	0	0	0	0	0	0.0095429	0	0	0	0	0	0.0095429
	LST2_DROYA Lateral signaling target protein 2 homolog OS=Drosophila yakuba GN=GE10583 PE=3 SV=1	Drosophila yakuba	-	-		0	0	0	0	0.00686573	0	0.0095429	0	0	0	0	0	0.0095429
	CO1A2_ONCMY Collagen alpha-2(I) chain OS=Oncorhynchus mykiss GN=col1a2 PE=2 SV=2	Oncorhynchus mykiss	-	-		0	0	0	0	0	0	0.0095429	0	0	0	0	0	0.0095429
	BMR1B_CHICK Bone morphogenetic protein receptor type-1B OS=Gallus gallus GN=BMPR1B PE=2 SV=1	Gallus gallus	K13578	2.7.11.30		0	0	0	0	0	0	0.0095429	0	0	0	0	0	0.0095429
	BASI_CHICK Basigin OS=Gallus gallus GN=BSG PE=1 SV=2	Gallus gallus	K06535	-		0	0	0	0	0	0	0.0095429	0	0	0	0	0	0.0095429
	G1L022_AILME Uncharacterized protein (Fragment) OS=Ailuropoda melanoleuca GN=FAM184B PE=4 SV=1	Ailuropoda melanoleuca	-	-		0	0	0	0	0	0	0.0095429	0	0	0	0	0	0.0095429
	D2HEA5_AILME Putative uncharacterized protein (Fragment) OS=Ailuropoda melanoleuca GN=PANDA_009118 PE=4 SV=1	Ailuropoda melanoleuca	-	-		0	0	0	0	0	0	0.0095429	0.00945001	0	0	0	0	0.0095429
	D2I6I5_AILME Tetraspanin (Fragment) OS=Ailuropoda melanoleuca GN=PANDA_021437 PE=3 SV=1	Ailuropoda melanoleuca	K06537	-		0	0	0	0	0	0	0.0095429	0	0	0	0	0	0.0095429
	FSIP1_HUMAN Fibrous sheath-interacting protein 1 OS=Homo sapiens GN=FSIP1 PE=2 SV=1	Homo sapiens	-	-		0	0	0	0	0	0	0.0095429	0	0	0	0	0	0.0095429
	CP4V2_HUMAN Cytochrome P450 4V2 OS=Homo sapiens GN=CYP4V2 PE=1 SV=2	Homo sapiens	K07427	1.14.13.- 1.14.13.199		0	0	0	0	0	0	0.0095429	0	0.00708466	0	0	0	0.0095429
	HV308_HUMAN Ig heavy chain V-III region GA OS=Homo sapiens PE=1 SV=1	Homo sapiens	-	-		0	0	0	0	0	0	0.0095429	0	0	0	0	0	0.0095429
	STRN_HUMAN Striatin OS=Homo sapiens GN=STRN PE=1 SV=4	Mammalia	K17608	-		0	0	0	0	0	0	0.0095429	0	0	0	0	0	0.0095429
	WAP1_RHATT Waprin-Rha1 OS=Rhabdophis tigrinus tigrinus PE=2 SV=1	Rhabdophis tigrinus tigrinus	-	-		0	0	0	0	0	0	0.0095429	0	0	0	0	0	0.0095429
	TEBB_STENO Telomere-binding protein subunit beta OS=Sterkiella nova GN=MAC-41A PE=1 SV=1	Sterkiella nova	-	-		0	0	0	0	0	0	0.0095429	0.00945001	0	0	0	0	0.0095429
	Y6038_DICDI Putative uncharacterized protein DDB_G0280555 OS=Dictyostelium discoideum GN=DDB_G0280555 PE=4 SV=2	Dictyostelium discoideum	-	-		0	0	0	0	0	0	0.0095429	0.00945001	0	0	0	0	0.0095429
	ACT18_DICDI Actin-18 OS=Dictyostelium discoideum GN=act18 PE=3 SV=3	Eukaryota	K10355	-		0	0	0	0	0	0	0.0095429	0	0.00708466	0	0	0	0.0095429
	GL34_ORYSJ Putative germin-like protein 3-4 OS=Oryza sativa subsp. japonica GN=Os03g0693800 PE=3 SV=1	Poaceae	-	-		0	0	0	0	0	0	0.0095429	0.00945001	0	0	0	0	0.0095429
	OXO1_HORVU Oxalate oxidase 1 OS=Hordeum vulgare PE=1 SV=1	Poaceae	-	1.2.3.4		0	0	0	0	0	0	0.0095429	0.00945001	0	0	0	0	0.0095429
	RPOC2_MARPO DNA-directed RNA polymerase subunit beta OS=Marchantia polymorpha GN=rpoC2 PE=3 SV=1	Marchantia polymorpha	-	2.7.7.6		0	0	0	0	0	0	0.0095429	0	0	0	0	0	0.0095429
	ANX4_FRAAN Annexin-like protein RJ4 OS=Fragaria ananassa PE=2 SV=2	Fragaria x ananassa	-	-		0	0	0	0	0	0	0.0095429	0.00945001	0	0	0	0	0.0095429
	NEC1_NICLS Nectarin-1 OS=Nicotiana langsdorffii x Nicotiana sanderae GN=NECI PE=1 SV=1	Nicotiana langsdorffii x Nicotiana sanderae	-	1.15.1.1		0	0	0	0	0	0	0.0095429	0	0	0	0	0	0.0095429
	C71DK_TOBAC 5-epiaristolochene 1,3-dihydroxylase OS=Nicotiana tabacum GN=CYP71D20 PE=1 SV=2	Nicotiana tabacum	K15805	1.14.13.119		0	0.00686672	0	0	0	0	0.0095429	0	0	0	0	0	0.0095429
	GL22_ARATH Germin-like protein subfamily 2 member 2 OS=Arabidopsis thaliana GN=At1g02335 PE=2 SV=1	Streptophyta	-	-		0	0	0	0	0	0	0.0095429	0	0	0	0	0	0.0095429
	MG: Pyruvate dehydrogenase [NADP(+)] OS=Cryptosporidium parvum GN=PFOR PE=2 SV=1 [Q968X7] Score: 569.0	root	-	1.2.1.51		0	0	0	0	0.00686573	0	0.0095429	0.00945001	0	0	0	0.00492951	0.0095429
	GP167_BPPH2 DNA replication protein 16.7 OS=Bacillus phage phi29 GN=16.7 PE=1 SV=1	Bacillus phage phi29	-	-		0	0	0	0	0	0	0.0095429	0	0	0	0	0	0.0095429
	LTP_EHV1B Large tegument protein deneddylase OS=Equine herpesvirus 1 (strain Ab4p) GN=24 PE=3 SV=1	Equine herpesvirus type 1 (strain AB4P)	-	3.4.19.12 3.4.22.-		0	0	0	0	0	0	0.0095429	0	0	0	0	0	0.0095429
	POL2_TORVR RNA2 polyprotein OS=Tomato ringspot virus (isolate raspberry) PE=1 SV=1	Tomato ringspot virus (isolate raspberry)	-	-		0	0	0	0	0	0	0.0095429	0	0	0	0	0	0.0095429
	Y211_ATV Uncharacterized protein ORF211 OS=Acidianus two-tailed virus PE=4 SV=1	Acidianus two-tailed virus	-	-		0	0	0	0	0	0	0.0095429	0	0	0	0	0	0.0095429
	LEU3_SULTO 3-isopropylmalate dehydrogenase OS=Sulfolobus tokodaii (strain DSM 16993 / JCM 10545 / NBRC 100140 / 7) GN=leuB PE=1 SV=3	Sulfolobus tokodaii str. 7	K00052	1.1.1.85		0	0	0	0	0	0	0	0.00945001	0	0	0	0	0.00945001
	HELS_CALMQ ATP-dependent DNA helicase Hel308 OS=Caldivirga maquilingensis (strain ATCC 700844 / DSM 13496 / JCM 10307 / IC-167) GN=hel308 PE=3 SV=1	Caldivirga maquilingensis IC-167	K03726	3.6.4.12		0	0	0	0	0	0	0	0.00945001	0	0	0	0	0.00945001
	PCNA_HALWD DNA polymerase sliding clamp OS=Haloquadratum walsbyi (strain DSM 16790 / HBSQ001) GN=pcn PE=3 SV=1	Haloquadratum walsbyi DSM 16790	K04802	-		0	0	0	0	0	0	0	0.00945001	0	0	0	0	0.00945001
	Y488_METJA Uncharacterized protein MJ0488 OS=Methanocaldococcus jannaschii (strain ATCC 43067 / DSM 2661 / JAL-1 / JCM 10045 / NBRC 100440) GN=MJ0488 PE=1 SV=1	Methanocaldococcus jannaschii DSM 2661	-	-		0	0	0	0	0	0	0	0.00945001	0	0	0	0	0.00945001
	BIOW_METM6 6-carboxyhexanoate--CoA ligase OS=Methanococcus maripaludis (strain C6 / ATCC BAA-1332) GN=bioW PE=3 SV=1	Methanococcus maripaludis C6	K01906	6.2.1.14		0	0	0	0	0	0	0	0.00945001	0	0	0	0	0.00945001
	MOEA1_MYCTO Molybdopterin molybdenumtransferase 1 OS=Mycobacterium tuberculosis (strain CDC 1551 / Oshkosh) GN=moeA1 PE=3 SV=1	Mycobacterium tuberculosis	K03750	2.10.1.1		0	0	0	0	0	0	0	0.00945001	0	0	0	0	0.00945001
	MURC_STRAW UDP-N-acetylmuramate--L-alanine ligase OS=Streptomyces avermitilis (strain ATCC 31267 / DSM 46492 / JCM 5070 / NBRC 14893 / NCIMB 12804 / NRRL 8165 / MA-4680) GN=murC PE=3 SV=1	Streptomyces avermitilis MA-4680	K01924	6.3.2.8		0	0	0	0	0	0	0	0.00945001	0	0	0	0	0.00945001
	HIS1_BIFAA ATP phosphoribosyltransferase OS=Bifidobacterium adolescentis (strain ATCC 15703 / DSM 20083 / NCTC 11814 / E194a) GN=hisG PE=3 SV=1	Bifidobacterium adolescentis ATCC 15703	K00765	2.4.2.17		0	0	0	0	0	0	0	0.00945001	0	0	0	0	0.00945001
	GLMM_PROM2 Phosphoglucosamine mutase OS=Prochlorococcus marinus (strain MIT 9215) GN=glmM PE=3 SV=1	Prochlorococcus marinus str. MIT 9215	K03431	5.4.2.10		0	0	0	0	0	0	0	0.00945001	0	0	0	0	0.00945001
	COAX_ELUMP Type III pantothenate kinase OS=Elusimicrobium minutum (strain Pei191) GN=coaX PE=3 SV=1	Elusimicrobium minutum Pei191	K03525	2.7.1.33		0	0	0	0	0	0	0	0.00945001	0	0	0	0	0.00945001
	MG: Uncharacterized spore protein YtfJ OS=Bacillus subtilis (strain 168) GN=ytfJ PE=1 SV=1 [O34806] Score: 110.0	Bacillus subtilis subsp. subtilis str. 168	-	-		0.00779059	0.00686672	0	0	0	0	0	0.00945001	0.00708466	0	0.00427168	0.00492951	0.00945001
	MG: Phosphate-binding protein PstS OS=Bacillus subtilis (strain 168) GN=pstS PE=3 SV=1 [P46338] Score: 132.0	Bacillus subtilis subsp. subtilis str. 168	K02040	-		0	0	0	0	0	0	0	0.00945001	0	0	0.00427168	0	0.00945001
	MG: Uncharacterized ABC transporter permease protein YtlD OS=Bacillus subtilis (strain 168) GN=ytlD PE=3 SV=1 [O34649] Score: 195.0	Bacillus subtilis subsp. subtilis str. 168	K02050	-		0	0	0	0	0	0	0	0.00945001	0.00708466	0	0	0	0.00945001
	MG: Cellobiose-specific phosphotransferase enzyme IIB component OS=Geobacillus stearothermophilus GN=celA PE=3 SV=1 [Q45399] Score: 99.4	Geobacillus stearothermophilus	-	2.7.1.205		0	0	0	0	0	0	0	0.00945001	0.00708466	0	0.00427168	0.00492951	0.00945001
	DTD_LISMO D-aminoacyl-tRNA deacylase OS=Listeria monocytogenes serovar 1/2a (strain ATCC BAA-679 / EGD-e) GN=dtd PE=3 SV=1	Listeria monocytogenes EGD-e	K07560	3.1.1.96		0	0	0	0	0	0	0	0.00945001	0	0	0	0	0.00945001
	SLAPO_BREBN Outer cell wall protein OS=Brevibacillus brevis (strain 47 / JCM 6285 / NBRC 100599) GN=BBR47_54150 PE=1 SV=1	Brevibacillus brevis NBRC 100599	-	-		0	0	0	0	0	0	0	0.00945001	0	0	0	0.00492951	0.00945001
	RL6_LACAC 50S ribosomal protein L6 OS=Lactobacillus acidophilus (strain ATCC 700396 / NCK56 / N2 / NCFM) GN=rplF PE=3 SV=1	Lactobacillus acidophilus NCFM	K02933	-		0	0	0	0	0	0	0	0.00945001	0	0	0	0	0.00945001
	PEPR_LACDL HTH-type transcriptional regulator pepR1 OS=Lactobacillus delbrueckii subsp. lactis GN=pepR1 PE=3 SV=1	Lactobacillus delbrueckii subsp. lactis	-	-		0	0	0	0	0	0	0	0.00945001	0	0	0	0	0.00945001
	PEPC_LACHE Aminopeptidase C OS=Lactobacillus helveticus GN=pepC PE=3 SV=1	Lactobacillus helveticus	-	3.4.22.40		0	0	0	0	0	0	0	0.00945001	0	0	0	0	0.00945001
	GALE_LACHE UDP-glucose 4-epimerase OS=Lactobacillus helveticus GN=galE PE=2 SV=1	Lactobacillus helveticus	-	5.1.3.2		0	0	0	0	0	0	0	0.00945001	0	0	0	0	0.00945001
	RL13_LEUMM 50S ribosomal protein L13 OS=Leuconostoc mesenteroides subsp. mesenteroides (strain ATCC 8293 / NCDO 523) GN=rplM PE=3 SV=1	Leuconostoc	K02871	-		0	0	0	0	0	0	0	0.00945001	0.00708466	0	0	0	0.00945001
	RS18_STRP4 30S ribosomal protein S18 OS=Streptococcus pneumoniae serotype 19F (strain G54) GN=rpsR PE=3 SV=1	Streptococcus pneumoniae G54	K02963	-		0	0	0	0	0	0	0	0.00945001	0	0	0	0	0.00945001
	RL22_STRPY 50S ribosomal protein L22 OS=Streptococcus pyogenes GN=rplV PE=3 SV=1	Streptococcus	K02890	-		0	0	0	0	0	0	0	0.00945001	0	0	0	0	0.00945001
	MG: Anti-sigma F factor OS=Clostridium kluyveri (strain NBRC 12016) GN=spoIIAB PE=3 SV=1 [B9E5R9] Score: 195.0	Clostridium kluyveri	K06379	2.7.11.1		0	0	0	0	0	0	0	0.00945001	0.00708466	0	0	0	0.00945001
	MG: Small, acid-soluble spore protein C2 OS=Clostridium perfringens (strain 13 / Type A) GN=sspC2 PE=1 SV=2 [P21887] Score: 77.4	Clostridium perfringens str. 13	-	-		0	0	0	0	0	0	0	0.00945001	0.00708466	0	0	0	0.00945001
	MG: Probable autolytic lysozyme OS=Clostridium perfringens (strain 13 / Type A) GN=lyc PE=3 SV=2 [P26836] Score: 204.0	Clostridium perfringens str. 13	K07273	3.2.1.17		0	0	0	0	0.00686573	0.00644247	0	0.00945001	0	0	0	0	0.00945001
	SYFB_SYMTH Phenylalanine--tRNA ligase beta subunit OS=Symbiobacterium thermophilum (strain T / IAM 14863) GN=pheT PE=3 SV=1	Symbiobacterium thermophilum IAM 14863	K01890	6.1.1.20		0	0	0	0	0	0	0	0.00945001	0.00708466	0	0	0	0.00945001
	PRSW_PEPD6 Protease PrsW OS=Peptoclostridium difficile (strain 630) GN=prsW PE=3 SV=1	Clostridium difficile 630	-	3.4.-.-		0	0	0	0	0	0	0	0.00945001	0	0	0	0	0.00945001
	MG: DNA polymerase III PolC-type OS=Caldanaerobacter subterraneus subsp. tengcongensis (strain DSM 15242 / JCM 11007 / NBRC 100824 / MB4) GN=polC PE=3 SV=1 [Q8RA32] Score: 102.0	Thermoanaerobacter tengcongensis MB4	K03763	2.7.7.7		0	0	0	0	0	0	0	0.00945001	0.00708466	0	0	0	0.00945001
	HPPA_CARHZ K(+)-stimulated pyrophosphate-energized sodium pump OS=Carboxydothermus hydrogenoformans (strain ATCC BAA-161 / DSM 6008 / Z-2901) GN=hppA PE=1 SV=1	Carboxydothermus hydrogenoformans Z-2901	K15987	3.6.1.1		0	0	0	0	0	0	0	0.00945001	0	0	0	0	0.00945001
	HIS6_BRADU Imidazole glycerol phosphate synthase subunit HisF OS=Bradyrhizobium diazoefficiens (strain JCM 10833 / IAM 13628 / NBRC 14792 / USDA 110) GN=hisF PE=3 SV=1	Bradyrhizobium japonicum USDA 110	K02500	4.1.3.-		0	0	0	0	0	0	0	0.00945001	0	0	0	0	0.00945001
	NIFN_RHOCA Nitrogenase iron-molybdenum cofactor biosynthesis protein NifN OS=Rhodobacter capsulatus GN=nifN PE=3 SV=1	Rhodobacter capsulatus	-	-		0	0	0	0	0	0	0	0.00945001	0	0	0	0	0.00945001
	RL28_RICB8 50S ribosomal protein L28 OS=Rickettsia bellii (strain OSU 85-389) GN=rpmB PE=3 SV=1	Rickettsia bellii OSU 85-389	K02902	-		0	0	0	0	0	0	0	0.00945001	0	0	0	0	0.00945001
	DNLJ_BORPE DNA ligase OS=Bordetella pertussis (strain Tohama I / ATCC BAA-589 / NCTC 13251) GN=ligA PE=3 SV=1	Bordetella	K01972	6.5.1.2		0	0	0	0	0	0	0	0.00945001	0	0	0	0	0.00945001
	MIAA_BURCA tRNA dimethylallyltransferase OS=Burkholderia cenocepacia (strain AU 1054) GN=miaA PE=3 SV=1	Burkholderia cenocepacia AU 1054	K00791	2.5.1.75		0	0.00686672	0	0	0	0	0	0.00945001	0	0	0	0	0.00945001
	PURT_VARPS Phosphoribosylglycinamide formyltransferase 2 OS=Variovorax paradoxus (strain S110) GN=purT PE=3 SV=1	Variovorax paradoxus S110	K08289	2.1.2.-		0	0	0	0	0	0	0	0.00945001	0.00708466	0	0	0	0.00945001
	FOLD_NITEC Bifunctional protein FolD OS=Nitrosomonas eutropha (strain C91) GN=folD PE=3 SV=1	Nitrosomonas eutropha C91	K01491	1.5.1.5 3.5.4.9		0	0	0	0	0	0	0	0.00945001	0	0	0	0	0.00945001
	IF3_ANAD2 Translation initiation factor IF-3 OS=Anaeromyxobacter dehalogenans (strain 2CP-1 / ATCC BAA-258) GN=infC PE=3 SV=1	Anaeromyxobacter dehalogenans 2CP-1	K02520	-		0	0	0	0	0	0	0	0.00945001	0	0	0	0	0.00945001
	LEUC_NITSB 3-isopropylmalate dehydratase large subunit OS=Nitratiruptor sp. (strain SB155-2) GN=leuC PE=3 SV=1	Nitratiruptor sp. SB155-2	K01703	4.2.1.33		0	0	0.00641104	0	0	0	0	0.00945001	0	0	0	0	0.00945001
	RLMN_AERS4 Dual-specificity RNA methyltransferase RlmN OS=Aeromonas salmonicida (strain A449) GN=rlmN PE=3 SV=1	Aeromonas salmonicida subsp. salmonicida A449	K06941	2.1.1.192		0	0	0	0.0059393	0	0	0	0.00945001	0	0	0	0	0.00945001
	ISPD_SHEAM 2-C-methyl-D-erythritol 4-phosphate cytidylyltransferase OS=Shewanella amazonensis (strain ATCC BAA-1098 / SB2B) GN=ispD PE=3 SV=1	Shewanella amazonensis SB2B	K00991	2.7.7.60		0	0	0	0	0.00686573	0	0	0.00945001	0	0	0	0	0.00945001
	MNME_HAMD5 tRNA modification GTPase MnmE OS=Hamiltonella defensa subsp. Acyrthosiphon pisum (strain 5AT) GN=mnmE PE=3 SV=1	Candidatus Hamiltonella defensa 5AT (Acyrthosiphon pisum)	K03650	3.6.-.-		0	0	0	0	0	0	0	0.00945001	0	0	0	0	0.00945001
	VIAA_CITK8 Protein ViaA OS=Citrobacter koseri (strain ATCC BAA-895 / CDC 4225-83 / SGSC4696) GN=viaA PE=3 SV=1	Citrobacter koseri ATCC BAA-895	-	-		0	0	0	0	0	0	0	0.00945001	0.00708466	0	0.00427168	0	0.00945001
	YGFZ_CROS8 tRNA-modifying protein YgfZ OS=Cronobacter sakazakii (strain ATCC BAA-894) GN=ESA_00433 PE=3 SV=1	Cronobacter sakazakii ATCC BAA-894	K06980	-		0	0	0	0	0	0	0	0.00945001	0	0	0	0	0.00945001
	LGT_ENT38 Prolipoprotein diacylglyceryl transferase OS=Enterobacter sp. (strain 638) GN=lgt PE=3 SV=1	Enterobacter sp. 638	K13292	2.4.99.-		0	0	0	0	0	0	0	0.00945001	0	0	0	0	0.00945001
	AFAC_ECOLX Outer membrane usher protein AfaC OS=Escherichia coli GN=afaC PE=3 SV=1	Escherichia coli	-	-		0	0	0	0	0	0	0	0.00945001	0	0	0	0	0.00945001
	YGCQ_ECOLI Putative electron transfer flavoprotein subunit YgcQ OS=Escherichia coli (strain K12) GN=ygcQ PE=3 SV=2	Escherichia coli K-12	-	-		0	0	0	0	0	0	0	0.00945001	0	0	0	0	0.00945001
	YAHK_ECOLI Aldehyde reductase YahK OS=Escherichia coli (strain K12) GN=yahK PE=1 SV=1	Escherichia coli K-12	K13979	1.1.1.2		0	0	0	0	0	0	0	0.00945001	0	0	0	0	0.00945001
	GSIB_PECAS Glutathione-binding protein GsiB OS=Pectobacterium atrosepticum (strain SCRI 1043 / ATCC BAA-672) GN=gsiB PE=3 SV=1	Pectobacterium atrosepticum SCRI1043	K13889	-		0	0	0	0	0	0	0	0.00945001	0	0	0	0	0.00945001
	TTCA_PECCP tRNA 2-thiocytidine biosynthesis protein TtcA OS=Pectobacterium carotovorum subsp. carotovorum (strain PC1) GN=ttcA PE=3 SV=1	Pectobacterium carotovorum subsp. carotovorum PC1	K14058	-		0	0	0.00641104	0	0	0	0	0.00945001	0	0	0	0	0.00945001
	DCYD_YERPN D-cysteine desulfhydrase OS=Yersinia pestis bv. Antiqua (strain Nepal516) GN=dcyD PE=3 SV=1	Yersinia	K05396	4.4.1.15		0	0	0	0	0	0	0	0.00945001	0	0	0	0	0.00945001
	GLMU_METCA Bifunctional protein GlmU OS=Methylococcus capsulatus (strain ATCC 33009 / NCIMB 11132 / Bath) GN=glmU PE=3 SV=1	Methylococcus capsulatus str. Bath	K04042	2.7.7.23 2.3.1.157		0	0	0	0	0.00686573	0	0	0.00945001	0	0	0	0	0.00945001
	NADK_CHRSD NAD kinase OS=Chromohalobacter salexigens (strain DSM 3043 / ATCC BAA-138 / NCIMB 13768) GN=nadK PE=3 SV=1	Chromohalobacter salexigens DSM 3043	K00858	2.7.1.23		0	0	0	0	0	0	0	0.00945001	0	0	0	0	0.00945001
	PYRR_PSEAB Bifunctional protein PyrR OS=Pseudomonas aeruginosa (strain UCBPP-PA14) GN=pyrR PE=3 SV=1	Pseudomonas aeruginosa	K02825	2.4.2.9		0	0	0	0	0	0	0	0.00945001	0	0	0	0	0.00945001
	MACB2_PSEPF Macrolide export ATP-binding/permease protein MacB 2 OS=Pseudomonas fluorescens (strain Pf0-1) GN=macB2 PE=3 SV=1	Pseudomonas fluorescens Pf0-1	K05685	3.6.3.-		0	0	0	0	0	0	0	0.00945001	0	0	0	0	0.00945001
	MG: Probable D-methionine transport system permease protein MetI OS=Vibrio cholerae serotype O1 (strain ATCC 39315 / El Tor Inaba N16961) GN=metI PE=3 SV=1 [Q9KTJ6] Score: 186.0	Vibrio cholerae O1 biovar El Tor str. N16961	K02072	-		0	0	0	0	0	0	0	0.00945001	0	0	0	0	0.00945001
	DPB2_KLULA DNA polymerase epsilon subunit B OS=Kluyveromyces lactis (strain ATCC 8585 / CBS 2359 / DSM 70799 / NBRC 1267 / NRRL Y-1140 / WM37) GN=DPB2 PE=3 SV=1	Kluyveromyces lactis NRRL Y-1140	K02325	2.7.7.7		0	0	0	0	0	0	0	0.00945001	0	0	0	0	0.00945001
	MPA43_YEAST Protein MPA43 OS=Saccharomyces cerevisiae (strain ATCC 204508 / S288c) GN=MPA43 PE=1 SV=1	Saccharomyces cerevisiae S288c	-	-		0	0	0	0	0	0	0	0.00945001	0	0	0	0	0.00945001
	ERMP1_SCHPO Putative endoplasmic reticulum metallopeptidase 1 OS=Schizosaccharomyces pombe (strain 972 / ATCC 24843) GN=erm1 PE=3 SV=1	Schizosaccharomyces pombe 972h-	-	3.4.-.-		0	0	0	0	0	0	0	0.00945001	0	0	0	0	0.00945001
	KAPR_HYPAT cAMP-dependent protein kinase regulatory subunit OS=Hypocrea atroviridis GN=pkar1 PE=3 SV=1	Trichoderma atroviride	-	-		0	0.00686672	0	0	0	0	0	0.00945001	0	0	0	0	0.00945001
	KPC1_HYPJE Protein kinase C-like OS=Hypocrea jecorina GN=pkc1 PE=3 SV=1	Trichoderma reesei	-	2.7.11.13		0	0	0	0	0	0	0	0.00945001	0	0	0	0	0.00945001
	DPH1_CRYNJ Diphthamide biosynthesis protein 1 OS=Cryptococcus neoformans var. neoformans serotype D (strain JEC21 / ATCC MYA-565) GN=DPH1 PE=3 SV=1	Cryptococcus neoformans var. neoformans JEC21	K07561	-		0	0	0	0	0	0	0	0.00945001	0	0	0	0	0.00945001
	H8O01_HAPHA U3-theraphotoxin-Hhn1g OS=Haplopelma hainanum PE=3 SV=1	Haplopelma hainanum	-	-		0	0	0	0	0	0	0	0.00945001	0	0	0	0	0.00945001
	PRKDC_XENLA DNA-dependent protein kinase catalytic subunit OS=Xenopus laevis GN=prkdc PE=2 SV=1	Xenopus laevis	K06642	2.7.11.1		0	0	0	0	0	0	0	0.00945001	0.00708466	0	0	0	0.00945001
	KIF2C_XENLA Kinesin-like protein KIF2C OS=Xenopus laevis GN=kif2c PE=1 SV=2	Xenopus laevis	K10393	-		0	0	0	0	0	0	0	0.00945001	0	0	0	0	0.00945001
	AVID_CHICK Avidin OS=Gallus gallus GN=AVD PE=1 SV=3	Gallus gallus	-	-		0	0	0	0	0	0	0	0.00945001	0.00708466	0	0	0	0.00945001
	D2I2I0_AILME Putative uncharacterized protein (Fragment) OS=Ailuropoda melanoleuca GN=PANDA_019605 PE=4 SV=1	Ailuropoda melanoleuca	-	-		0	0	0	0	0	0	0	0.00945001	0	0	0	0	0.00945001
	G1LQZ0_AILME Uncharacterized protein OS=Ailuropoda melanoleuca GN=GLYCTK PE=4 SV=1	Ailuropoda melanoleuca	-	-		0	0	0	0	0	0	0	0.00945001	0	0	0	0	0.00945001
	G1MIG1_AILME Uncharacterized protein OS=Ailuropoda melanoleuca GN=GGH PE=4 SV=1	Ailuropoda melanoleuca	-	-		0	0	0.00641104	0	0	0	0	0.00945001	0.00708466	0	0	0	0.00945001
	E41LB_HUMAN Band 4.1-like protein 4B OS=Homo sapiens GN=EPB41L4B PE=2 SV=2	Homo sapiens	-	-		0	0	0	0	0	0	0	0.00945001	0.00708466	0	0	0	0.00945001
	GRD2I_HUMAN Delphilin OS=Homo sapiens GN=GRID2IP PE=3 SV=2	Homo sapiens	-	-		0	0	0	0	0	0	0	0.00945001	0	0	0	0	0.00945001
	LCAT_MOUSE Phosphatidylcholine-sterol acyltransferase OS=Mus musculus GN=Lcat PE=1 SV=2	Mus musculus	K00650	2.3.1.43		0	0	0	0	0	0	0	0.00945001	0.00708466	0	0	0	0.00945001
	OXSM_MOUSE 3-oxoacyl-[acyl-carrier-protein] synthase, mitochondrial OS=Mus musculus GN=Oxsm PE=1 SV=1	Mus musculus	K09458	2.3.1.41		0	0	0	0	0	0	0	0.00945001	0	0	0	0	0.00945001
	WIZ_MOUSE Protein Wiz OS=Mus musculus GN=Wiz PE=1 SV=2	Mus musculus	-	-		0	0	0	0	0	0.00644247	0	0.00945001	0	0	0	0	0.00945001
	EDN3_MOUSE Endothelin-3 OS=Mus musculus GN=Edn3 PE=2 SV=1	Mus musculus	K05227	-		0	0	0	0	0	0	0	0.00945001	0	0	0	0	0.00945001
	RIN2_MOUSE Ras and Rab interactor 2 OS=Mus musculus GN=Rin2 PE=1 SV=3	Mus musculus	-	-		0	0	0	0	0	0	0	0.00945001	0	0	0	0	0.00945001
	NUD18_RAT 8-oxo-dGDP phosphatase NUDT18 OS=Rattus norvegicus GN=Nudt18 PE=2 SV=2	Muridae	K17817	3.6.1.58		0	0	0	0	0	0	0	0.00945001	0	0	0	0	0.00945001
	COQ3_RAT Ubiquinone biosynthesis O-methyltransferase, mitochondrial OS=Rattus norvegicus GN=Coq3 PE=2 SV=2	Muridae	K00591	2.1.1.64 2.1.1.114		0	0.00686672	0	0	0	0	0	0.00945001	0	0	0	0	0.00945001
	COQ3_MOUSE Ubiquinone biosynthesis O-methyltransferase, mitochondrial OS=Mus musculus GN=Coq3 PE=1 SV=1	Muridae	K00591	2.1.1.64 2.1.1.114		0.00779059	0.00686672	0	0	0	0	0	0.00945001	0	0	0	0	0.00945001
	HV309_HUMAN Ig heavy chain V-III region NIE OS=Homo sapiens PE=1 SV=1	Mammalia	-	-		0	0	0.00641104	0	0	0	0	0.00945001	0	0	0	0	0.00945001
	D2I8E2_AILME Putative uncharacterized protein (Fragment) OS=Ailuropoda melanoleuca GN=PANDA_022344 PE=4 SV=1	Mammalia	-	-		0	0	0	0	0	0	0	0.00945001	0	0	0	0	0.00945001
	TREF1_HUMAN Transcriptional-regulating factor 1 OS=Homo sapiens GN=TRERF1 PE=1 SV=1	Mammalia	-	-		0	0	0	0	0	0	0	0.00945001	0	0	0	0	0.00945001
	YOT5_CAEEL Uncharacterized protein ZK632.5 OS=Caenorhabditis elegans GN=ZK632.5 PE=4 SV=1	Caenorhabditis elegans	-	-		0	0	0	0	0	0	0	0.00945001	0	0	0	0	0.00945001
	DNAB_ODOSI Probable replicative DNA helicase OS=Odontella sinensis GN=dnaB PE=3 SV=1	Odontella sinensis	-	3.6.4.12		0	0	0	0	0	0	0	0.00945001	0	0	0	0	0.00945001
	TSUA_DICDI Probable serine/threonine-protein kinase tsuA OS=Dictyostelium discoideum GN=tsuA PE=1 SV=1	Dictyostelium discoideum	K06228	2.7.11.1		0	0	0	0	0	0	0	0.00945001	0	0	0	0	0.00945001
	TGRI3_DICDI Tiger protein I3 OS=Dictyostelium discoideum GN=tgrI3 PE=3 SV=2	Dictyostelium discoideum	-	-		0	0	0	0	0	0	0	0.00945001	0	0	0	0	0.00945001
	LYRM1_DICDI LYR motif-containing protein 1 OS=Dictyostelium discoideum GN=lyrm1 PE=3 SV=1	Dictyostelium discoideum	-	-		0	0	0	0	0	0	0	0.00945001	0	0	0	0	0.00945001
	PLC_DICDI 1-phosphatidylinositol 4,5-bisphosphate phosphodiesterase OS=Dictyostelium discoideum GN=plc PE=2 SV=1	Dictyostelium discoideum	K05857	3.1.4.11		0	0	0	0	0	0	0	0.00945001	0	0	0	0	0.00945001
	HBL3_ORYSJ Non-symbiotic hemoglobin 3 OS=Oryza sativa subsp. japonica GN=HB3 PE=2 SV=1	Oryza sativa Japonica Group	-	-		0	0	0	0	0	0	0	0.00945001	0	0	0	0	0.00945001
	PER1_SORBI Cationic peroxidase SPC4 OS=Sorghum bicolor GN=Sb03g046810 PE=1 SV=2	Sorghum bicolor	K00430	1.11.1.7		0	0	0	0	0	0	0	0.00945001	0	0	0	0	0.00945001
	RSH1_MAIZE Homeobox protein rough sheath 1 OS=Zea mays GN=RS1 PE=2 SV=1	Zea mays	-	-		0	0	0	0	0	0	0	0.00945001	0	0	0	0	0.00945001
	EDM2_ARATH Protein ENHANCED DOWNY MILDEW 2 OS=Arabidopsis thaliana GN=EDM2 PE=1 SV=1	Arabidopsis thaliana	-	-		0	0	0	0	0	0	0	0.00945001	0.00708466	0	0.00427168	0	0.00945001
	GDL35_ARATH GDSL esterase/lipase At2g19010 OS=Arabidopsis thaliana GN=At2g19010 PE=2 SV=1	Arabidopsis thaliana	-	3.1.1.-		0	0	0	0	0	0	0	0.00945001	0	0	0	0	0.00945001
	FRS5_ARATH Protein FAR1-RELATED SEQUENCE 5 OS=Arabidopsis thaliana GN=FRS5 PE=2 SV=1	Arabidopsis thaliana	-	-		0	0	0	0	0	0	0	0.00945001	0	0	0	0	0.00945001
	GOGC1_ARATH Golgin candidate 1 OS=Arabidopsis thaliana GN=GC1 PE=2 SV=2	Arabidopsis thaliana	-	-		0	0	0	0	0	0	0	0.00945001	0	0	0	0	0.00945001
	TBG2_ARATH Tubulin gamma-2 chain OS=Arabidopsis thaliana GN=TUBG2 PE=1 SV=1	Streptophyta	K10389	-		0	0	0	0	0	0	0	0.00945001	0	0	0	0	0.00945001
	RR19_GRATL 30S ribosomal protein S19, chloroplastic OS=Gracilaria tenuistipitata var. liui GN=rps19 PE=3 SV=1	root	-	-		0	0	0	0	0	0	0	0.00945001	0.00708466	0	0	0	0.00945001
	RS19_SYNJB 30S ribosomal protein S19 OS=Synechococcus sp. (strain JA-2-3Ba(2-13)) GN=rpsS PE=3 SV=1	root	K02965	-		0	0	0	0	0	0	0	0.00945001	0.00708466	0	0	0	0.00945001
	RS19_FINM2 30S ribosomal protein S19 OS=Finegoldia magna (strain ATCC 29328) GN=rpsS PE=3 SV=1	root	K02965	-		0	0	0	0	0	0	0	0.00945001	0.00708466	0	0	0	0.00945001
	RS19_LACSS 30S ribosomal protein S19 OS=Lactobacillus sakei subsp. sakei (strain 23K) GN=rpsS PE=3 SV=1	root	K02965	-		0	0	0	0	0	0	0	0.00945001	0.00708466	0	0	0	0.00945001
	RR19_ADICA 30S ribosomal protein S19, chloroplastic OS=Adiantum capillus-veneris GN=rps19 PE=2 SV=2	root	-	-		0	0	0	0	0	0	0	0.00945001	0.00708466	0	0	0	0.00945001
	RS19_GLOVI 30S ribosomal protein S19 OS=Gloeobacter violaceus (strain PCC 7421) GN=rpsS PE=3 SV=1	root	K02965	-		0	0	0	0	0	0	0	0.00945001	0.00708466	0	0	0	0.00945001
	RS19_LACH4 30S ribosomal protein S19 OS=Lactobacillus helveticus (strain DPC 4571) GN=rpsS PE=3 SV=1	root	K02965	-		0	0	0	0	0	0	0	0.00945001	0.00708466	0	0	0	0.00945001
	RS19_LACGA 30S ribosomal protein S19 OS=Lactobacillus gasseri (strain ATCC 33323 / DSM 20243 / JCM 1131 / NCIMB 11718 / AM63) GN=rpsS PE=3 SV=1	root	K02965	-		0	0	0	0	0	0	0	0.00945001	0.00708466	0	0	0	0.00945001
	RR19_SACOF 30S ribosomal protein S19, chloroplastic OS=Saccharum officinarum GN=rps19 PE=3 SV=1	root	-	-		0	0	0	0	0	0	0	0.00945001	0.00708466	0	0	0	0.00945001
	RS19_OENOB 30S ribosomal protein S19 OS=Oenococcus oeni (strain ATCC BAA-331 / PSU-1) GN=rpsS PE=3 SV=1	root	K02965	-		0	0	0	0	0	0	0	0.00945001	0.00708466	0	0	0	0.00945001
	VP09_BPAPS Putative protein p9 OS=Acyrthosiphon pisum secondary endosymbiont phage 1 GN=9 PE=4 SV=1	Endosymbiont phage APSE-1	-	-		0	0	0	0	0	0	0	0.00945001	0	0	0	0	0.00945001
	RPOA_PRRS1 Replicase polyprotein 1ab OS=Porcine reproductive and respiratory syndrome virus (strain 16244B) GN=rep PE=3 SV=3	PRRSV 16244B	-	3.4.22.- 3.4.22.- 3.4.22.- 3.4.19.12 3.4.22.- 3.4.21.- 2.7.7.48 3.6.4.12 3.6.4.13		0	0	0	0	0	0	0	0.00945001	0	0	0	0	0.00945001
	3608L_ASFK5 Protein MGF 360-8L OS=African swine fever virus (isolate Pig/Kenya/KEN-50/1950) GN=Ken-031 PE=3 SV=1	African swine fever virus pig/Kenya/KEN-50/1950	-	-		0	0	0	0	0	0	0	0.00945001	0.00708466	0	0	0	0.00945001
	TRPE_AERPE Anthranilate synthase component 1 OS=Aeropyrum pernix (strain ATCC 700893 / DSM 11879 / JCM 9820 / NBRC 100138 / K1) GN=trpE PE=3 SV=2	Aeropyrum pernix K1	K01657	4.1.3.27		0	0	0	0	0	0	0	0	0	0	0.00854336	0	0.00854336
	SYL_METMP Leucine--tRNA ligase OS=Methanococcus maripaludis (strain S2 / LL) GN=leuS PE=3 SV=1	Methanococcus maripaludis S2	K01869	6.1.1.4		0	0	0	0	0.00686573	0	0	0	0.00708466	0	0.00854336	0.00492951	0.00854336
	UVRC_SOLUE UvrABC system protein C OS=Solibacter usitatus (strain Ellin6076) GN=uvrC PE=3 SV=1	Candidatus Solibacter usitatus Ellin6076	K03703	-		0	0	0	0	0.00686573	0	0	0	0.00708466	0	0.00854336	0	0.00854336
	NIFJ_NOSS1 Pyruvate-flavodoxin oxidoreductase OS=Nostoc sp. (strain PCC 7120 / UTEX 2576) GN=nifJ PE=2 SV=2	Nostoc sp. PCC 7120	K03737	1.2.7.-		0	0	0	0	0	0	0	0	0	0	0.00854336	0	0.00854336
	MG: Methylenetetrahydrofolate--tRNA-(uracil-5-)-methyltransferase TrmFO OS=Dictyoglomus turgidum (strain Z-1310 / DSM 6724) GN=trmFO PE=3 SV=1 [B8E2F5] Score: 54.3	Dictyoglomus turgidum DSM 6724	K04094	2.1.1.74		0	0	0	0	0	0	0	0	0.00708466	0	0.00854336	0.00492951	0.00854336
	MURC_STRMU UDP-N-acetylmuramate--L-alanine ligase OS=Streptococcus mutans serotype c (strain ATCC 700610 / UA159) GN=murC PE=3 SV=1	Streptococcus mutans UA159	K01924	6.3.2.8		0	0	0	0.0059393	0.00686573	0.00644247	0	0	0	0	0.00854336	0	0.00854336
	MIAB_METFK tRNA-2-methylthio-N(6)-dimethylallyladenosine synthase OS=Methylobacillus flagellatus (strain KT / ATCC 51484 / DSM 6875) GN=miaB PE=3 SV=1	Methylobacillus flagellatus KT	K06168	2.8.4.3		0.00779059	0	0	0	0	0	0	0	0	0	0.00854336	0	0.00854336
	RECA1_MYXXA Protein RecA 1 OS=Myxococcus xanthus GN=recA1 PE=3 SV=1	Myxococcus xanthus	-	-		0	0	0	0	0	0	0	0	0.00708466	0	0.00854336	0.00492951	0.00854336
	GSPD_AERSA Type II secretion system protein D OS=Aeromonas salmonicida GN=exeD PE=3 SV=1	Aeromonas	-	-		0	0	0	0	0	0	0	0	0	0	0.00854336	0.00492951	0.00854336
	PLSY_ENT38 Glycerol-3-phosphate acyltransferase OS=Enterobacter sp. (strain 638) GN=plsY PE=3 SV=1	Enterobacter sp. 638	K08591	2.3.1.n3		0	0	0	0	0	0	0	0	0	0	0.00854336	0.00492951	0.00854336
	IDH_ECOLI Isocitrate dehydrogenase [NADP] OS=Escherichia coli (strain K12) GN=icd PE=1 SV=1	Escherichia coli K-12	K00031	1.1.1.42		0	0	0	0	0	0	0	0	0	0	0.00854336	0	0.00854336
	SUCD_ECOLI Succinyl-CoA ligase [ADP-forming] subunit alpha OS=Escherichia coli (strain K12) GN=sucD PE=1 SV=2	Escherichia coli	K01902	6.2.1.5		0	0	0	0	0	0	0	0	0	0	0.00854336	0	0.00854336
	APBC_ECOLI Iron-sulfur cluster carrier protein OS=Escherichia coli (strain K12) GN=mrp PE=3 SV=1	Escherichia coli	K03593	-		0	0	0	0	0	0	0	0	0	0	0.00854336	0.00492951	0.00854336
	MG: Maltose/maltodextrin import ATP-binding protein MalK OS=Escherichia coli (strain UTI89 / UPEC) GN=malK PE=1 SV=2 [Q1R3Q1] Score: 396.0	Enterobacteriaceae	K10111	3.6.3.19		0	0	0	0.0059393	0	0	0	0	0	0	0.00854336	0.00492951	0.00854336
	PPIA_SALTY Peptidyl-prolyl cis-trans isomerase A OS=Salmonella typhimurium (strain LT2 / SGSC1412 / ATCC 700720) GN=ppiA PE=3 SV=2	Enterobacteriaceae	K03767	5.2.1.8		0	0	0	0	0	0	0	0	0	0	0.00854336	0.00492951	0.00854336
	KAD_SALEP Adenylate kinase OS=Salmonella enteritidis PT4 (strain P125109) GN=adk PE=3 SV=1	Enterobacteriaceae	K00939	2.7.4.3		0	0	0	0	0	0	0	0	0	0	0.00854336	0.00492951	0.00854336
	RS5_BUCAK 30S ribosomal protein S5 OS=Buchnera aphidicola subsp. Acyrthosiphon kondoi GN=rpsE PE=3 SV=2	Gammaproteobacteria	-	-		0	0	0	0	0	0	0	0	0	0	0.00854336	0	0.00854336
	RS6_ACTSZ 30S ribosomal protein S6 OS=Actinobacillus succinogenes (strain ATCC 55618 / 130Z) GN=rpsF PE=3 SV=1	Gammaproteobacteria	K02990	-		0	0	0	0	0	0	0	0	0	0	0.00854336	0.00492951	0.00854336
	PURA_ACIAC Adenylosuccinate synthetase OS=Acidovorax citrulli (strain AAC00-1) GN=purA PE=3 SV=1	Proteobacteria	K01939	6.3.4.4		0	0	0	0	0	0	0	0	0	0	0.00854336	0.00492951	0.00854336
	RECA_BLAVI Protein RecA OS=Blastochloris viridis GN=recA PE=3 SV=1	Bacteria	-	-		0	0	0	0	0	0	0	0	0.00708466	0	0.00854336	0.00492951	0.00854336
	RECA_ACICJ Protein RecA OS=Acidiphilium cryptum (strain JF-5) GN=recA PE=3 SV=1	Bacteria	K03553	-		0	0	0	0	0	0	0	0	0.00708466	0	0.00854336	0.00492951	0.00854336
	RECA_HERA2 Protein RecA OS=Herpetosiphon aurantiacus (strain ATCC 23779 / DSM 785) GN=recA PE=3 SV=1	Bacteria	K03553	-		0	0	0	0	0	0	0	0	0.00708466	0	0.00854336	0.00492951	0.00854336
	RECA_CYAP7 Protein RecA OS=Cyanothece sp. (strain PCC 7424) GN=recA PE=3 SV=1	Bacteria	K03553	-		0	0	0	0	0	0	0	0	0.00708466	0	0.00854336	0.00492951	0.00854336
	RS2_BURMS 30S ribosomal protein S2 OS=Burkholderia mallei (strain SAVP1) GN=rpsB PE=3 SV=1	Bacteria	K02967	-		0	0	0	0	0	0	0	0	0	0	0.00854336	0.00492951	0.00854336
	RS2_PARPJ 30S ribosomal protein S2 OS=Paraburkholderia phytofirmans (strain DSM 17436 / LMG 22146 / PsJN) GN=rpsB PE=3 SV=1	Bacteria	K02967	-		0	0	0	0	0	0	0	0	0	0	0.00854336	0.00492951	0.00854336
	RS2_BORA1 30S ribosomal protein S2 OS=Bordetella avium (strain 197N) GN=rpsB PE=3 SV=1	Bacteria	K02967	-		0	0	0	0	0	0	0	0	0	0	0.00854336	0.00492951	0.00854336
	KANK3_HUMAN KN motif and ankyrin repeat domain-containing protein 3 OS=Homo sapiens GN=KANK3 PE=1 SV=1	Homo sapiens	-	-		0	0	0	0	0	0	0	0	0	0	0.00854336	0.00492951	0.00854336
	DYH14_HUMAN Dynein heavy chain 14, axonemal OS=Homo sapiens GN=DNAH14 PE=2 SV=3	Homo sapiens	K10408	-		0	0	0	0	0	0	0	0	0	0	0.00854336	0	0.00854336
	CA043_MOUSE Uncharacterized protein C1orf43 homolog OS=Mus musculus PE=2 SV=1	Mus musculus	-	-		0	0	0	0.0059393	0	0.00644247	0	0	0	0	0.00854336	0	0.00854336
	G1MD72_AILME Uncharacterized protein OS=Ailuropoda melanoleuca GN=RPGRIP1L PE=4 SV=1	Mammalia	K16550	-		0	0	0	0	0	0	0	0	0	0	0.00854336	0	0.00854336
	TOXC_COCCA Putative fatty acid synthase subunit TOXC OS=Cochliobolus carbonum GN=TOXC PE=3 SV=1	Eukaryota	-	4.2.1.59 1.3.1.9 2.3.1.38 2.3.1.39 3.1.2.14		0	0	0	0	0	0	0	0	0	0	0.00854336	0	0.00854336
	TILS_ZYGCR tRNA(Ile)-lysidine synthase, chloroplastic OS=Zygnema circumcarinatum GN=tilS PE=3 SV=1	Zygnema circumcarinatum	-	6.3.4.19		0	0	0	0	0.00686573	0	0	0	0	0	0.00854336	0	0.00854336
	MD15A_ARATH Mediator of RNA polymerase II transcription subunit 15a OS=Arabidopsis thaliana GN=MED15A PE=1 SV=1	root	K14972	-		0	0	0	0	0	0	0	0	0	0	0.00854336	0	0.00854336
	UVRC_KORVE UvrABC system protein C OS=Koribacter versatilis (strain Ellin345) GN=uvrC PE=3 SV=1	root	K03703	-		0	0	0	0	0	0	0	0	0	0	0.00854336	0	0.00854336
	UVRC_DICNV UvrABC system protein C OS=Dichelobacter nodosus (strain VCS1703A) GN=uvrC PE=3 SV=1	root	K03703	-		0	0	0	0	0	0	0	0	0	0	0.00854336	0	0.00854336
	UVRC_GLUOX UvrABC system protein C OS=Gluconobacter oxydans (strain 621H) GN=uvrC PE=3 SV=1	root	K03703	-		0	0	0	0	0	0	0	0	0	0	0.00854336	0	0.00854336
	MG: NADH-ubiquinone oxidoreductase chain 5 OS=Anopheles quadrimaculatus GN=ND5 PE=3 SV=1 [P33510] Score: 670.0	root	-	1.6.5.3		0	0	0	0	0	0	0	0	0	0	0.00854336	0	0.00854336
	UVRC_MARMM UvrABC system protein C OS=Maricaulis maris (strain MCS10) GN=uvrC PE=3 SV=1	root	K03703	-		0	0	0	0	0	0	0	0	0	0	0.00854336	0	0.00854336
	RL2_CALMQ 50S ribosomal protein L2 OS=Caldivirga maquilingensis (strain ATCC 700844 / DSM 13496 / JCM 10307 / IC-167) GN=rpl2 PE=3 SV=1	Caldivirga maquilingensis IC-167	K02886	-		0.00779059	0	0	0	0	0	0	0	0	0	0	0	0.00779059
	EF2_PYRNV Elongation factor 2 OS=Pyrobaculum neutrophilum (strain DSM 2338 / JCM 9278 / V24Sta) GN=fusA PE=3 SV=1	Pyrobaculum	K03234	-		0.00779059	0	0	0	0	0	0	0	0	0	0	0	0.00779059
	ASPD_METTH Probable L-aspartate dehydrogenase OS=Methanothermobacter thermautotrophicus (strain ATCC 29096 / DSM 1053 / JCM 10044 / NBRC 100330 / Delta H) GN=nadX PE=3 SV=1	Methanothermobacter thermautotrophicus str. Delta H	-	1.4.1.21		0.00779059	0.00686672	0	0	0	0	0	0	0	0	0	0	0.00779059
	Y1053_METJA Uncharacterized protein MJ1053 OS=Methanocaldococcus jannaschii (strain ATCC 43067 / DSM 2661 / JAL-1 / JCM 10045 / NBRC 100440) GN=MJ1053 PE=4 SV=1	Methanocaldococcus jannaschii DSM 2661	K07745	-		0.00779059	0	0	0	0	0	0	0	0	0	0	0	0.00779059
	DNAG_METM6 DNA primase DnaG OS=Methanococcus maripaludis (strain C6 / ATCC BAA-1332) GN=dnaG PE=3 SV=1	Methanococcus maripaludis C6	-	2.7.7.-		0.00779059	0.00686672	0	0	0	0	0	0	0	0	0	0	0.00779059
	GCSH_PYRHO Probable glycine cleavage system H protein OS=Pyrococcus horikoshii (strain ATCC 700860 / DSM 12428 / JCM 9974 / NBRC 100139 / OT-3) GN=gcvH PE=3 SV=2	Thermococcaceae	K02437	-		0.00779059	0	0	0.0059393	0	0	0	0	0	0	0	0	0.00779059
	GCSH_THEKO Probable glycine cleavage system H protein OS=Thermococcus kodakarensis (strain ATCC BAA-918 / JCM 12380 / KOD1) GN=gcvH PE=3 SV=1	Thermococcaceae	K02437	-		0.00779059	0	0	0.0059393	0	0	0	0	0	0	0	0	0.00779059
	PROB_CORDI Glutamate 5-kinase OS=Corynebacterium diphtheriae (strain ATCC 700971 / NCTC 13129 / Biotype gravis) GN=proB PE=3 SV=1	Corynebacterium diphtheriae NCTC 13129	K00931	2.7.2.11		0.00779059	0	0	0	0	0	0	0	0	0	0	0	0.00779059
	OBG_CLAM3 GTPase Obg OS=Clavibacter michiganensis subsp. michiganensis (strain NCPPB 382) GN=obg PE=3 SV=1	Clavibacter michiganensis subsp. michiganensis NCPPB 382	K03979	3.6.5.-		0.00779059	0	0	0	0	0	0	0	0	0	0	0	0.00779059
	PANC_MYCVP Pantothenate synthetase OS=Mycobacterium vanbaalenii (strain DSM 7251 / PYR-1) GN=panC PE=3 SV=1	Mycobacterium vanbaalenii PYR-1	K01918	6.3.2.1		0.00779059	0	0	0	0	0	0	0	0	0	0	0	0.00779059
	RUVB_RHOOB Holliday junction ATP-dependent DNA helicase RuvB OS=Rhodococcus opacus (strain B4) GN=ruvB PE=3 SV=1	Rhodococcus opacus B4	K03551	3.6.4.12		0.00779059	0	0	0	0	0.00644247	0	0	0	0	0	0	0.00779059
	CEFD_STRC2 Isopenicillin N epimerase OS=Streptomyces clavuligerus (strain ATCC 27064 / DSM 738 / JCM 4710 / NBRC 13307 / NCIMB 12785 / NRRL 3585 / VKM Ac-602) GN=cefD PE=1 SV=3	Streptomyces clavuligerus ATCC 27064	K04127	5.1.1.17		0.00779059	0	0.00641104	0	0	0	0	0	0	0	0	0	0.00779059
	ILVD_SULSY Dihydroxy-acid dehydratase OS=Sulfurihydrogenibium sp. (strain YO3AOP1) GN=ilvD PE=3 SV=1	Sulfurihydrogenibium sp. YO3AOP1	K01687	4.2.1.9		0.00779059	0	0	0	0	0	0	0	0	0	0	0	0.00779059
	TRMD_BACFR tRNA (guanine-N(1)-)-methyltransferase OS=Bacteroides fragilis (strain YCH46) GN=trmD PE=3 SV=1	Bacteroides	K00554	2.1.1.228		0.00779059	0	0	0	0	0	0	0	0	0	0	0	0.00779059
	SYY_FLAJ1 Tyrosine--tRNA ligase OS=Flavobacterium johnsoniae (strain ATCC 17061 / DSM 2064 / UW101) GN=tyrS PE=3 SV=1	Flavobacterium johnsoniae UW101	K01866	6.1.1.1		0.00779059	0	0	0	0	0	0	0	0	0	0	0	0.00779059
	RL7_AMOA5 50S ribosomal protein L7/L12 OS=Amoebophilus asiaticus (strain 5a2) GN=rplL PE=3 SV=1	Bacteroidetes	K02935	-		0.00779059	0.00686672	0.00641104	0	0	0.00644247	0	0	0	0	0	0	0.00779059
	DXS_CYAP8 1-deoxy-D-xylulose-5-phosphate synthase OS=Cyanothece sp. (strain PCC 8801) GN=dxs PE=3 SV=1	Cyanothece sp. PCC 8801	K01662	2.2.1.7		0.00779059	0	0	0	0	0	0	0	0	0	0	0	0.00779059
	YYAT_BACSU Uncharacterized protein YyaT OS=Bacillus subtilis (strain 168) GN=yyaT PE=3 SV=1	Bacillus subtilis subsp. subtilis str. 168	-	-		0.00779059	0	0	0	0	0	0	0	0	0	0	0	0.00779059
	MG: (R,R)-butanediol dehydrogenase OS=Bacillus subtilis (strain 168) GN=bdhA PE=3 SV=1 [O34788] Score: 243.0	Bacillus subtilis subsp. subtilis str. 168	K00004	1.1.1.4		0.00779059	0	0	0	0	0	0	0	0	0	0	0	0.00779059
	YXAM_BACSU Uncharacterized MFS-type transporter YxaM OS=Bacillus subtilis (strain 168) GN=yxaM PE=3 SV=3	Bacillus subtilis subsp. subtilis str. 168	-	-		0.00779059	0	0	0	0	0	0	0	0	0	0	0	0.00779059
	MG: Putative N-acetyl-LL-diaminopimelate aminotransferase OS=Bacillus subtilis (strain 168) GN=patA PE=1 SV=3 [P16524] Score: 316.0	Bacillus subtilis subsp. subtilis str. 168	K00841	2.6.1.-		0.00779059	0.00686672	0	0	0	0	0	0	0	0	0	0	0.00779059
	MG: Elongation factor P OS=Geobacillus sp. (strain WCH70) GN=efp PE=3 SV=1 [C5D486] Score: 241.0	Geobacillus sp. WCH70	K02356	-		0.00779059	0.00686672	0	0	0	0	0	0	0	0	0	0	0.00779059
	MURB_LISIN UDP-N-acetylenolpyruvoylglucosamine reductase OS=Listeria innocua serovar 6a (strain CLIP 11262) GN=murB PE=3 SV=1	Listeria innocua Clip11262	K00075	1.3.1.98		0.00779059	0	0	0	0	0	0	0	0	0	0	0	0.00779059
	MURE_LISMO UDP-N-acetylmuramoyl-L-alanyl-D-glutamate--2,6-diaminopimelate ligase OS=Listeria monocytogenes serovar 1/2a (strain ATCC BAA-679 / EGD-e) GN=murE PE=3 SV=1	Listeria monocytogenes EGD-e	K01928	6.3.2.13		0.00779059	0	0	0	0	0	0	0	0	0	0	0	0.00779059
	MG: Diacetyl reductase [(S)-acetoin forming] OS=Staphylococcus aureus (strain MRSA252) GN=butA PE=3 SV=1 [Q6GKH9] Score: 314.0	Staphylococcus aureus subsp. aureus	K03366	1.1.1.304		0.00779059	0	0.00641104	0.0059393	0.00686573	0.00644247	0	0	0.00708466	0	0	0	0.00779059
	MG: Putative universal stress protein SERP1273 OS=Staphylococcus epidermidis (strain ATCC 35984 / RP62A) GN=SERP1273 PE=3 SV=1 [Q5HNJ5] Score: 121.0	Staphylococcus epidermidis	-	-		0.00779059	0.00686672	0	0.0059393	0	0	0	0	0	0	0	0	0.00779059
	MG: Response regulator ArlR OS=Staphylococcus saprophyticus subsp. saprophyticus (strain ATCC 15305 / DSM 20229) GN=arlR PE=3 SV=1 [Q49XM7] Score: 145.0	Staphylococcus saprophyticus subsp. saprophyticus ATCC 15305	K18941	-		0.00779059	0	0	0	0	0	0	0	0	0	0.00427168	0.00492951	0.00779059
	MG: Cell division protein FtsZ OS=Enterococcus faecalis (strain ATCC 700802 / V583) GN=ftsZ PE=3 SV=2 [O08439] Score: 308.0	Enterococcus faecalis V583	K03531	-		0.00779059	0	0.00641104	0.0059393	0	0.00644247	0	0	0	0	0	0	0.00779059
	MNME_LACAC tRNA modification GTPase MnmE OS=Lactobacillus acidophilus (strain ATCC 700396 / NCK56 / N2 / NCFM) GN=mnmE PE=3 SV=1	Lactobacillus acidophilus NCFM	K03650	3.6.-.-		0.00779059	0	0	0	0	0	0	0	0	0	0	0	0.00779059
	RPOE_LACJO Probable DNA-directed RNA polymerase subunit delta OS=Lactobacillus johnsonii (strain CNCM I-12250 / La1 / NCC 533) GN=rpoE PE=3 SV=1	Lactobacillus johnsonii NCC 533	K03048	-		0.00779059	0	0	0	0	0	0	0	0	0	0	0	0.00779059
	ARAA_LACPL L-arabinose isomerase OS=Lactobacillus plantarum (strain ATCC BAA-793 / NCIMB 8826 / WCFS1) GN=araA PE=3 SV=1	Lactobacillus plantarum WCFS1	K01804	5.3.1.4		0.00779059	0	0	0	0	0	0	0	0.00708466	0	0	0	0.00779059
	FENR_LACPL Ferredoxin--NADP reductase OS=Lactobacillus plantarum (strain ATCC BAA-793 / NCIMB 8826 / WCFS1) GN=lp_2585 PE=3 SV=1	Lactobacillus plantarum WCFS1	K00384	1.18.1.2		0.00779059	0	0	0	0	0	0	0	0	0	0	0	0.00779059
	MG: Protein DltB OS=Lactobacillus rhamnosus GN=dltB PE=3 SV=2 [P35855] Score: 323.0	Lactobacillus rhamnosus	-	-		0.00779059	0	0	0	0	0	0	0	0	0	0	0	0.00779059
	GATB_STRA1 Aspartyl/glutamyl-tRNA(Asn/Gln) amidotransferase subunit B OS=Streptococcus agalactiae serotype Ia (strain ATCC 27591 / A909 / CDC SS700) GN=gatB PE=3 SV=1	Streptococcus agalactiae	-	6.3.5.-		0.00779059	0	0	0	0	0	0	0	0	0	0	0	0.00779059
	TKT_STRPN Probable transketolase OS=Streptococcus pneumoniae serotype 4 (strain ATCC BAA-334 / TIGR4) GN=tkt PE=3 SV=2	Streptococcus pneumoniae TIGR4	K00615	2.2.1.1		0.00779059	0	0	0	0	0	0	0	0	0	0	0	0.00779059
	AROB_STRP2 3-dehydroquinate synthase OS=Streptococcus pneumoniae serotype 2 (strain D39 / NCTC 7466) GN=aroB PE=3 SV=1	Streptococcus	K01735	4.2.3.4		0.00779059	0.00686672	0.00641104	0	0	0	0	0	0	0	0	0	0.00779059
	TIG_LISIN Trigger factor OS=Listeria innocua serovar 6a (strain CLIP 11262) GN=tig PE=3 SV=1	Bacilli	K03545	5.2.1.8		0.00779059	0.00686672	0.00641104	0	0	0	0	0	0.00708466	0	0	0	0.00779059
	MG: Resolvase OS=Clostridium perfringens GN=res PE=3 SV=1 [P07945] Score: 147.0	Clostridium perfringens	-	-		0.00779059	0.00686672	0.00641104	0.0059393	0	0.00644247	0	0	0	0	0	0	0.00779059
	ANSME_CLOPE Anaerobic sulfatase-maturating enzyme OS=Clostridium perfringens (strain 13 / Type A) GN=CPE0635 PE=3 SV=1	Clostridium perfringens str. 13	K06871	1.8.98.-		0.00779059	0	0	0	0	0	0	0	0	0	0	0	0.00779059
	NANH_CLOSE Sialidase OS=Clostridium septicum PE=3 SV=1	Clostridium septicum	-	3.2.1.18		0.00779059	0	0	0	0	0	0	0	0	0	0	0	0.00779059
	PLSX_NITHX Phosphate acyltransferase OS=Nitrobacter hamburgensis (strain X14 / DSM 10229) GN=plsX PE=3 SV=1	Nitrobacter hamburgensis X14	K03621	2.3.1.n2		0.00779059	0	0	0	0	0	0	0	0	0	0	0	0.00779059
	PROA_RHOP5 Gamma-glutamyl phosphate reductase OS=Rhodopseudomonas palustris (strain BisA53) GN=proA PE=3 SV=1	Rhodopseudomonas palustris BisA53	K00147	1.2.1.41		0.00779059	0	0	0	0	0	0	0	0	0	0	0	0.00779059
	RS8_RHOPA 30S ribosomal protein S8 OS=Rhodopseudomonas palustris (strain ATCC BAA-98 / CGA009) GN=rpsH PE=1 SV=3	Rhodopseudomonas palustris	K02994	-		0.00779059	0	0	0	0	0	0	0	0	0	0	0	0.00779059
	GLND_BRADU Bifunctional uridylyltransferase/uridylyl-removing enzyme OS=Bradyrhizobium diazoefficiens (strain JCM 10833 / IAM 13628 / NBRC 14792 / USDA 110) GN=glnD PE=3 SV=2	Bradyrhizobiaceae	K00990	2.7.7.59 3.1.4.-		0.00779059	0	0	0	0	0	0	0	0	0	0	0	0.00779059
	RIMM_METEP Ribosome maturation factor RimM OS=Methylobacterium extorquens (strain PA1) GN=rimM PE=3 SV=1	Methylobacterium extorquens PA1	K02860	-		0.00779059	0	0	0	0	0	0	0	0	0	0	0	0.00779059
	Y2472_RHIME Uncharacterized protein R02472 OS=Rhizobium meliloti (strain 1021) GN=R02472 PE=4 SV=1	Sinorhizobium meliloti 1021	-	-		0.00779059	0	0	0	0	0	0	0	0	0	0	0	0.00779059
	MG: Alcohol dehydrogenase 1 OS=Zymomonas mobilis subsp. mobilis (strain ATCC 31821 / ZM4 / CP4) GN=adhA PE=1 SV=2 [P20368] Score: 363.0	Zymomonas mobilis subsp. mobilis ZM4 = ATCC 31821	K13953	1.1.1.1		0.00779059	0.00686672	0	0.0059393	0.00686573	0.00644247	0	0	0	0	0	0	0.00779059
	EDD_ZYMMO Phosphogluconate dehydratase OS=Zymomonas mobilis subsp. mobilis (strain ATCC 31821 / ZM4 / CP4) GN=edd PE=3 SV=2	Zymomonas mobilis subsp. mobilis ZM4 = ATCC 31821	K01690	4.2.1.12		0.00779059	0	0	0	0	0	0	0	0	0	0	0	0.00779059
	RL25_ZYMMO 50S ribosomal protein L25 OS=Zymomonas mobilis subsp. mobilis (strain ATCC 31821 / ZM4 / CP4) GN=rplY PE=3 SV=1	Zymomonas mobilis subsp. mobilis ZM4 = ATCC 31821	K02897	-		0.00779059	0	0.00641104	0	0	0	0	0	0	0	0	0	0.00779059
	RECO_BURCA DNA repair protein RecO OS=Burkholderia cenocepacia (strain AU 1054) GN=recO PE=3 SV=1	Burkholderia cenocepacia AU 1054	K03584	-		0.00779059	0	0	0	0	0	0	0	0	0	0	0	0.00779059
	LFTR_BURXL Leucyl/phenylalanyl-tRNA--protein transferase OS=Burkholderia xenovorans (strain LB400) GN=aat PE=3 SV=1	Burkholderia xenovorans LB400	K00684	2.3.2.6		0.00779059	0	0	0	0	0	0	0	0	0	0	0	0.00779059
	COBS_RHOFT Adenosylcobinamide-GDP ribazoletransferase OS=Rhodoferax ferrireducens (strain ATCC BAA-621 / DSM 15236 / T118) GN=cobS PE=3 SV=1	Rhodoferax ferrireducens T118	K02233	2.7.8.26		0.00779059	0	0	0	0	0	0	0	0	0	0	0	0.00779059
	RPOC_POLSJ DNA-directed RNA polymerase subunit beta OS=Polaromonas sp. (strain JS666 / ATCC BAA-500) GN=rpoC PE=3 SV=1	Comamonadaceae	K03046	2.7.7.6		0.00779059	0	0	0	0	0	0	0	0	0	0	0.00492951	0.00779059
	GPMI_CHRVO 2,3-bisphosphoglycerate-independent phosphoglycerate mutase OS=Chromobacterium violaceum (strain ATCC 12472 / DSM 30191 / JCM 1249 / NBRC 12614 / NCIMB 9131 / NCTC 9757) GN=gpmI PE=3 SV=1	Chromobacterium violaceum ATCC 12472	K15633	5.4.2.12		0.00779059	0	0	0	0	0	0	0	0	0	0	0	0.00779059
	KHSE_NEIMA Homoserine kinase OS=Neisseria meningitidis serogroup A / serotype 4A (strain Z2491) GN=thrB PE=3 SV=2	Neisseria meningitidis Z2491	K02204	2.7.1.39		0.00779059	0	0	0	0	0	0	0	0	0	0	0	0.00779059
	UPPP_MYXXD Undecaprenyl-diphosphatase OS=Myxococcus xanthus (strain DK 1622) GN=uppP PE=3 SV=1	Myxococcus xanthus DK 1622	K06153	3.6.1.27		0.00779059	0	0	0	0	0	0	0	0	0	0	0	0.00779059
	MG: Queuine tRNA-ribosyltransferase OS=Nitratiruptor sp. (strain SB155-2) GN=tgt PE=3 SV=1 [A6Q3Y5] Score: 535.0	Epsilonproteobacteria	K00773	2.4.2.29		0.00779059	0	0	0	0	0	0	0	0	0	0	0	0.00779059
	URE3_PSYIN Urease subunit gamma OS=Psychromonas ingrahamii (strain 37) GN=ureA PE=3 SV=1	Psychromonas ingrahamii 37	K01430	3.5.1.5		0.00779059	0	0	0	0	0	0	0	0	0	0	0	0.00779059
	METE_PROMH 5-methyltetrahydropteroyltriglutamate--homocysteine methyltransferase OS=Proteus mirabilis (strain HI4320) GN=metE PE=3 SV=1	Proteus mirabilis HI4320	K00549	2.1.1.14		0.00779059	0	0	0	0	0	0	0	0	0	0	0	0.00779059
	MEND_ACTSZ 2-succinyl-5-enolpyruvyl-6-hydroxy-3-cyclohexene-1-carboxylate synthase OS=Actinobacillus succinogenes (strain ATCC 55618 / 130Z) GN=menD PE=3 SV=1	Actinobacillus succinogenes 130Z	K02551	2.2.1.9		0.00779059	0	0	0	0	0	0	0	0	0	0	0	0.00779059
	Y2240_MANSM UPF0304 protein MS2240 OS=Mannheimia succiniciproducens (strain MBEL55E) GN=MS2240 PE=3 SV=1	Mannheimia succiniciproducens MBEL55E	K09161	-		0.00779059	0	0	0	0	0	0	0	0	0	0	0	0.00779059
	HEM1_PSEF5 Glutamyl-tRNA reductase OS=Pseudomonas fluorescens (strain Pf-5 / ATCC BAA-477) GN=hemA PE=3 SV=1	Pseudomonas protegens Pf-5	K02492	1.2.1.70		0.00779059	0	0	0	0	0	0	0	0	0	0	0	0.00779059
	G6PI_PSYIN Glucose-6-phosphate isomerase OS=Psychromonas ingrahamii (strain 37) GN=pgi PE=3 SV=1	Gammaproteobacteria	K01810	5.3.1.9		0.00779059	0	0	0	0	0	0	0	0	0	0.00427168	0	0.00779059
	CITD_VIBCH Citrate lyase acyl carrier protein OS=Vibrio cholerae serotype O1 (strain ATCC 39315 / El Tor Inaba N16961) GN=citD PE=3 SV=1	Vibrio cholerae O1 biovar El Tor str. N16961	K01646	-		0.00779059	0	0	0	0	0	0	0	0	0	0	0	0.00779059
	BCSC_XANAC Cellulose synthase operon protein C OS=Xanthomonas axonopodis pv. citri (strain 306) GN=bcsC PE=3 SV=1	Xanthomonas axonopodis pv. citri str. 306	-	-		0.00779059	0	0	0	0	0	0	0	0	0	0	0	0.00779059
	GCSP_XYLFA Glycine dehydrogenase (decarboxylating) OS=Xylella fastidiosa (strain 9a5c) GN=gcvP PE=3 SV=1	Xylella fastidiosa	K00281	1.4.4.2		0.00779059	0	0	0.0059393	0	0	0	0	0	0	0.00427168	0	0.00779059
	ISPG_MYCPE 4-hydroxy-3-methylbut-2-en-1-yl diphosphate synthase (flavodoxin) OS=Mycoplasma penetrans (strain HF-2) GN=ispG PE=3 SV=1	Mycoplasma penetrans HF-2	K03526	1.17.7.3		0.00779059	0.00686672	0	0	0	0	0	0	0	0	0	0	0.00779059
	HIR3_ASPFU Histone transcription regulator 3 homolog OS=Neosartorya fumigata (strain ATCC MYA-4609 / Af293 / CBS 101355 / FGSC A1100) GN=hir3 PE=3 SV=1	Aspergillus fumigatus Af293	-	-		0.00779059	0	0	0	0	0	0	0	0	0	0	0	0.00779059
	SDS23_ASPNC Protein sds23 OS=Aspergillus niger (strain CBS 513.88 / FGSC A1513) GN=sds23 PE=3 SV=1	Aspergillus niger CBS 513.88	-	-		0.00779059	0	0	0	0	0	0	0	0	0	0	0	0.00779059
	YME2_COCIM Mitochondrial escape protein 2 OS=Coccidioides immitis (strain RS) GN=YME2 PE=3 SV=1	Coccidioides immitis RS	-	-		0.00779059	0	0	0	0	0	0	0	0	0	0.00427168	0	0.00779059
	NDE1_YARLI Nuclear distribution protein nudE homolog 1 OS=Yarrowia lipolytica (strain CLIB 122 / E 150) GN=NDE1 PE=3 SV=1	Yarrowia lipolytica CLIB122	-	-		0.00779059	0	0	0	0	0	0	0	0	0	0	0	0.00779059
	BRO1_KLULA Vacuolar protein-sorting protein BRO1 OS=Kluyveromyces lactis (strain ATCC 8585 / CBS 2359 / DSM 70799 / NBRC 1267 / NRRL Y-1140 / WM37) GN=BRO1 PE=3 SV=1	Kluyveromyces lactis NRRL Y-1140	-	-		0.00779059	0	0	0	0	0	0	0	0	0	0	0	0.00779059
	NUP57_YEAST Nucleoporin NUP57 OS=Saccharomyces cerevisiae (strain ATCC 204508 / S288c) GN=NUP57 PE=1 SV=1	Saccharomyces cerevisiae S288c	K14308	-		0.00779059	0.00686672	0	0	0	0	0	0	0	0	0	0	0.00779059
	DSS1_YEAST Exoribonuclease II, mitochondrial OS=Saccharomyces cerevisiae (strain ATCC 204508 / S288c) GN=DSS1 PE=1 SV=2	Saccharomyces cerevisiae S288c	K19782	3.1.13.1		0.00779059	0	0	0	0	0	0	0	0	0	0	0	0.00779059
	PAN2_YEAST PAB-dependent poly(A)-specific ribonuclease subunit PAN2 OS=Saccharomyces cerevisiae (strain ATCC 204508 / S288c) GN=PAN2 PE=1 SV=1	Saccharomyces cerevisiae S288c	K12571	3.1.13.4		0.00779059	0	0	0	0	0	0	0	0	0	0	0	0.00779059
	SID2_USTMA Ferrichrome siderophore peptide synthetase OS=Ustilago maydis (strain 521 / FGSC 9021) GN=SID2 PE=3 SV=2	Ustilago maydis 521	-	6.-.-.-		0.00779059	0	0	0	0	0	0	0	0	0	0	0	0.00779059
	CAFF_RIFPA Fibril-forming collagen alpha chain (Fragment) OS=Riftia pachyptila PE=1 SV=2	Riftia pachyptila	-	-		0.00779059	0	0	0	0	0	0	0	0	0	0	0	0.00779059
	DVR1_DANRE Protein DVR-1 OS=Danio rerio GN=dvr1 PE=2 SV=1	Danio rerio	K05495	-		0.00779059	0	0	0	0	0	0	0	0	0	0	0	0.00779059
	G1MAY6_AILME Uncharacterized protein OS=Ailuropoda melanoleuca GN=SERPINC1 PE=3 SV=1	Ailuropoda melanoleuca	-	-		0.00779059	0	0	0	0	0	0	0	0	0	0	0	0.00779059
	D2HP67_AILME Putative uncharacterized protein OS=Ailuropoda melanoleuca GN=PANDA_013546 PE=4 SV=1	Ailuropoda melanoleuca	-	-		0.00779059	0	0	0	0	0	0	0	0	0	0	0	0.00779059
	G1LKS5_AILME Uncharacterized protein OS=Ailuropoda melanoleuca GN=CDHR2 PE=4 SV=1	Ailuropoda melanoleuca	-	-		0.00779059	0	0	0	0	0	0	0	0	0	0	0	0.00779059
	D2H0J6_AILME Putative uncharacterized protein OS=Ailuropoda melanoleuca GN=PANDA_002952 PE=4 SV=1	Ailuropoda melanoleuca	-	-		0.00779059	0	0	0	0	0	0	0	0	0	0	0	0.00779059
	D2H9L9_AILME Uncharacterized protein (Fragment) OS=Ailuropoda melanoleuca GN=AKAP6 PE=4 SV=1	Ailuropoda melanoleuca	K16523	-		0.00779059	0	0	0	0	0	0	0	0	0	0	0	0.00779059
	D2I2J6_AILME Putative uncharacterized protein (Fragment) OS=Ailuropoda melanoleuca GN=PANDA_019622 PE=4 SV=1	Ailuropoda melanoleuca	-	-		0.00779059	0	0	0	0	0	0	0	0	0	0	0	0.00779059
	D2HNZ5_AILME Uncharacterized protein (Fragment) OS=Ailuropoda melanoleuca GN=DDX24 PE=4 SV=1	Ailuropoda melanoleuca	K14805	-		0.00779059	0	0	0	0	0	0	0	0	0	0	0	0.00779059
	G1MFU4_AILME Uncharacterized protein OS=Ailuropoda melanoleuca GN=INO80B PE=4 SV=1	Ailuropoda melanoleuca	K11666	-		0.00779059	0	0	0	0	0	0	0	0	0	0	0	0.00779059
	ZP4_RABIT Zona pellucida sperm-binding protein 4 OS=Oryctolagus cuniculus GN=ZP4 PE=1 SV=1	Oryctolagus cuniculus	-	-		0.00779059	0	0	0	0	0	0	0	0	0	0	0	0.00779059
	SPAST_HUMAN Spastin OS=Homo sapiens GN=SPAST PE=1 SV=1	Homo sapiens	K13254	3.6.4.3		0.00779059	0	0	0	0	0	0	0	0	0	0	0	0.00779059
	COLA1_HUMAN Collagen alpha-1(XXI) chain OS=Homo sapiens GN=COL21A1 PE=2 SV=1	Homo sapiens	K16629	-		0.00779059	0	0	0	0	0	0	0	0	0	0	0	0.00779059
	SPKAP_HUMAN A-kinase anchor protein SPHKAP OS=Homo sapiens GN=SPHKAP PE=1 SV=1	Homo sapiens	-	-		0.00779059	0	0	0	0	0	0	0	0	0	0	0	0.00779059
	TACC3_HUMAN Transforming acidic coiled-coil-containing protein 3 OS=Homo sapiens GN=TACC3 PE=1 SV=1	Homo sapiens	K14283	-		0.00779059	0	0	0	0	0	0	0	0	0	0	0	0.00779059
	ZEB1_MESAU Zinc finger E-box-binding homeobox 1 OS=Mesocricetus auratus GN=ZEB1 PE=2 SV=1	Mesocricetus auratus	-	-		0.00779059	0	0	0	0	0	0	0	0	0	0	0	0.00779059
	ENASE_MOUSE Cytosolic endo-beta-N-acetylglucosaminidase OS=Mus musculus GN=Engase PE=1 SV=1	Mus musculus	K01227	3.2.1.96		0.00779059	0	0	0	0	0	0	0	0	0	0	0	0.00779059
	K1522_MOUSE Uncharacterized protein KIAA1522 OS=Mus musculus GN=Kiaa1522 PE=1 SV=1	Mus musculus	-	-		0.00779059	0.00686672	0	0	0	0	0	0	0	0	0	0	0.00779059
	S10A6_MOUSE Protein S100-A6 OS=Mus musculus GN=S100a6 PE=1 SV=3	Mus musculus	-	-		0.00779059	0	0	0	0	0	0	0	0	0	0	0	0.00779059
	MBB1A_MOUSE Myb-binding protein 1A OS=Mus musculus GN=Mybbp1a PE=1 SV=2	Mus musculus	K02331	-		0.00779059	0	0	0	0	0	0	0	0	0	0	0	0.00779059
	FETUB_RAT Fetuin-B OS=Rattus norvegicus GN=Fetub PE=2 SV=2	Rattus norvegicus	-	-		0.00779059	0	0	0	0	0	0	0	0	0	0	0	0.00779059
	EPCAM_PIG Epithelial cell adhesion molecule OS=Sus scrofa GN=TACSTD1 PE=2 SV=1	Sus scrofa	K06737	-		0.00779059	0	0	0	0	0	0	0	0	0	0	0	0.00779059
	CRP_PIG C-reactive protein OS=Sus scrofa GN=CRP PE=2 SV=1	Sus scrofa	K16143	-		0.00779059	0	0	0	0	0	0	0	0	0	0	0	0.00779059
	DYH8_MOUSE Dynein heavy chain 8, axonemal OS=Mus musculus GN=Dnah8 PE=1 SV=2	Mammalia	K10408	-		0.00779059	0	0	0	0.00686573	0	0	0	0	0	0.00427168	0.00492951	0.00779059
	G1M9X5_AILME Uncharacterized protein (Fragment) OS=Ailuropoda melanoleuca GN=INTS1 PE=4 SV=1	Mammalia	K13138	-		0.00779059	0	0.00641104	0	0.00686573	0	0	0	0	0	0	0	0.00779059
	IC1_HUMAN Plasma protease C1 inhibitor OS=Homo sapiens GN=SERPING1 PE=1 SV=2	Mammalia	K04001	-		0.00779059	0	0	0	0	0	0	0	0	0	0	0	0.00779059
	G1MGL9_AILME Uncharacterized protein OS=Ailuropoda melanoleuca GN=PDZK1 PE=4 SV=1	Mammalia	-	-		0.00779059	0	0	0	0	0	0	0	0	0	0	0	0.00779059
	NA11_ACTEQ Delta-actitoxin-Aeq2a OS=Actinia equina PE=1 SV=1	Actinia equina	-	-		0.00779059	0	0	0	0	0	0	0	0	0	0	0	0.00779059
	NA131_ACTEQ Delta-actitoxin-Aeq2c OS=Actinia equina PE=3 SV=1	Actinia equina	-	-		0.00779059	0	0	0	0	0	0	0	0	0	0	0	0.00779059
	PUMA_PARUN 227 kDa spindle- and centromere-associated protein OS=Parascaris univalens GN=PUMA1 PE=2 SV=1	Parascaris univalens	-	-		0.00779059	0	0	0	0	0	0	0	0	0	0	0	0.00779059
	GLD4_CAEEL Poly(A) RNA polymerase gld-4 OS=Caenorhabditis elegans GN=gld-4 PE=1 SV=1	Caenorhabditis elegans	K03514	2.7.7.19		0.00779059	0	0	0	0	0	0	0	0	0	0	0	0.00779059
	GAPA_DICDI Ras GTPase-activating-like protein gapA OS=Dictyostelium discoideum GN=gapA PE=1 SV=1	Dictyostelium discoideum	-	-		0.00779059	0	0	0	0	0	0	0	0	0	0	0	0.00779059
	FTSHL_OLTVI ATP-dependent zinc metalloprotease FtsH homolog OS=Oltmannsiellopsis viridis GN=ftsH PE=3 SV=1	Oltmannsiellopsis viridis	-	-		0.00779059	0	0	0	0	0	0	0	0	0	0	0	0.00779059
	E13E_HORVU Glucan endo-1,3-beta-glucosidase GV OS=Hordeum vulgare PE=2 SV=2	Hordeum vulgare	-	3.2.1.39		0.00779059	0	0	0	0	0	0	0	0	0	0	0	0.00779059
	IRT2_ORYSJ Fe(2+) transport protein 2 OS=Oryza sativa subsp. japonica GN=IRT2 PE=2 SV=1	Oryza sativa Japonica Group	K14709	-		0.00779059	0	0	0	0	0	0	0	0	0	0	0	0.00779059
	GH34_ARATH Indole-3-acetic acid-amido synthetase GH3.4 OS=Arabidopsis thaliana GN=GH3.4 PE=1 SV=1	Arabidopsis thaliana	K14487	6.3.2.-		0.00779059	0	0	0	0	0	0	0	0	0	0	0	0.00779059
	FTHS_SPIOL Formate--tetrahydrofolate ligase OS=Spinacia oleracea PE=1 SV=3	Spinacia oleracea	-	6.3.4.3		0.00779059	0	0	0	0	0	0	0	0	0	0	0	0.00779059
	TI214_NUPAD Protein TIC 214 OS=Nuphar advena GN=TIC214 PE=3 SV=1	Nuphar advena	-	-		0.00779059	0	0	0	0	0	0	0	0	0	0	0	0.00779059
	GSA_TOBAC Glutamate-1-semialdehyde 2,1-aminomutase, chloroplastic OS=Nicotiana tabacum GN=GSA PE=2 SV=1	Streptophyta	-	5.4.3.8		0.00779059	0	0	0	0.00686573	0	0	0	0	0	0	0.00492951	0.00779059
	SYS_RICB8 Serine--tRNA ligase OS=Rickettsia bellii (strain OSU 85-389) GN=serS PE=3 SV=1	root	K01875	6.1.1.11		0.00779059	0	0	0	0	0	0	0	0	0	0	0	0.00779059
	SYS_ORITI Serine--tRNA ligase OS=Orientia tsutsugamushi (strain Ikeda) GN=serS PE=3 SV=1	root	K01875	6.1.1.11		0.00779059	0	0	0	0	0	0	0	0	0	0	0	0.00779059
	SYS_SHEHH Serine--tRNA ligase OS=Shewanella halifaxensis (strain HAW-EB4) GN=serS PE=3 SV=1	root	K01875	6.1.1.11		0.00779059	0	0	0	0	0	0	0	0	0	0	0	0.00779059
	SYS_SHEAM Serine--tRNA ligase OS=Shewanella amazonensis (strain ATCC BAA-1098 / SB2B) GN=serS PE=3 SV=1	root	K01875	6.1.1.11		0.00779059	0	0	0.0059393	0	0	0	0	0	0	0	0	0.00779059
	SYS_METLZ Serine--tRNA ligase OS=Methanocorpusculum labreanum (strain ATCC 43576 / DSM 4855 / Z) GN=serS PE=3 SV=1	root	K01875	6.1.1.11		0.00779059	0	0	0	0	0	0	0	0	0	0	0	0.00779059
	SYS_ACIC5 Serine--tRNA ligase OS=Acidobacterium capsulatum (strain ATCC 51196 / DSM 11244 / JCM 7670 / NBRC 15755 / NCIMB 13165 / 161) GN=serS PE=3 SV=1	root	K01875	6.1.1.11		0.00779059	0	0	0	0	0	0	0	0	0	0	0	0.00779059
	SYS_NAUPA Serine--tRNA ligase OS=Nautilia profundicola (strain ATCC BAA-1463 / DSM 18972 / AmH) GN=serS PE=3 SV=1	root	K01875	6.1.1.11		0.00779059	0	0	0	0	0	0	0	0	0	0	0	0.00779059
	SYS_HALWD Serine--tRNA ligase OS=Haloquadratum walsbyi (strain DSM 16790 / HBSQ001) GN=serS PE=3 SV=1	root	K01875	6.1.1.11		0.00779059	0	0	0	0	0	0	0	0	0	0	0	0.00779059
	SYS_METMJ Serine--tRNA ligase OS=Methanoculleus marisnigri (strain ATCC 35101 / DSM 1498 / JR1) GN=serS PE=3 SV=1	root	K01875	6.1.1.11		0.00779059	0	0	0	0	0	0	0	0	0	0	0	0.00779059
	DPH5_HUMAN Diphthine methyl ester synthase OS=Homo sapiens GN=DPH5 PE=1 SV=2	root	K00586	2.1.1.314		0.00779059	0	0	0	0	0	0	0	0	0	0	0	0.00779059
	GTFA_AMYOR dTDP-epi-vancosaminyltransferase OS=Amycolatopsis orientalis GN=gtfA PE=1 SV=1	root	K16440	2.4.1.311		0.00779059	0	0	0	0	0	0	0	0	0	0	0	0.00779059
	POLG_BTMV Genome polyprotein OS=Beet mosaic virus PE=3 SV=1	Beet mosaic virus	-	3.4.-.- 3.4.22.45 3.6.4.- 3.4.22.44 2.7.7.48		0.00779059	0	0	0	0	0	0	0	0	0	0	0	0.00779059
	MVP_BTMV P3N-PIPO polyprotein OS=Beet mosaic virus PE=3 SV=2	Beet mosaic virus	-	3.4.-.- 3.4.22.45		0.00779059	0	0	0	0	0	0	0	0	0	0	0	0.00779059
	ARGC_SULSO N-acetyl-gamma-glutamyl-phosphate/N-acetyl-gamma-aminoadipyl-phosphate reductase OS=Sulfolobus solfataricus (strain ATCC 35092 / DSM 1617 / JCM 11322 / P2) GN=argC PE=3 SV=1	Sulfolobus solfataricus P2	K05829	1.2.1.- 1.2.1.38		0	0	0	0	0	0	0	0	0.00708466	0	0	0	0.00708466
	MG: Probable dihydroorotate dehydrogenase B (NAD(+)), electron transfer subunit OS=Archaeoglobus fulgidus (strain ATCC 49558 / VC-16 / DSM 4304 / JCM 9628 / NBRC 100126) GN=pyrK PE=3 SV=1 [O29722] Score: 66.6	Archaeoglobus fulgidus DSM 4304	K02823	-		0	0	0	0	0	0	0	0	0.00708466	0	0.00427168	0.00492951	0.00708466
	TOP1_PYRAB DNA topoisomerase 1 OS=Pyrococcus abyssi (strain GE5 / Orsay) GN=topA PE=3 SV=1	Pyrococcus abyssi GE5	K03168	5.99.1.2		0	0	0	0	0	0	0	0	0.00708466	0	0	0	0.00708466
	ARGB_PYRHO Acetylglutamate/acetylaminoadipate kinase OS=Pyrococcus horikoshii (strain ATCC 700860 / DSM 12428 / JCM 9974 / NBRC 100139 / OT-3) GN=argB PE=3 SV=1	Pyrococcus	K05828	2.7.2.- 2.7.2.8		0	0	0.00641104	0	0.00686573	0	0	0	0.00708466	0	0.00427168	0	0.00708466
	CH60_MYCCI 60 kDa chaperonin (Fragment) OS=Mycobacterium chitae GN=groL PE=3 SV=1	Mycobacterium chitae	-	-		0	0	0	0	0	0	0	0	0.00708466	0	0	0	0.00708466
	AROG_MYCTU Phospho-2-dehydro-3-deoxyheptonate aldolase AroG OS=Mycobacterium tuberculosis (strain ATCC 25618 / H37Rv) GN=aroG PE=1 SV=1	Mycobacterium tuberculosis H37Rv	K01626	2.5.1.54		0	0	0	0	0	0	0	0	0.00708466	0	0	0	0.00708466
	HIS6_MYCBP Imidazole glycerol phosphate synthase subunit HisF OS=Mycobacterium bovis (strain BCG / Pasteur 1173P2) GN=hisF PE=3 SV=1	Mycobacterium	K02500	4.1.3.-		0	0	0	0	0	0	0	0	0.00708466	0	0	0	0.00708466
	PE23_MYCBO Uncharacterized PE family protein PE23 OS=Mycobacterium bovis (strain ATCC BAA-935 / AF2122/97) GN=PE23 PE=3 SV=1	Mycobacterium	-	-		0	0	0	0	0	0	0	0	0.00708466	0	0	0	0.00708466
	RSMA_RHOE4 Ribosomal RNA small subunit methyltransferase A OS=Rhodococcus erythropolis (strain PR4 / NBRC 100887) GN=rsmA PE=3 SV=1	Rhodococcus erythropolis PR4	K02528	2.1.1.182		0	0	0	0	0	0	0	0	0.00708466	0	0	0	0.00708466
	RUVA_BACFR Holliday junction ATP-dependent DNA helicase RuvA OS=Bacteroides fragilis (strain YCH46) GN=ruvA PE=3 SV=1	Bacteroides fragilis	K03550	3.6.4.12		0	0	0	0	0	0	0	0	0.00708466	0	0	0	0.00708466
	KGP66_PORGN Lys-gingipain HG66 OS=Porphyromonas gingivalis GN=kgp PE=3 SV=1	Porphyromonas gingivalis	-	3.4.22.47		0	0	0	0	0	0	0	0	0.00708466	0	0	0	0.00708466
	SYM_PORGI Methionine--tRNA ligase OS=Porphyromonas gingivalis (strain ATCC BAA-308 / W83) GN=metG PE=3 SV=1	Porphyromonas gingivalis W83	K01874	6.1.1.10		0	0	0	0	0	0	0	0	0.00708466	0	0	0	0.00708466
	UVRA_CHLTR UvrABC system protein A OS=Chlamydia trachomatis (strain D/UW-3/Cx) GN=uvrA PE=3 SV=1	Chlamydia trachomatis D/UW-3/CX	K03701	-		0	0	0	0	0	0	0	0	0.00708466	0	0	0	0.00708466
	MURB_PROMM UDP-N-acetylenolpyruvoylglucosamine reductase OS=Prochlorococcus marinus (strain MIT 9313) GN=murB PE=3 SV=1	Prochlorococcus marinus	-	1.3.1.98		0	0	0	0.0059393	0	0	0	0	0.00708466	0	0	0	0.00708466
	Y282_DEIRA Uncharacterized protein DR_A0282 OS=Deinococcus radiodurans (strain ATCC 13939 / DSM 20539 / JCM 16871 / LMG 4051 / NBRC 15346 / NCIMB 9279 / R1 / VKM B-1422) GN=DR_A0282 PE=1 SV=1	Deinococcus radiodurans R1	-	-		0	0	0	0	0	0	0	0	0.00708466	0	0	0	0.00708466
	DNAA_THET8 Chromosomal replication initiator protein DnaA OS=Thermus thermophilus (strain HB8 / ATCC 27634 / DSM 579) GN=dnaA PE=1 SV=1	Thermus thermophilus	K02313	-		0	0	0	0	0	0	0	0	0.00708466	0	0	0	0.00708466
	HIS1_BACC7 ATP phosphoribosyltransferase OS=Bacillus cereus (strain AH187) GN=hisG PE=3 SV=1	Bacillus cereus	K00765	2.4.2.17		0	0	0	0	0	0	0	0	0.00708466	0	0	0	0.00708466
	MG: Translocation-enhancing protein TepA OS=Bacillus halodurans (strain ATCC BAA-125 / DSM 18197 / FERM 7344 / JCM 9153 / C-125) GN=tepA PE=3 SV=1 [Q9KA93] Score: 258.0	Bacillus halodurans C-125	-	-		0	0	0	0	0	0	0	0	0.00708466	0	0.00427168	0.00492951	0.00708466
	MG: Spore coat protein A OS=Bacillus subtilis (strain 168) GN=cotA PE=1 SV=4 [P07788] Score: 224.0	Bacillus subtilis subsp. subtilis str. 168	K06324	-		0	0	0	0	0	0	0	0	0.00708466	0	0	0	0.00708466
	YHJE_BACSU Uncharacterized membrane protein YhjE OS=Bacillus subtilis (strain 168) GN=yhjE PE=4 SV=1	Bacillus subtilis subsp. subtilis str. 168	-	-		0	0	0	0	0	0	0	0	0.00708466	0	0	0	0.00708466
	MG: Oligopeptide-binding protein AppA OS=Bacillus subtilis (strain 168) GN=appA PE=1 SV=2 [P42061] Score: 58.9	Bacillus subtilis subsp. subtilis str. 168	-	-		0	0	0	0.0059393	0.00686573	0.00644247	0	0	0.00708466	0	0.00427168	0.00492951	0.00708466
	MG: Aryl-phospho-beta-D-glucosidase BglH OS=Bacillus subtilis (strain 168) GN=bglH PE=1 SV=2 [P40740] Score: 491.0	Bacillus subtilis subsp. subtilis str. 168	K01223	3.2.1.86		0	0	0	0	0	0	0	0	0.00708466	0	0	0.00492951	0.00708466
	IDH_BACSU Isocitrate dehydrogenase [NADP] OS=Bacillus subtilis (strain 168) GN=icd PE=1 SV=1	Bacillus subtilis subsp. subtilis str. 168	K00031	1.1.1.42		0	0	0	0	0.00686573	0	0	0	0.00708466	0	0	0	0.00708466
	DACA_BACSU D-alanyl-D-alanine carboxypeptidase DacA OS=Bacillus subtilis (strain 168) GN=dacA PE=1 SV=3	Bacillus subtilis subsp. subtilis str. 168	K07258	3.4.16.4		0	0	0	0	0	0	0	0	0.00708466	0	0	0	0.00708466
	MG: Uncharacterized zinc protease YmxG OS=Bacillus subtilis (strain 168) GN=ymxG PE=3 SV=3 [Q04805] Score: 292.0	Bacillus subtilis subsp. subtilis str. 168	-	3.4.24.-		0	0	0	0	0	0	0	0	0.00708466	0	0	0	0.00708466
	CR1BE_BACTU Pesticidal crystal protein Cry1Be OS=Bacillus thuringiensis GN=cry1Be PE=2 SV=1	Bacillus thuringiensis	-	-		0	0	0	0	0	0	0	0	0.00708466	0	0	0	0.00708466
	MG: L-arabinose transport ATP-binding protein AraG OS=Bacillus halodurans (strain ATCC BAA-125 / DSM 18197 / FERM 7344 / JCM 9153 / C-125) GN=araG PE=3 SV=1 [Q9K7C3] Score: 678.0	Bacillaceae	K10548	3.6.3.17		0	0	0	0	0	0	0	0	0.00708466	0	0	0	0.00708466
	THII_LISMC Probable tRNA sulfurtransferase OS=Listeria monocytogenes serotype 4b (strain CLIP80459) GN=thiI PE=3 SV=1	Listeria monocytogenes	K03151	2.8.1.4		0	0	0	0	0	0	0	0	0.00708466	0	0	0	0.00708466
	GATC_LACAC Aspartyl/glutamyl-tRNA(Asn/Gln) amidotransferase subunit C OS=Lactobacillus acidophilus (strain ATCC 700396 / NCK56 / N2 / NCFM) GN=gatC PE=3 SV=1	Lactobacillus acidophilus NCFM	K02435	6.3.5.-		0	0	0	0	0	0	0	0	0.00708466	0	0	0	0.00708466
	FMT_LACJO Methionyl-tRNA formyltransferase OS=Lactobacillus johnsonii (strain CNCM I-12250 / La1 / NCC 533) GN=fmt PE=3 SV=1	Lactobacillus johnsonii NCC 533	K00604	2.1.2.9		0	0	0	0	0	0	0	0	0.00708466	0	0	0	0.00708466
	RL23_LACAC 50S ribosomal protein L23 OS=Lactobacillus acidophilus (strain ATCC 700396 / NCK56 / N2 / NCFM) GN=rplW PE=3 SV=1	Lactobacillus	K02892	-		0	0	0	0	0	0	0	0	0.00708466	0	0	0	0.00708466
	LEMA_STRGC Protein LemA OS=Streptococcus gordonii (strain Challis / ATCC 35105 / BCRC 15272 / CH1 / DL1 / V288) GN=lemA PE=2 SV=1	Streptococcus gordonii str. Challis substr. CH1	K03744	-		0	0	0.00641104	0	0	0	0	0	0.00708466	0	0	0	0.00708466
	TRUB_STRR6 tRNA pseudouridine synthase B OS=Streptococcus pneumoniae (strain ATCC BAA-255 / R6) GN=truB PE=3 SV=1	Streptococcus pneumoniae R6	K03177	5.4.99.25		0	0	0	0	0	0	0	0	0.00708466	0	0	0	0.00708466
	NRDR_STRP6 Transcriptional repressor NrdR OS=Streptococcus pyogenes serotype M6 (strain ATCC BAA-946 / MGAS10394) GN=nrdR PE=3 SV=1	Streptococcus pyogenes	K07738	-		0	0	0	0	0	0	0	0	0.00708466	0	0.00427168	0	0.00708466
	HPPK_STRP1 2-amino-4-hydroxy-6-hydroxymethyldihydropteridine pyrophosphokinase OS=Streptococcus pyogenes serotype M1 GN=folK PE=3 SV=1	Streptococcus pyogenes	K00950	2.7.6.3		0	0	0	0	0	0	0	0	0.00708466	0	0	0	0.00708466
	RS3_LACLS 30S ribosomal protein S3 OS=Lactococcus lactis subsp. cremoris (strain SK11) GN=rpsC PE=3 SV=1	Bacilli	K02982	-		0	0	0.00641104	0	0	0	0	0	0.00708466	0	0	0	0.00708466
	ARGJ_SYMTH Arginine biosynthesis bifunctional protein ArgJ OS=Symbiobacterium thermophilum (strain T / IAM 14863) GN=argJ PE=3 SV=1	Symbiobacterium thermophilum IAM 14863	K00620	2.3.1.35 2.3.1.1		0	0	0	0	0	0	0	0	0.00708466	0	0	0	0.00708466
	GRDB_EUBAC Glycine reductase complex component B subunit gamma OS=Eubacterium acidaminophilum GN=grdB PE=1 SV=3	Eubacterium acidaminophilum	K10670	1.21.4.2		0	0	0	0	0	0	0	0	0.00708466	0	0	0	0.00708466
	RL22_NATTJ 50S ribosomal protein L22 OS=Natranaerobius thermophilus (strain ATCC BAA-1301 / DSM 18059 / JW/NM-WN-LF) GN=rplV PE=3 SV=1	Natranaerobius thermophilus JW/NM-WN-LF	K02890	-		0	0	0	0	0	0	0	0	0.00708466	0	0.00427168	0	0.00708466
	FPG_BRASO Formamidopyrimidine-DNA glycosylase OS=Bradyrhizobium sp. (strain ORS278) GN=mutM PE=3 SV=1	Bradyrhizobium sp. ORS 278	K10563	3.2.2.23 4.2.99.18		0	0	0	0	0	0	0	0	0.00708466	0	0	0	0.00708466
	RUVB_PARL1 Holliday junction ATP-dependent DNA helicase RuvB OS=Parvibaculum lavamentivorans (strain DS-1 / DSM 13023 / NCIMB 13966) GN=ruvB PE=3 SV=1	Parvibaculum lavamentivorans DS-1	K03551	3.6.4.12		0	0	0	0	0	0	0	0	0.00708466	0	0	0	0.00708466
	FOLD_RHISN Bifunctional protein FolD OS=Rhizobium sp. (strain NGR234) GN=folD PE=3 SV=1	Sinorhizobium fredii NGR234	K01491	1.5.1.5 3.5.4.9		0	0	0	0	0	0	0	0	0.00708466	0	0	0	0.00708466
	SYE1_PARDP Glutamate--tRNA ligase 1 OS=Paracoccus denitrificans (strain Pd 1222) GN=gltX1 PE=3 SV=1	Paracoccus denitrificans PD1222	K01885	6.1.1.17		0	0	0	0	0	0	0	0	0.00708466	0	0	0	0.00708466
	G6PI_MAGSA Glucose-6-phosphate isomerase OS=Magnetospirillum magneticum (strain AMB-1 / ATCC 700264) GN=pgi PE=3 SV=1	Magnetospirillum magneticum AMB-1	K01810	5.3.1.9		0	0	0	0	0	0	0	0	0.00708466	0	0.00427168	0	0.00708466
	SYR_RHORT Arginine--tRNA ligase OS=Rhodospirillum rubrum (strain ATCC 11170 / ATH 1.1.1 / DSM 467 / LMG 4362 / NCIB 8255 / S1) GN=argS PE=3 SV=1	Rhodospirillum rubrum ATCC 11170	K01887	6.1.1.19		0	0	0	0	0	0	0	0	0.00708466	0	0	0	0.00708466
	ASTE_BURXL Succinylglutamate desuccinylase OS=Burkholderia xenovorans (strain LB400) GN=astE PE=3 SV=1	Burkholderia xenovorans LB400	K05526	3.5.1.96		0	0	0	0	0	0	0	0	0.00708466	0	0	0	0.00708466
	DAPD_LEPCP 2,3,4,5-tetrahydropyridine-2,6-dicarboxylate N-succinyltransferase OS=Leptothrix cholodnii (strain ATCC 51168 / LMG 8142 / SP-6) GN=dapD PE=3 SV=1	Leptothrix cholodnii SP-6	K00674	2.3.1.117		0	0	0	0	0	0	0	0	0.00708466	0	0	0	0.00708466
	SYH_DECAR Histidine--tRNA ligase OS=Dechloromonas aromatica (strain RCB) GN=hisS PE=3 SV=1	Dechloromonas aromatica RCB	K01892	6.1.1.21		0	0	0	0	0	0	0	0	0.00708466	0	0	0	0.00708466
	PNP_LAWIP Polyribonucleotide nucleotidyltransferase OS=Lawsonia intracellularis (strain PHE/MN1-00) GN=pnp PE=3 SV=1	Lawsonia intracellularis PHE/MN1-00	K00962	2.7.7.8		0	0.00686672	0	0	0	0	0	0	0.00708466	0	0	0	0.00708466
	OBG_SYNFM GTPase Obg OS=Syntrophobacter fumaroxidans (strain DSM 10017 / MPOB) GN=obg PE=3 SV=1	Syntrophobacter fumaroxidans MPOB	K03979	3.6.5.-		0	0	0.00641104	0	0	0	0	0	0.00708466	0	0	0	0.00708466
	MG: Trigger factor OS=Campylobacter lari (strain RM2100 / D67 / ATCC BAA-1060) GN=tig PE=3 SV=1 [B9KDZ7] Score: 604.0	Campylobacter	K03545	5.2.1.8		0	0	0	0	0	0	0	0	0.00708466	0	0	0	0.00708466
	DXS_SHEON 1-deoxy-D-xylulose-5-phosphate synthase OS=Shewanella oneidensis (strain MR-1) GN=dxs PE=3 SV=1	Shewanella oneidensis MR-1	K01662	2.2.1.7		0	0	0	0	0	0	0	0	0.00708466	0	0	0	0.00708466
	Y1720_NITOC Maf-like protein Noc_1720 OS=Nitrosococcus oceani (strain ATCC 19707 / NCIMB 11848) GN=Noc_1720 PE=3 SV=1	Nitrosococcus oceani ATCC 19707	K06287	-		0	0	0	0	0	0	0	0	0.00708466	0	0	0	0.00708466
	RL1_BLOPB 50S ribosomal protein L1 OS=Blochmannia pennsylvanicus (strain BPEN) GN=rplA PE=3 SV=1	Candidatus Blochmannia pennsylvanicus str. BPEN	K02863	-		0	0	0	0	0	0	0	0	0.00708466	0	0	0	0.00708466
	YCL2_ECO11 Uncharacterized 37.6 kDa protein in cld 5region OS=Escherichia coli O111:H- PE=3 SV=1	Escherichia coli O111:H-	-	-		0	0	0.00641104	0.0059393	0	0.00644247	0	0	0.00708466	0	0.00427168	0	0.00708466
	PRET_ECO57 NAD-dependent dihydropyrimidine dehydrogenase subunit PreT OS=Escherichia coli O157:H7 GN=preT PE=3 SV=1	Escherichia coli O157:H7	K17722	1.3.1.1		0	0	0	0	0	0	0	0	0.00708466	0	0	0	0.00708466
	YGHX_ECOLI Putative uncharacterized protein YghX OS=Escherichia coli (strain K12) GN=yghX PE=5 SV=3	Escherichia coli K-12	-	-		0	0	0	0	0	0	0	0	0.00708466	0	0	0	0.00708466
	TILS_ECOL6 tRNA(Ile)-lysidine synthase OS=Escherichia coli O6:H1 (strain CFT073 / ATCC 700928 / UPEC) GN=tilS PE=3 SV=1	Escherichia coli CFT073	K04075	6.3.4.19		0	0	0	0	0	0	0	0	0.00708466	0	0	0	0.00708466
	YEDN_ECOLI Putative uncharacterized protein YedN OS=Escherichia coli (strain K12) GN=yedN PE=5 SV=2	Escherichia coli K-12	-	-		0	0	0	0	0	0	0	0	0.00708466	0	0	0	0.00708466
	DNAJ_PECAS Chaperone protein DnaJ OS=Pectobacterium atrosepticum (strain SCRI 1043 / ATCC BAA-672) GN=dnaJ PE=3 SV=1	Pectobacterium atrosepticum SCRI1043	K03686	-		0	0.00686672	0	0	0	0	0	0	0.00708466	0	0	0	0.00708466
	ARNA_PHOLL Bifunctional polymyxin resistance protein ArnA OS=Photorhabdus luminescens subsp. laumondii (strain DSM 15139 / CIP 105565 / TT01) GN=arnA PE=3 SV=1	Photorhabdus luminescens subsp. laumondii TTO1	K10011	2.1.2.13 1.1.1.305		0	0	0	0	0	0	0	0	0.00708466	0	0	0	0.00708466
	RNH2_PHOLL Ribonuclease HII OS=Photorhabdus luminescens subsp. laumondii (strain DSM 15139 / CIP 105565 / TT01) GN=rnhB PE=3 SV=1	Photorhabdus luminescens subsp. laumondii TTO1	K03470	3.1.26.4		0	0	0	0	0	0	0	0	0.00708466	0	0	0	0.00708466
	GLGX_SERP5 Glycogen debranching enzyme OS=Serratia proteamaculans (strain 568) GN=glgX PE=3 SV=1	Serratia proteamaculans 568	K02438	3.2.1.-		0	0	0	0	0	0	0	0	0.00708466	0	0	0	0.00708466
	SYH_SERP5 Histidine--tRNA ligase OS=Serratia proteamaculans (strain 568) GN=hisS PE=3 SV=1	Serratia proteamaculans 568	K01892	6.1.1.21		0	0.00686672	0	0.0059393	0	0.00644247	0	0	0.00708466	0	0	0	0.00708466
	MNMA_PSEPF tRNA-specific 2-thiouridylase MnmA OS=Pseudomonas fluorescens (strain Pf0-1) GN=mnmA PE=3 SV=1	Pseudomonas fluorescens Pf0-1	K00566	2.8.1.13		0	0	0	0	0	0	0	0	0.00708466	0	0	0	0.00708466
	IF2_FRAP2 Translation initiation factor IF-2 OS=Francisella philomiragia subsp. philomiragia (strain ATCC 25017) GN=infB PE=3 SV=1	Francisella philomiragia subsp. philomiragia ATCC 25017	K02519	-		0	0	0	0	0	0	0	0	0.00708466	0	0	0	0.00708466
	RL4_FRAP2 50S ribosomal protein L4 OS=Francisella philomiragia subsp. philomiragia (strain ATCC 25017) GN=rplD PE=3 SV=1	Francisella philomiragia subsp. philomiragia ATCC 25017	K02926	-		0	0	0	0.0059393	0	0.00644247	0	0	0.00708466	0	0	0	0.00708466
	MG: Iron-sulfur cluster insertion protein ErpA OS=Ruthia magnifica subsp. Calyptogena magnifica GN=erpA PE=3 SV=1 [A1AXV9] Score: 43.1	Candidatus Ruthia magnifica str. Cm (Calyptogena magnifica)	K15724	-		0	0	0	0	0	0	0	0	0.00708466	0	0	0	0.00708466
	FTSZ_TREPA Cell division protein FtsZ OS=Treponema pallidum (strain Nichols) GN=ftsZ PE=3 SV=1	Treponema pallidum subsp. pallidum str. Nichols	K03531	-		0	0	0	0	0	0	0	0	0.00708466	0	0	0	0.00708466
	SYH_MESFL Histidine--tRNA ligase OS=Mesoplasma florum (strain ATCC 33453 / NBRC 100688 / NCTC 11704 / L1) GN=hisS PE=3 SV=1	Mesoplasma florum L1	K01892	6.1.1.21		0	0	0	0	0	0	0	0	0.00708466	0	0.00427168	0.00492951	0.00708466
	KCY_THEP1 Cytidylate kinase OS=Thermotoga petrophila (strain RKU-1 / ATCC BAA-488 / DSM 13995) GN=cmk PE=3 SV=1	Thermotoga	K00945	2.7.4.25		0	0	0	0	0	0	0	0	0.00708466	0	0	0	0.00708466
	RL22_DESAD 50S ribosomal protein L22 OS=Desulfovibrio salexigens (strain ATCC 14822 / DSM 2638 / NCIB 8403 / VKM B-1763) GN=rplV PE=3 SV=1	Bacteria	K02890	-		0	0	0	0	0	0	0	0	0.00708466	0	0.00427168	0	0.00708466
	RL22_SYMTH 50S ribosomal protein L22 OS=Symbiobacterium thermophilum (strain T / IAM 14863) GN=rplV PE=3 SV=1	Bacteria	K02890	-		0	0	0	0	0	0	0	0	0.00708466	0	0.00427168	0	0.00708466
	SEY1_SCLS1 Protein sey1 OS=Sclerotinia sclerotiorum (strain ATCC 18683 / 1980 / Ss-1) GN=sey1 PE=3 SV=1	Sclerotinia sclerotiorum 1980 UF-70	-	3.6.5.-		0	0	0	0	0	0	0	0	0.00708466	0	0	0	0.00708466
	DED1_DEBHA ATP-dependent RNA helicase DED1 OS=Debaryomyces hansenii (strain ATCC 36239 / CBS 767 / JCM 1990 / NBRC 0083 / IGC 2968) GN=DED1 PE=3 SV=1	Debaryomyces hansenii CBS767	K11594	3.6.4.13		0	0.00686672	0	0	0	0	0	0	0.00708466	0	0.00427168	0	0.00708466
	NDC80_ASHGO Probable kinetochore protein NDC80 OS=Ashbya gossypii (strain ATCC 10895 / CBS 109.51 / FGSC 9923 / NRRL Y-1056) GN=NDC80 PE=3 SV=2	Ashbya gossypii ATCC 10895	K11547	-		0	0	0	0	0	0	0	0	0.00708466	0	0	0	0.00708466
	CSF1_ASHGO Protein CSF1 OS=Ashbya gossypii (strain ATCC 10895 / CBS 109.51 / FGSC 9923 / NRRL Y-1056) GN=CSF1 PE=3 SV=1	Ashbya gossypii ATCC 10895	-	-		0	0	0	0	0	0	0	0	0.00708466	0	0.00427168	0.00492951	0.00708466
	YP260_YEAST UPF0662 protein YPL260W OS=Saccharomyces cerevisiae (strain ATCC 204508 / S288c) GN=YPL260W PE=1 SV=1	Saccharomyces cerevisiae S288c	-	-		0	0	0	0	0	0	0	0	0.00708466	0	0	0	0.00708466
	CDR3_CANAX Opaque-specific ABC transporter CDR3 OS=Candida albicans GN=CDR3 PE=2 SV=1	Candida albicans	-	-		0	0	0	0	0	0	0	0	0.00708466	0	0	0	0.00708466
	MUG56_SCHPO Meiotically up-regulated gene 56 protein OS=Schizosaccharomyces pombe (strain 972 / ATCC 24843) GN=mug56 PE=1 SV=1	Schizosaccharomyces pombe 972h-	-	-		0	0	0	0	0	0	0	0	0.00708466	0	0	0	0.00708466
	YKC9_SCHPO UPF0001 protein C644.09 OS=Schizosaccharomyces pombe (strain 972 / ATCC 24843) GN=SPAC644.09 PE=3 SV=1	Schizosaccharomyces pombe 972h-	K06997	-		0	0	0	0	0	0	0	0	0.00708466	0	0	0	0.00708466
	MU123_SCHPO Meiotically up-regulated gene 123 protein OS=Schizosaccharomyces pombe (strain 972 / ATCC 24843) GN=mug123 PE=1 SV=1	Schizosaccharomyces pombe 972h-	-	-		0	0	0	0	0	0	0	0	0.00708466	0	0	0	0.00708466
	MUS81_NEUCR Crossover junction endonuclease mus-81 OS=Neurospora crassa (strain ATCC 24698 / 74-OR23-1A / CBS 708.71 / DSM 1257 / FGSC 987) GN=mus-81 PE=3 SV=1	Neurospora crassa OR74A	K08991	3.1.22.-		0	0	0	0	0	0	0	0	0.00708466	0	0	0	0.00708466
	STU1_USTMA Protein STU1 OS=Ustilago maydis (strain 521 / FGSC 9021) GN=STU1 PE=3 SV=2	Ustilago maydis 521	-	-		0	0	0	0	0	0	0	0	0.00708466	0	0	0	0.00708466
	TDRD3_XENTR Tudor domain-containing protein 3 OS=Xenopus tropicalis GN=tdrd3 PE=2 SV=2	Xenopus (Silurana) tropicalis	K18404	-		0	0	0	0	0	0	0	0	0.00708466	0	0	0	0.00708466
	AN34B_XENLA Ankyrin repeat domain-containing protein 34B OS=Xenopus laevis GN=ankrd34b PE=2 SV=1	Xenopus laevis	-	-		0	0	0	0	0	0	0	0	0.00708466	0	0	0	0.00708466
	D2I413_AILME Putative uncharacterized protein (Fragment) OS=Ailuropoda melanoleuca GN=PANDA_020303 PE=4 SV=1	Ailuropoda melanoleuca	-	-		0	0	0	0	0	0	0	0	0.00708466	0	0	0	0.00708466
	G1MGB2_AILME Uncharacterized protein (Fragment) OS=Ailuropoda melanoleuca GN=MPHOSPH8 PE=4 SV=1	Ailuropoda melanoleuca	-	-		0	0	0	0	0	0	0	0	0.00708466	0	0	0	0.00708466
	D2HE24_AILME Putative uncharacterized protein (Fragment) OS=Ailuropoda melanoleuca GN=PANDA_009010 PE=4 SV=1	Ailuropoda melanoleuca	-	-		0	0	0	0	0	0	0	0	0.00708466	0	0	0	0.00708466
	G1L4B1_AILME Uncharacterized protein OS=Ailuropoda melanoleuca GN=PPL PE=4 SV=1	Ailuropoda melanoleuca	-	-		0	0	0	0	0	0	0	0	0.00708466	0	0	0	0.00708466
	G1M8C0_AILME Uncharacterized protein OS=Ailuropoda melanoleuca GN=RGS12 PE=4 SV=1	Ailuropoda melanoleuca	K16449	-		0	0	0	0	0	0	0	0	0.00708466	0	0.00427168	0	0.00708466
	G1L4F4_AILME Uncharacterized protein OS=Ailuropoda melanoleuca GN=TDRD6 PE=4 SV=1	Ailuropoda melanoleuca	-	-		0	0	0	0	0	0	0	0	0.00708466	0	0	0	0.00708466
	G1LFW5_AILME Uncharacterized protein OS=Ailuropoda melanoleuca GN=GRIK2 PE=3 SV=1	Ailuropoda melanoleuca	-	-		0	0	0	0	0	0	0	0	0.00708466	0	0	0	0.00708466
	D2HB69_AILME Uncharacterized protein (Fragment) OS=Ailuropoda melanoleuca GN=DIRAS2 PE=4 SV=1	Ailuropoda melanoleuca	K07841	-		0	0	0.00641104	0	0	0	0	0	0.00708466	0	0.00427168	0	0.00708466
	ABCAD_HUMAN ATP-binding cassette sub-family A member 13 OS=Homo sapiens GN=ABCA13 PE=2 SV=3	Homo sapiens	K05647	-		0	0	0	0	0	0	0	0	0.00708466	0	0	0	0.00708466
	K0754_HUMAN Uncharacterized protein KIAA0754 OS=Homo sapiens GN=KIAA0754 PE=2 SV=4	Homo sapiens	-	-		0	0	0	0	0	0	0	0	0.00708466	0	0	0	0.00708466
	ETFD_PONAB Electron transfer flavoprotein-ubiquinone oxidoreductase, mitochondrial OS=Pongo abelii GN=ETFDH PE=2 SV=1	Pongo abelii	K00311	1.5.5.1		0	0	0	0	0	0	0	0	0.00708466	0	0	0	0.00708466
	PRS42_MOUSE Serine protease 42 OS=Mus musculus GN=Prss42 PE=2 SV=1	Mus musculus	-	3.4.21.-		0	0	0.00641104	0	0	0	0	0	0.00708466	0	0	0	0.00708466
	ERI3_MOUSE ERI1 exoribonuclease 3 OS=Mus musculus GN=Eri3 PE=1 SV=1	Mus musculus	K18418	3.1.-.-		0	0	0	0	0	0	0	0	0.00708466	0	0	0	0.00708466
	ARHL1_BOVIN [Protein ADP-ribosylarginine] hydrolase-like protein 1 OS=Bos taurus GN=ADPRHL1 PE=2 SV=1	Bos taurus	-	3.2.-.-		0	0	0	0	0	0	0	0	0.00708466	0	0.00427168	0	0.00708466
	S20A2_BOVIN Sodium-dependent phosphate transporter 2 OS=Bos taurus GN=SLC20A2 PE=2 SV=1	Bos taurus	K14640	-		0	0	0.00641104	0	0	0	0	0	0.00708466	0	0	0	0.00708466
	CBPE_BOVIN Carboxypeptidase E OS=Bos taurus GN=CPE PE=1 SV=2	Bos taurus	K01294	3.4.17.10		0	0	0	0	0	0	0	0	0.00708466	0	0	0	0.00708466
	CTRC_BOVIN Chymotrypsin-C OS=Bos taurus GN=CTRC PE=1 SV=2	Mammalia	K01311	3.4.21.2		0	0	0	0	0	0	0	0	0.00708466	0	0	0	0.00708466
	E41LB_MOUSE Band 4.1-like protein 4B OS=Mus musculus GN=Epb41l4b PE=1 SV=2	Mammalia	-	-		0	0	0	0	0	0	0	0	0.00708466	0	0	0	0.00708466
	D2H7X8_AILME Ferritin (Fragment) OS=Ailuropoda melanoleuca GN=FTL PE=2 SV=1	Mammalia	K13625	-		0	0	0	0	0	0	0	0	0.00708466	0	0	0	0.00708466
	CTNA3_MOUSE Catenin alpha-3 OS=Mus musculus GN=Ctnna3 PE=1 SV=2	Mammalia	K05691	-		0	0	0	0	0	0	0	0	0.00708466	0	0	0	0.00708466
	G1MIH2_AILME Uncharacterized protein OS=Ailuropoda melanoleuca GN=CTNNA3 PE=4 SV=1	Mammalia	-	-		0	0	0	0	0	0	0	0	0.00708466	0	0	0	0.00708466
	LEG3_MOUSE Galectin-3 OS=Mus musculus GN=Lgals3 PE=1 SV=3	Mammalia	-	-		0	0	0	0	0	0	0	0	0.00708466	0	0	0	0.00708466
	D2HX70_AILME Ferritin (Fragment) OS=Ailuropoda melanoleuca GN=PANDA_017197 PE=3 SV=1	Mammalia	-	-		0	0	0	0	0	0	0	0	0.00708466	0	0	0	0.00708466
	MYCB2_HUMAN E3 ubiquitin-protein ligase MYCBP2 OS=Homo sapiens GN=MYCBP2 PE=1 SV=3	Mammalia	K10693	6.3.2.-		0	0	0	0	0	0	0	0	0.00708466	0	0	0	0.00708466
	D2GU87_AILME Putative uncharacterized protein (Fragment) OS=Ailuropoda melanoleuca GN=PANDA_000183 PE=4 SV=1	Chordata	-	-		0	0	0	0	0	0	0	0	0.00708466	0	0	0	0.00708466
	KANL3_RAT KAT8 regulatory NSL complex subunit 3 OS=Rattus norvegicus GN=Kansl3 PE=2 SV=1	Chordata	K16719	-		0	0	0	0	0	0	0	0	0.00708466	0	0	0	0.00708466
	RSSA_TRIAD 40S ribosomal protein SA OS=Trichoplax adhaerens GN=TRIADDRAFT_49917 PE=3 SV=1	Trichoplax adhaerens	K02998	-		0	0	0	0	0	0.00644247	0	0	0.00708466	0	0	0	0.00708466
	SR4_PHYPO Spherulin-4 OS=Physarum polycephalum PE=2 SV=1	Physarum polycephalum	-	-		0	0	0	0	0	0	0	0	0.00708466	0	0	0	0.00708466
	FTSHL_HELSJ ATP-dependent zinc metalloprotease FtsH homolog OS=Helicosporidium sp. subsp. Simulium jonesii GN=ftsH PE=3 SV=1	Helicosporidium sp. ex Simulium jonesi	-	-		0	0	0	0	0	0	0	0	0.00708466	0	0	0	0.00708466
	MYB1_PHYPA Myb-related protein Pp1 (Fragment) OS=Physcomitrella patens subsp. patens GN=PP1 PE=2 SV=1	Physcomitrella patens	-	-		0	0	0	0	0	0	0	0	0.00708466	0	0	0	0.00708466
	PNG1_ORYSJ Peptide-N(4)-(N-acetyl-beta-glucosaminyl)asparagine amidase OS=Oryza sativa subsp. japonica GN=PNG1 PE=2 SV=1	Oryza sativa Japonica Group	K01456	3.5.1.52		0	0	0	0	0	0	0	0	0.00708466	0	0	0	0.00708466
	Y3216_ORYSJ Putative B3 domain-containing protein Os03g0621600 OS=Oryza sativa subsp. japonica GN=Os03g0621600 PE=3 SV=1	Oryza sativa Japonica Group	-	-		0	0	0	0	0	0	0	0	0.00708466	0	0	0	0.00708466
	PURA_MAIZE Adenylosuccinate synthetase, chloroplastic OS=Zea mays GN=PURA PE=2 SV=1	Zea mays	K01939	6.3.4.4		0	0	0	0	0	0	0	0	0.00708466	0	0	0	0.00708466
	ATP9_HELAN ATP synthase subunit 9, mitochondrial OS=Helianthus annuus GN=ATP9 PE=3 SV=2	Helianthus annuus	-	-		0	0	0	0	0	0	0	0	0.00708466	0	0	0	0.00708466
	IMK3_ARATH Probable leucine-rich repeat receptor-like protein kinase IMK3 OS=Arabidopsis thaliana GN=IMK3 PE=1 SV=1	Arabidopsis thaliana	-	2.7.11.1		0	0	0	0	0	0	0	0	0.00708466	0	0	0	0.00708466
	ILVH_NICPL Acetolactate synthase small subunit 1, chloroplastic OS=Nicotiana plumbaginifolia PE=2 SV=1	Nicotiana plumbaginifolia	-	-		0	0	0	0	0	0	0	0	0.00708466	0	0	0	0.00708466
	PSBB_GUITH Photosystem II CP47 reaction center protein OS=Guillardia theta GN=psbB PE=3 SV=1	root	K02704	-		0	0	0	0	0	0	0	0	0.00708466	0	0	0	0.00708466
	ATAT_LEIIN Alpha-tubulin N-acetyltransferase OS=Leishmania infantum GN=LinJ25.1190 PE=3 SV=1	root	K19573	2.3.1.108		0	0	0	0	0	0	0	0	0.00708466	0	0	0	0.00708466
	CRK1_ARATH Cysteine-rich receptor-like protein kinase 1 OS=Arabidopsis thaliana GN=CRK1 PE=2 SV=2	root	-	2.7.11.1		0	0	0	0	0	0	0	0	0.00708466	0	0	0	0.00708466
	RM11_RECAM 60S ribosomal protein L11, mitochondrial OS=Reclinomonas americana GN=RPL11 PE=3 SV=1	root	-	-		0	0	0	0	0	0	0	0	0.00708466	0	0	0	0.00708466
	EFTS_NITSB Elongation factor Ts OS=Nitratiruptor sp. (strain SB155-2) GN=tsf PE=3 SV=1	root	K02357	-		0	0	0	0	0	0	0	0	0.00708466	0	0	0	0.00708466
	PSBB_ZYGCR Photosystem II CP47 reaction center protein OS=Zygnema circumcarinatum GN=psbB PE=3 SV=1	root	-	-		0	0	0	0	0	0	0	0	0.00708466	0	0	0	0.00708466
	IF2_XYLFT Translation initiation factor IF-2 OS=Xylella fastidiosa (strain Temecula1 / ATCC 700964) GN=infB PE=3 SV=1	root	K02519	-		0	0	0	0	0	0	0	0	0.00708466	0	0	0	0.00708466
	NIFSL_ASFWA NifS-like protein OS=African swine fever virus (isolate Warthog/Namibia/Wart80/1980) GN=War-134 PE=3 SV=1	African swine fever virus	-	-		0	0	0	0	0	0	0	0	0.00708466	0	0	0	0.00708466
	L_SBVBH RNA-directed RNA polymerase L OS=Bovine Schmallenberg virus (isolate Bovine/BH80/Germany/2011) GN=L PE=3 SV=1	Bovine Schmallenberg virus BH80/Germany/2011	-	2.7.7.48		0	0	0	0	0	0	0	0	0.00708466	0	0	0	0.00708466
	RDRP_SBWMN Replicase large subunit OS=Soil-borne wheat mosaic virus (strain United States/Nebraska/1981) GN=rep PE=3 SV=1	Soil-borne wheat mosaic virus strain Nebraska	-	2.1.1.- 2.7.7.- 2.7.7.48 3.6.4.13 2.1.1.- 2.7.7.- 3.6.4.13		0	0	0	0	0	0	0	0	0.00708466	0	0	0	0.00708466
	SUA5_SULTO Threonylcarbamoyl-AMP synthase OS=Sulfolobus tokodaii (strain DSM 16993 / JCM 10545 / NBRC 100140 / 7) GN=sua5 PE=1 SV=1	Sulfolobus tokodaii str. 7	K07566	2.7.7.87		0	0.00686672	0	0.0059393	0	0	0	0	0	0	0	0	0.00686672
	PAN1_HALVD Proteasome-activating nucleotidase 1 OS=Haloferax volcanii (strain ATCC 29605 / DSM 3757 / JCM 8879 / NBRC 14742 / NCIMB 2012 / VKM B-1768 / DS2) GN=pan1 PE=1 SV=2	Haloferax volcanii DS2	K03420	-		0	0.00686672	0	0	0	0	0	0	0	0	0	0	0.00686672
	Y808_METJA Uncharacterized protein MJ0808 OS=Methanocaldococcus jannaschii (strain ATCC 43067 / DSM 2661 / JAL-1 / JCM 10045 / NBRC 100440) GN=MJ0808 PE=4 SV=1	Methanocaldococcus jannaschii DSM 2661	K04069	-		0	0.00686672	0	0	0	0	0	0	0	0	0	0	0.00686672
	MG: Putative transketolase C-terminal section OS=Methanocaldococcus jannaschii (strain ATCC 43067 / DSM 2661 / JAL-1 / JCM 10045 / NBRC 100440) GN=MJ0679 PE=5 SV=1 [Q58092] Score: 302.0	Methanocaldococcus jannaschii DSM 2661	K00615	2.2.1.1		0	0.00686672	0	0	0	0	0	0	0	0	0	0	0.00686672
	GGR_METM5 Digeranylgeranylglycerophospholipid reductase OS=Methanococcus maripaludis (strain C5 / ATCC BAA-1333) GN=MmarC5_1250 PE=3 SV=1	Methanococcus maripaludis C5	K17830	1.3.7.11		0	0.00686672	0	0	0	0	0	0	0	0	0	0	0.00686672
	PYRH_METM6 Uridylate kinase OS=Methanococcus maripaludis (strain C6 / ATCC BAA-1332) GN=pyrH PE=3 SV=1	Methanococcus maripaludis C6	K09903	2.7.4.22		0	0.00686672	0	0	0	0	0	0	0	0	0	0	0.00686672
	METK_THEVO S-adenosylmethionine synthase OS=Thermoplasma volcanium (strain ATCC 51530 / DSM 4299 / JCM 9571 / NBRC 15438 / GSS1) GN=mat PE=3 SV=1	Thermoplasma volcanium GSS1	K00789	2.5.1.6		0	0.00686672	0	0	0	0	0	0	0	0	0	0	0.00686672
	RF1_ACIC5 Peptide chain release factor 1 OS=Acidobacterium capsulatum (strain ATCC 51196 / DSM 11244 / JCM 7670 / NBRC 15755 / NCIMB 13165 / 161) GN=prfA PE=3 SV=1	Acidobacterium capsulatum ATCC 51196	K02835	-		0	0.00686672	0	0.0059393	0	0	0	0	0	0	0	0	0.00686672
	SYV_COREF Valine--tRNA ligase OS=Corynebacterium efficiens (strain DSM 44549 / YS-314 / AJ 12310 / JCM 11189 / NBRC 100395) GN=valS PE=3 SV=2	Corynebacterium efficiens YS-314	K01873	6.1.1.9		0	0.00686672	0	0	0	0	0	0	0	0	0	0	0.00686672
	ECCE1_MYCTU ESX-1 secretion system protein EccE1 OS=Mycobacterium tuberculosis (strain ATCC 25618 / H37Rv) GN=eccE1 PE=1 SV=1	Mycobacterium tuberculosis	-	-		0	0.00686672	0	0	0	0	0	0	0	0	0	0	0.00686672
	DNAJ1_STRCO Chaperone protein DnaJ 1 OS=Streptomyces coelicolor (strain ATCC BAA-471 / A3(2) / M145) GN=dnaJ1 PE=3 SV=2	Streptomyces coelicolor A3(2)	K03686	-		0	0.00686672	0	0	0	0	0	0	0	0	0	0	0.00686672
	NUOD2_STRGG NADH-quinone oxidoreductase subunit D 2 OS=Streptomyces griseus subsp. griseus (strain JCM 4626 / NBRC 13350) GN=nuoD2 PE=3 SV=1	Streptomyces griseus subsp. griseus NBRC 13350	K00333	1.6.5.11		0	0.00686672	0	0	0	0	0	0	0	0	0	0	0.00686672
	GPDA_STRGG Glycerol-3-phosphate dehydrogenase [NAD(P)+] OS=Streptomyces griseus subsp. griseus (strain JCM 4626 / NBRC 13350) GN=gpsA PE=3 SV=1	Streptomyces griseus subsp. griseus NBRC 13350	K00057	1.1.1.94		0	0.00686672	0	0	0	0.00644247	0	0	0	0	0	0	0.00686672
	GATA_PERMH Glutamyl-tRNA(Gln) amidotransferase subunit A OS=Persephonella marina (strain DSM 14350 / EX-H1) GN=gatA PE=3 SV=1	Persephonella marina EX-H1	K02433	6.3.5.7		0	0.00686672	0	0	0	0	0	0	0	0	0	0	0.00686672
	PANB_BACV8 3-methyl-2-oxobutanoate hydroxymethyltransferase OS=Bacteroides vulgatus (strain ATCC 8482 / DSM 1447 / JCM 5826 / NBRC 14291 / NCTC 11154) GN=panB PE=3 SV=1	Bacteroides vulgatus ATCC 8482	K00606	2.1.2.11		0	0.00686672	0	0	0	0	0	0	0	0	0	0	0.00686672
	PIP_ELIME Proline iminopeptidase OS=Elizabethkingia meningoseptica GN=fpaP PE=1 SV=1	Elizabethkingia meningoseptica	-	3.4.11.5		0	0.00686672	0	0	0	0	0	0	0	0	0	0	0.00686672
	MDH_CHLT3 Malate dehydrogenase OS=Chloroherpeton thalassium (strain ATCC 35110 / GB-78) GN=mdh PE=3 SV=1	Chloroherpeton thalassium ATCC 35110	K00024	1.1.1.37		0	0.00686672	0	0	0	0	0	0	0	0	0	0	0.00686672
	NADK1_PROMM NAD kinase 1 OS=Prochlorococcus marinus (strain MIT 9313) GN=nadK1 PE=3 SV=1	Prochlorococcus marinus str. MIT 9313	-	2.7.1.23		0	0.00686672	0.00641104	0	0	0	0	0	0	0	0	0	0.00686672
	AMY_BACCI Alpha-amylase OS=Bacillus circulans PE=3 SV=1	Bacillus circulans	-	3.2.1.1		0	0.00686672	0	0	0	0	0	0	0	0	0	0	0.00686672
	SYGB_BACSK Glycine--tRNA ligase beta subunit OS=Bacillus clausii (strain KSM-K16) GN=glyS PE=3 SV=1	Bacillus clausii KSM-K16	K01879	6.1.1.14		0	0.00686672	0	0	0	0	0	0	0	0	0	0	0.00686672
	YETK_BACSU Uncharacterized transporter YetK OS=Bacillus subtilis (strain 168) GN=yetK PE=3 SV=1	Bacillus subtilis subsp. subtilis str. 168	-	-		0	0.00686672	0	0	0	0	0	0	0	0	0	0	0.00686672
	MNTP_BACAC Putative manganese efflux pump MntP OS=Bacillus anthracis (strain CDC 684 / NRRL 3495) GN=mntP PE=3 SV=1	Bacillus	-	-		0	0.00686672	0.00641104	0	0	0	0	0	0	0	0.00427168	0	0.00686672
	MURA2_STAAR UDP-N-acetylglucosamine 1-carboxyvinyltransferase 2 OS=Staphylococcus aureus (strain MRSA252) GN=murA2 PE=3 SV=1	Staphylococcus aureus	-	2.5.1.7		0	0.00686672	0	0	0	0	0	0	0	0	0	0	0.00686672
	MG: Glutamine synthetase OS=Staphylococcus aureus (strain N315) GN=glnA PE=1 SV=1 [P99095] Score: 647.0	Bacillales	-	6.3.1.2		0	0.00686672	0	0.0059393	0.00686573	0.00644247	0	0	0	0	0	0.00492951	0.00686672
	MG: Uncharacterized protein YloV OS=Bacillus subtilis (strain 168) GN=yloV PE=3 SV=1 [O34751] Score: 498.0	Bacillales	K07030	-		0	0.00686672	0	0	0	0	0	0	0	0	0	0	0.00686672
	Y1119_STAA3 Uncharacterized protein SAUSA300_1119 OS=Staphylococcus aureus (strain USA300) GN=SAUSA300_1119 PE=3 SV=1	Bacillales	-	-		0	0.00686672	0	0	0	0	0	0	0	0	0	0	0.00686672
	ATPD_LACS1 ATP synthase subunit delta OS=Lactobacillus salivarius (strain UCC118) GN=atpH PE=3 SV=1	Lactobacillus salivarius UCC118	K02113	-		0	0.00686672	0	0	0	0	0	0	0	0	0	0	0.00686672
	XYLA_LACPE Xylose isomerase OS=Lactobacillus pentosus GN=xylA PE=3 SV=1	Lactobacillus	-	5.3.1.5		0	0.00686672	0	0	0	0	0	0	0	0	0	0	0.00686672
	MG: Glucosyltransferase-I OS=Streptococcus downei GN=gtfI PE=3 SV=1 [P11001] Score: 176.0	Streptococcus downei	-	2.4.1.5		0	0.00686672	0.00641104	0	0	0	0	0	0	0	0	0	0.00686672
[truncated: 3,101 more rows]
