# Supplementary material for: Substrate-Dependent Fermentation of Bamboo in Giant Panda Gut Microbiomes: Leaf Primarily to Ethanol and Pith to Lactate
Source: Front Microbiol. 2020 Mar 31;11:530. doi: 10.3389/fmicb.2020.00530 (PMC7145396; doi:10.3389/fmicb.2020.00530)
Supplement: Supplementary file 8 [file Data_Sheet_8.xlsx]

## Sheet: Table S8
	Table S8. Selected list of uncharacterized proteins whose sequence motif is suggestive of protease activity (UniProt keyword). Complete list of metaproteins in Table S6
	Description					Inoculum	Green			De-H2O Green			Yellow			De-H2O Yellow
						Substrate	Leaf			Leaf			Pith			Pith
						Tested Condition	Green inoculum +Leaf			De-H2O green inoculum +Leaf			Yellow inoculum +Pith			De-H2O yellow inoculum +Pith
		Taxonomy	KO	EC	Sequence similarity to	Replicate	1	2	3	1	2	3	1	2	3	1	2	3	MAX
	G1LIB7_AILME Uncharacterized protein OS=Ailuropoda melanoleuca PE=4 SV=1	Ailuropoda melanoleuca	-	-	Trypsin		2.25148	3.47456	3.5453	1.25913	0.569855	0.502513	2.26167	3.5532	2.30252	0.296395	0.136694	0.142956	3.5532
	D2HX31_AILME Putative uncharacterized protein (Fragment) OS=Ailuropoda melanoleuca GN=PANDA_017136 PE=4 SV=1	Ailuropoda melanoleuca	-	-	Jacalin-type lectin		0.997195	2.52009	0.602638	0.285086	0.247166	0.225486	0.496231	0.699301	0.750974	0.535424	2.34942	2.43518	2.52009
	D2HMW4_AILME Putative uncharacterized protein (Fragment) OS=Ailuropoda melanoleuca GN=PANDA_012964 PE=4 SV=1	Mammalia	-	-	von Willebrand factor type D domain		1.58928	1.28408	1.12834	0.332601	0.205972	0.180389	1.31692	1.33245	0.977683	0.0764891	0.119607	0.0838016	1.58928
	G1M1W5_AILME Uncharacterized protein (Fragment) OS=Ailuropoda melanoleuca GN=FCGBP PE=4 SV=1	Mammalia	-	-	von Willebrand factor type D domain		1.12184	0.892673	0.80138	0.231633	0.130449	0.109522	1.02109	1.0017	0.736805	0.0191223	0.0427168	0.0345066	1.12184
	D2I7I8_AILME Putative uncharacterized protein (Fragment) OS=Ailuropoda melanoleuca GN=PANDA_021900 PE=4 SV=1	Mammalia	-	-	Ig-like_dom		1.02836	1.05061	0.833435	0.207876	0.281495	0.206159	0.744346	0.831601	0.595112	0.105173	0.111064	0.108449	1.05061
	G1MGT5_AILME Uncharacterized protein (Fragment) OS=Ailuropoda melanoleuca GN=CTRL PE=3 SV=1	Ailuropoda melanoleuca	-	-	Trypsin		0.599875	0.851473	0.416717	0.0475144	0.164777	0.173947	0.543945	0.670951	0.573858	0.152978	0.0811619	0.118308	0.851473
	G1LG84_AILME Uncharacterized protein (Fragment) OS=Ailuropoda melanoleuca GN=CPA1 PE=4 SV=1	Mammalia	-	-	Peptidase_M14		0.39732	0.350203	0.384662	0.237572	0.51493	0.463858	0.811146	0.718201	0.644704	0.401568	0.286202	0.310559	0.811146
	G1LZ32_AILME Uncharacterized protein OS=Ailuropoda melanoleuca GN=KRT1 PE=3 SV=1	Mammalia	-	-	Keratin?		0.140231	0.096134	0.147454	0.380115	0.2403	0.135292	0.0858861	0.0850501	0.141693	0	0.0170867	0.0345066	0.380115
	D2HHN0_AILME Putative uncharacterized protein (Fragment) OS=Ailuropoda melanoleuca GN=PANDA_010628 PE=3 SV=1	Mammalia	K12047	3.2.1.20 3.2.1.3	Glyco_hydro_31		0.342786	0.295269	0.243619	0.0178179	0.0137315	0.00644247	0.0763432	0.0756001	0.042508	0	0	0	0.342786
